# Supplementary material for: Phylogeny with introgression in Habronattus jumping spiders (Araneae: Salticidae)
Source: BMC Evol Biol. 2018 Feb 22;18:24. doi: 10.1186/s12862-018-1137-x (PMC5824460; doi:10.1186/s12862-018-1137-x)
Supplement: Supplementary file 5 — Concordance file for VCCR clade (text 4.3 mb) (TXT 4182 kb) [file 12862_2018_1137_MOESM5_ESM.txt]

translate
 1 signatus,
 2 aestus,
 3 ophrys,
 4 tarsalis,
 5 sansoni,
 6 americanus;

Primary Concordance Tree Topology:
(((1,2),(3,4)),5,6);

Primary Concordance Tree with Sample Concordance Factors:
(((1:1.000,2:1.000):0.508,(3:1.000,4:1.000):0.501):0.906,5:1.000,6:1.000);

Splits in the Primary Concordance Tree: sample-wide and genome-wide mean CF (95% credibility), SD of mean sample-wide CF across runs
{1,2,3,4|5,6} 0.906(0.887,0.923) 0.900(0.869,0.928)	0.000
{1,2|3,4,5,6} 0.508(0.476,0.541) 0.505(0.456,0.555)	0.000
{1,2,5,6|3,4} 0.501(0.464,0.536) 0.498(0.446,0.550)	0.000

Splits NOT in the Primary Concordance Tree but with estimated CF > 0.050:
{1,2,4|3,5,6} 0.305(0.272,0.339) 0.303(0.257,0.352)	0.000
{1,5,6|2,3,4} 0.190(0.165,0.216) 0.190(0.152,0.230)	0.000
{1,3,5,6|2,4} 0.136(0.112,0.162) 0.136(0.102,0.174)	0.000
{1,2,3|4,5,6} 0.092(0.068,0.118) 0.092(0.061,0.126)	0.000
{1,3,4|2,5,6} 0.087(0.068,0.108) 0.087(0.060,0.118)	0.000
{1,4|2,3,5,6} 0.055(0.038,0.074) 0.056(0.034,0.082)	0.000

Average SD of mean sample-wide CF: 0.000

All Splits:
{1,2,3,4|5,6}
#Genes      count in run(s) 1 through 2, Overall probability, Overall cumulative probability
   578          0          1     0.000000    0.000000
   579          0          1     0.000000    0.000000
   580          2          0     0.000000    0.000001
   581          0          2     0.000000    0.000001
   582          5          3     0.000001    0.000002
   583          9          8     0.000003    0.000005
   584         17         11     0.000005    0.000010
   585         26         16     0.000007    0.000017
   586         32         42     0.000012    0.000029
   587         78         82     0.000027    0.000056
   588        114        116     0.000038    0.000094
   589        193        191     0.000064    0.000158
   590        316        295     0.000102    0.000260
   591        490        465     0.000159    0.000419
   592        759        750     0.000251    0.000671
   593       1143       1085     0.000371    0.001042
   594       1822       1672     0.000582    0.001624
   595       2581       2544     0.000854    0.002478
   596       3852       3860     0.001285    0.003764
   597       5589       5475     0.001844    0.005608
   598       7729       7761     0.002582    0.008190
   599      10989      10767     0.003626    0.011815
   600      14777      14784     0.004927    0.016742
   601      20077      20137     0.006702    0.023445
   602      26669      26461     0.008855    0.032300
   603      34608      34541     0.011525    0.043824
   604      44239      44001     0.014707    0.058531
   605      55486      55063     0.018425    0.076956
   606      68244      67969     0.022702    0.099658
   607      82488      82695     0.027530    0.127189
   608      97474      98605     0.032680    0.159868
   609     113836     114876     0.038119    0.197987
   610     129592     130363     0.043326    0.241313
   611     144817     145265     0.048347    0.289660
   612     158977     159897     0.053146    0.342806
   613     169525     170761     0.056714    0.399520
   614     178191     179502     0.059616    0.459135
   615     183502     182758     0.061043    0.520179
   616     183328     183071     0.061067    0.581245
   617     178770     178649     0.059570    0.640815
   618     171542     170059     0.056933    0.697749
   619     159236     158789     0.053004    0.750753
   620     144066     142518     0.047764    0.798517
   621     127566     126542     0.042351    0.840868
   622     109571     109439     0.036502    0.877370
   623      91364      90858     0.030370    0.907740
   624      74322      74087     0.024735    0.932475
   625      58469      58591     0.019510    0.951985
   626      44216      44248     0.014744    0.966729
   627      32675      32538     0.010869    0.977598
   628      23598      23558     0.007859    0.985457
   629      16235      16250     0.005414    0.990871
   630      10657      10845     0.003584    0.994455
   631       6861       7070     0.002322    0.996777
   632       4057       4388     0.001407    0.998184
   633       2484       2595     0.000847    0.999031
   634       1372       1472     0.000474    0.999505
   635        679        850     0.000255    0.999760
   636        357        420     0.000130    0.999889
   637        197        187     0.000064    0.999953
   638         71         93     0.000027    0.999980
   639         37         39     0.000013    0.999993
   640         13         15     0.000005    0.999998
   641          8          3     0.000002    1.000000
   642          1          1     0.000000    1.000000

mean CF =   0.906 (proportion of loci)
        = 614.987 (number of loci)
99% CI for CF = (597,631)
95% CI for CF = (602,627)
90% CI for CF = (604,625)

{1,2|3,4,5,6}
#Genes      count in run(s) 1 through 2, Overall probability, Overall cumulative probability
   289          1          0     0.000000    0.000000
   290          0          0     0.000000    0.000000
   291          0          0     0.000000    0.000000
   292          0          0     0.000000    0.000000
   293          2          3     0.000001    0.000001
   294          3          2     0.000001    0.000002
   295          8          3     0.000002    0.000004
   296         14          7     0.000003    0.000007
   297          9         15     0.000004    0.000011
   298         19         26     0.000008    0.000019
   299         25         21     0.000008    0.000026
   300         45         45     0.000015    0.000041
   301         53         49     0.000017    0.000058
   302         78         78     0.000026    0.000084
   303         97        102     0.000033    0.000117
   304        147        148     0.000049    0.000167
   305        184        198     0.000064    0.000230
   306        258        301     0.000093    0.000324
   307        360        380     0.000123    0.000447
   308        511        514     0.000171    0.000618
   309        636        670     0.000218    0.000835
   310        813        853     0.000278    0.001113
   311       1117       1159     0.000379    0.001492
   312       1501       1474     0.000496    0.001988
   313       1900       1919     0.000637    0.002625
   314       2423       2463     0.000814    0.003439
   315       3127       3219     0.001058    0.004497
   316       3907       4073     0.001330    0.005827
   317       5052       5141     0.001699    0.007526
   318       6077       6117     0.002032    0.009558
   319       7498       7697     0.002533    0.012090
   320       9357       9365     0.003120    0.015211
   321      11173      11536     0.003785    0.018996
   322      13433      13796     0.004538    0.023534
   323      16081      16311     0.005399    0.028932
   324      19119      19180     0.006383    0.035315
   325      22574      22965     0.007590    0.042905
   326      26114      26700     0.008802    0.051708
   327      30082      30286     0.010061    0.061769
   328      34037      34760     0.011466    0.073235
   329      39294      39342     0.013106    0.086341
   330      44321      44430     0.014792    0.101133
   331      49426      49630     0.016509    0.117642
   332      54884      55630     0.018419    0.136061
   333      60300      61268     0.020261    0.156323
   334      65948      66980     0.022155    0.178477
   335      71283      72084     0.023894    0.202372
   336      76835      77593     0.025738    0.228110
   337      82082      82836     0.027486    0.255596
   338      86826      88149     0.029163    0.284759
   339      92134      92609     0.030790    0.315549
   340      95933      95636     0.031928    0.347477
   341      99415      99327     0.033124    0.380601
   342     101561     102908     0.034078    0.414679
   343     103661     104820     0.034747    0.449426
   344     105596     105868     0.035244    0.484670
   345     105813     105673     0.035248    0.519918
   346     104901     105232     0.035022    0.554940
   347     104418     103505     0.034654    0.589594
   348     102333     101185     0.033920    0.623513
   349      99021      99246     0.033044    0.656558
   350      95556      96087     0.031940    0.688498
   351      91851      91288     0.030523    0.719022
   352      87214      86530     0.028957    0.747979
   353      82352      82318     0.027445    0.775424
   354      76940      76287     0.025538    0.800962
   355      71442      71022     0.023744    0.824706
   356      66028      65210     0.021873    0.846579
   357      59759      59976     0.019956    0.866535
   358      54485      54160     0.018107    0.884642
   359      49466      48464     0.016322    0.900964
   360      43891      43270     0.014527    0.915491
   361      39273      37918     0.012865    0.928356
   362      34421      33753     0.011362    0.939718
   363      29910      29161     0.009845    0.949563
   364      25916      25382     0.008550    0.958113
   365      22397      21783     0.007363    0.965476
   366      19180      18308     0.006248    0.971724
   367      15954      15716     0.005278    0.977003
   368      13527      13131     0.004443    0.981446
   369      11108      10812     0.003653    0.985099
   370       9215       9044     0.003043    0.988142
   371       7514       7405     0.002486    0.990629
   372       6211       5990     0.002034    0.992662
   373       4956       4759     0.001619    0.994281
   374       4046       3842     0.001315    0.995596
   375       3168       3000     0.001028    0.996624
   376       2523       2412     0.000822    0.997446
   377       1873       1837     0.000618    0.998065
   378       1469       1375     0.000474    0.998539
   379       1182       1073     0.000376    0.998915
   380        842        833     0.000279    0.999194
   381        661        618     0.000213    0.999407
   382        494        504     0.000166    0.999573
   383        335        358     0.000116    0.999689
   384        287        235     0.000087    0.999776
   385        232        187     0.000070    0.999846
   386        123        128     0.000042    0.999887
   387        101         86     0.000031    0.999919
   388         86         59     0.000024    0.999943
   389         52         49     0.000017    0.999960
   390         49         29     0.000013    0.999973
   391         28         23     0.000008    0.999981
   392         20         19     0.000006    0.999988
   393         15          8     0.000004    0.999991
   394         11          6     0.000003    0.999994
   395          4          5     0.000002    0.999996
   396          5          8     0.000002    0.999998
   397          2          2     0.000001    0.999999
   398          3          1     0.000001    0.999999
   399          0          0     0.000000    0.999999
   400          1          0     0.000000    0.999999
   401          1          1     0.000000    1.000000
   402          0          1     0.000000    1.000000
   403          1          0     0.000000    1.000000

mean CF =   0.508 (proportion of loci)
        = 344.936 (number of loci)
99% CI for CF = (316,374)
95% CI for CF = (323,367)
90% CI for CF = (326,364)

{1,2,5,6|3,4}
#Genes      count in run(s) 1 through 2, Overall probability, Overall cumulative probability
   268          1          0     0.000000    0.000000
   269          0          0     0.000000    0.000000
   270          0          0     0.000000    0.000000
   271          1          0     0.000000    0.000000
   272          0          0     0.000000    0.000000
   273          0          0     0.000000    0.000000
   274          0          0     0.000000    0.000000
   275          0          0     0.000000    0.000000
   276          0          0     0.000000    0.000000
   277          0          0     0.000000    0.000000
   278          0          0     0.000000    0.000000
   279          0          0     0.000000    0.000000
   280          7          3     0.000002    0.000002
   281          1          1     0.000000    0.000002
   282          3          1     0.000001    0.000003
   283          4          3     0.000001    0.000004
   284          9          6     0.000003    0.000007
   285          7          6     0.000002    0.000009
   286         10          9     0.000003    0.000012
   287         17          6     0.000004    0.000016
   288         25         15     0.000007    0.000022
   289         30         18     0.000008    0.000030
   290         35         26     0.000010    0.000041
   291         49         42     0.000015    0.000056
   292         86         71     0.000026    0.000082
   293         92         86     0.000030    0.000112
   294        128        109     0.000039    0.000151
   295        182        139     0.000053    0.000205
   296        229        219     0.000075    0.000279
   297        270        259     0.000088    0.000367
   298        389        371     0.000127    0.000494
   299        453        507     0.000160    0.000654
   300        603        607     0.000202    0.000856
   301        769        771     0.000257    0.001112
   302        971        981     0.000325    0.001438
   303       1265       1260     0.000421    0.001859
   304       1599       1625     0.000537    0.002396
   305       1937       2001     0.000656    0.003052
   306       2395       2483     0.000813    0.003865
   307       3039       3046     0.001014    0.004880
   308       3720       3740     0.001243    0.006123
   309       4516       4513     0.001505    0.007628
   310       5348       5542     0.001815    0.009443
   311       6644       6606     0.002208    0.011651
   312       7873       7988     0.002644    0.014294
   313       9287       9499     0.003131    0.017426
   314      10905      11432     0.003723    0.021148
   315      13099      13390     0.004415    0.025563
   316      15021      15153     0.005029    0.030592
   317      17566      17735     0.005883    0.036476
   318      20098      20696     0.006799    0.043275
   319      23186      23522     0.007785    0.051059
   320      26486      26538     0.008837    0.059897
   321      29968      30274     0.010040    0.069937
   322      33856      33818     0.011279    0.081216
   323      37831      37858     0.012615    0.093831
   324      42221      42001     0.014037    0.107868
   325      46281      46443     0.015454    0.123322
   326      50955      50959     0.016986    0.140308
   327      55145      55148     0.018382    0.158690
   328      59759      59989     0.019958    0.178648
   329      64334      64347     0.021447    0.200095
   330      68817      69000     0.022970    0.223064
   331      73052      73408     0.024410    0.247474
   332      77450      77699     0.025858    0.273332
   333      81593      81310     0.027151    0.300483
   334      84562      84569     0.028188    0.328671
   335      87681      88204     0.029314    0.357985
   336      90170      90100     0.030045    0.388030
   337      92573      92340     0.030819    0.418849
   338      94292      93658     0.031325    0.450174
   339      95335      95338     0.031779    0.481953
   340      96487      95542     0.032005    0.513958
   341      95824      95380     0.031867    0.545825
   342      94766      94576     0.031557    0.577382
   343      93509      92470     0.030996    0.608379
   344      91009      90820     0.030305    0.638684
   345      88500      88536     0.029506    0.668190
   346      85423      85494     0.028486    0.696676
   347      82037      81875     0.027319    0.723994
   348      78609      78581     0.026198    0.750193
   349      74826      74400     0.024871    0.775064
   350      69862      70188     0.023342    0.798405
   351      65388      65364     0.021792    0.820197
   352      61163      60609     0.020295    0.840493
   353      56628      55994     0.018770    0.859263
   354      51891      51629     0.017253    0.876516
   355      46981      46847     0.015638    0.892154
   356      42594      42583     0.014196    0.906351
   357      38271      38520     0.012799    0.919149
   358      34313      34008     0.011387    0.930536
   359      29844      30552     0.010066    0.940602
   360      26941      26860     0.008967    0.949569
   361      23487      23648     0.007856    0.957425
   362      20357      20759     0.006853    0.964277
   363      17572      17573     0.005857    0.970135
   364      15028      15220     0.005041    0.975176
   365      12986      13082     0.004345    0.979521
   366      11057      11106     0.003694    0.983215
   367       9179       9377     0.003093    0.986307
   368       7835       7601     0.002573    0.988880
   369       6464       6355     0.002136    0.991016
   370       5414       5323     0.001790    0.992806
   371       4359       4370     0.001455    0.994261
   372       3529       3634     0.001194    0.995455
   373       2894       2930     0.000971    0.996425
   374       2321       2289     0.000768    0.997194
   375       1968       1828     0.000633    0.997826
   376       1470       1481     0.000492    0.998318
   377       1206       1168     0.000396    0.998714
   378        874        926     0.000300    0.999014
   379        721        755     0.000246    0.999260
   380        538        561     0.000183    0.999443
   381        416        402     0.000136    0.999579
   382        310        330     0.000107    0.999686
   383        224        256     0.000080    0.999766
   384        180        190     0.000062    0.999827
   385        140        140     0.000047    0.999874
   386        100         90     0.000032    0.999906
   387         73         74     0.000024    0.999930
   388         58         59     0.000019    0.999950
   389         33         46     0.000013    0.999963
   390         39         30     0.000012    0.999974
   391         29         26     0.000009    0.999984
   392         15         15     0.000005    0.999989
   393          6         12     0.000003    0.999992
   394          5          5     0.000002    0.999993
   395          7          6     0.000002    0.999995
   396          6          4     0.000002    0.999997
   397          1          2     0.000000    0.999998
   398          2          3     0.000001    0.999998
   399          0          5     0.000001    0.999999
   400          0          2     0.000000    1.000000
   401          1          0     0.000000    1.000000
   402          0          1     0.000000    1.000000

mean CF =   0.501 (proportion of loci)
        = 340.025 (number of loci)
99% CI for CF = (308,372)
95% CI for CF = (315,364)
90% CI for CF = (319,361)

{1,2,4|3,5,6}
#Genes      count in run(s) 1 through 2, Overall probability, Overall cumulative probability
   148          0          1     0.000000    0.000000
   149          0          0     0.000000    0.000000
   150          0          0     0.000000    0.000000
   151          1          1     0.000000    0.000001
   152          0          2     0.000000    0.000001
   153          2          1     0.000000    0.000001
   154          4          1     0.000001    0.000002
   155          1          2     0.000000    0.000003
   156          3          1     0.000001    0.000003
   157          2          5     0.000001    0.000005
   158          5          8     0.000002    0.000007
   159          8         10     0.000003    0.000010
   160         12         11     0.000004    0.000013
   161         12         20     0.000005    0.000019
   162         23         32     0.000009    0.000028
   163         36         32     0.000011    0.000039
   164         46         51     0.000016    0.000056
   165         85         86     0.000029    0.000084
   166        102        126     0.000038    0.000122
   167        183        187     0.000062    0.000184
   168        227        190     0.000069    0.000253
   169        352        305     0.000110    0.000363
   170        440        422     0.000144    0.000506
   171        639        587     0.000204    0.000711
   172        845        813     0.000276    0.000987
   173       1052       1020     0.000345    0.001332
   174       1444       1453     0.000483    0.001815
   175       1922       1761     0.000614    0.002429
   176       2322       2328     0.000775    0.003204
   177       2967       3015     0.000997    0.004201
   178       3908       3755     0.001277    0.005478
   179       5036       4919     0.001659    0.007137
   180       6213       6099     0.002052    0.009189
   181       7553       7495     0.002508    0.011697
   182       9576       9170     0.003124    0.014822
   183      11577      11367     0.003824    0.018646
   184      13708      13479     0.004531    0.023177
   185      16677      16244     0.005487    0.028664
   186      19353      18985     0.006390    0.035053
   187      22847      22658     0.007584    0.042638
   188      26682      26261     0.008824    0.051461
   189      30815      30276     0.010182    0.061643
   190      35155      34590     0.011624    0.073267
   191      40336      39632     0.013328    0.086595
   192      45096      44697     0.014965    0.101561
   193      50244      50039     0.016714    0.118275
   194      55326      55453     0.018463    0.136738
   195      60960      60937     0.020316    0.157054
   196      66855      67177     0.022339    0.179393
   197      72098      71728     0.023971    0.203364
   198      77421      77675     0.025849    0.229213
   199      82190      82656     0.027474    0.256687
   200      86892      87572     0.029077    0.285765
   201      91623      91653     0.030546    0.316311
   202      95132      95511     0.031774    0.348085
   203      98134      99008     0.032857    0.380942
   204     100546     101148     0.033616    0.414557
   205     102726     102540     0.034211    0.448768
   206     103504     103634     0.034523    0.483291
   207     103243     103600     0.034474    0.517765
   208     102349     102592     0.034157    0.551922
   209     101634     102076     0.033952    0.585874
   210      99658     100247     0.033317    0.619191
   211      96671      97578     0.032375    0.651566
   212      94093      94126     0.031370    0.682936
   213      89796      89979     0.029962    0.712898
   214      85435      85028     0.028411    0.741309
   215      81225      81246     0.027078    0.768387
   216      75965      75201     0.025194    0.793582
   217      70730      70348     0.023513    0.817095
   218      65011      65458     0.021745    0.838839
   219      59939      59818     0.019960    0.858799
   220      54503      54397     0.018150    0.876949
   221      49388      49496     0.016481    0.893430
   222      44361      44715     0.014846    0.908276
   223      39709      39384     0.013182    0.921458
   224      35147      34885     0.011672    0.933130
   225      30825      30644     0.010245    0.943375
   226      27060      26923     0.008997    0.952372
   227      23436      23349     0.007797    0.960169
   228      19938      19727     0.006611    0.966780
   229      17177      17006     0.005697    0.972477
   230      14495      14840     0.004889    0.977366
   231      12535      12700     0.004206    0.981572
   232      10100      10621     0.003453    0.985026
   233       8567       8703     0.002878    0.987904
   234       7278       7218     0.002416    0.990320
   235       5849       5926     0.001962    0.992283
   236       4672       4847     0.001587    0.993869
   237       3997       4000     0.001333    0.995202
   238       3132       3208     0.001057    0.996259
   239       2482       2530     0.000835    0.997094
   240       1936       1954     0.000648    0.997742
   241       1557       1510     0.000511    0.998253
   242       1221       1225     0.000408    0.998661
   243        953       1000     0.000325    0.998987
   244        706        714     0.000237    0.999223
   245        577        586     0.000194    0.999417
   246        446        437     0.000147    0.999564
   247        318        337     0.000109    0.999673
   248        242        258     0.000083    0.999757
   249        172        204     0.000063    0.999819
   250        147        150     0.000049    0.999869
   251        121        104     0.000037    0.999906
   252         84         77     0.000027    0.999933
   253         64         51     0.000019    0.999952
   254         42         40     0.000014    0.999966
   255         36         34     0.000012    0.999978
   256         21         19     0.000007    0.999984
   257         10         22     0.000005    0.999990
   258          9         13     0.000004    0.999993
   259          7         11     0.000003    0.999996
   260          8          3     0.000002    0.999998
   261          3          1     0.000001    0.999999
   262          0          0     0.000000    0.999999
   263          0          2     0.000000    0.999999
   264          1          0     0.000000    0.999999
   265          1          2     0.000000    1.000000
   266          0          1     0.000000    1.000000

mean CF =   0.305 (proportion of loci)
        = 207.098 (number of loci)
99% CI for CF = (178,237)
95% CI for CF = (185,230)
90% CI for CF = (188,226)

{1,5,6|2,3,4}
#Genes      count in run(s) 1 through 2, Overall probability, Overall cumulative probability
    88          0          2     0.000000    0.000000
    89          1          1     0.000000    0.000001
    90          1          1     0.000000    0.000001
    91          0          4     0.000001    0.000002
    92          5         11     0.000003    0.000004
    93         15          8     0.000004    0.000008
    94         25         30     0.000009    0.000017
    95         37         32     0.000012    0.000029
    96         78         71     0.000025    0.000054
    97         96         98     0.000032    0.000086
    98        181        142     0.000054    0.000140
    99        232        245     0.000079    0.000219
   100        387        323     0.000118    0.000338
   101        562        505     0.000178    0.000516
   102        879        822     0.000284    0.000799
   103       1285       1250     0.000423    0.001221
   104       1840       1840     0.000613    0.001835
   105       2593       2508     0.000850    0.002685
   106       3637       3630     0.001211    0.003896
   107       4995       5059     0.001676    0.005572
   108       6875       6839     0.002286    0.007857
   109       9257       9337     0.003099    0.010957
   110      11949      12211     0.004027    0.014983
   111      15850      15639     0.005248    0.020231
   112      19696      19759     0.006576    0.026807
   113      25184      25096     0.008380    0.035187
   114      30694      30873     0.010261    0.045448
   115      37695      37710     0.012568    0.058016
   116      45046      44577     0.014937    0.072953
   117      52964      53271     0.017706    0.090659
   118      61867      62140     0.020668    0.111327
   119      71416      70727     0.023690    0.135017
   120      80467      80640     0.026851    0.161868
   121      89350      90186     0.029923    0.191791
   122      98677      98679     0.032893    0.224684
   123     107530     107541     0.035845    0.260529
   124     115491     115379     0.038478    0.299007
   125     122194     121524     0.040620    0.339627
   126     126956     127078     0.042339    0.381966
   127     130626     130115     0.043457    0.425423
   128     132517     133083     0.044267    0.469689
   129     133167     133309     0.044413    0.514102
   130     132316     132333     0.044108    0.558210
   131     129311     130174     0.043248    0.601458
   132     125763     125945     0.041951    0.643409
   133     119692     119760     0.039909    0.683318
   134     113869     113544     0.037902    0.721220
   135     106213     106023     0.035373    0.756593
   136      97732      97779     0.032585    0.789178
   137      89877      90124     0.030000    0.819178
   138      80692      80771     0.026911    0.846088
   139      72207      72376     0.024097    0.870185
   140      63890      63531     0.021237    0.891422
   141      56153      56103     0.018709    0.910132
   142      48315      48189     0.016084    0.926216
   143      41353      40748     0.013683    0.939899
   144      34770      34741     0.011585    0.951484
   145      29217      28859     0.009679    0.961164
   146      24012      24164     0.008029    0.969193
   147      19730      19895     0.006604    0.975797
   148      16192      16303     0.005416    0.981213
   149      13016      13116     0.004355    0.985568
   150      10231      10184     0.003403    0.988971
   151       8113       8066     0.002697    0.991667
   152       6212       6268     0.002080    0.993747
   153       4779       4769     0.001591    0.995339
   154       3670       3463     0.001189    0.996527
   155       2763       2936     0.000950    0.997477
   156       2099       2073     0.000695    0.998173
   157       1563       1482     0.000508    0.998680
   158       1131       1168     0.000383    0.999063
   159        828        790     0.000270    0.999333
   160        592        628     0.000203    0.999536
   161        417        425     0.000140    0.999677
   162        297        327     0.000104    0.999781
   163        226        179     0.000068    0.999848
   164        149        157     0.000051    0.999899
   165         95         99     0.000032    0.999931
   166         79         73     0.000025    0.999957
   167         40         48     0.000015    0.999971
   168         28         33     0.000010    0.999982
   169         18         23     0.000007    0.999988
   170          8          9     0.000003    0.999991
   171          7          7     0.000002    0.999994
   172          7          9     0.000003    0.999996
   173          5          6     0.000002    0.999998
   174          3          2     0.000001    0.999999
   175          0          3     0.000000    0.999999
   176          1          0     0.000000    1.000000
   177          0          0     0.000000    1.000000
   178          1          0     0.000000    1.000000
   179          0          0     0.000000    1.000000
   180          0          0     0.000000    1.000000
   181          1          0     0.000000    1.000000

mean CF =   0.190 (proportion of loci)
        = 129.346 (number of loci)
99% CI for CF = (107,153)
95% CI for CF = (112,147)
90% CI for CF = (115,144)

{1,3,5,6|2,4}
#Genes      count in run(s) 1 through 2, Overall probability, Overall cumulative probability
    55          1          0     0.000000    0.000000
    56          1          1     0.000000    0.000001
    57          5          5     0.000002    0.000002
    58          6          8     0.000002    0.000004
    59          7         13     0.000003    0.000008
    60         20         26     0.000008    0.000015
    61         45         47     0.000015    0.000031
    62         69         62     0.000022    0.000053
    63        143        131     0.000046    0.000098
    64        242        225     0.000078    0.000176
    65        401        383     0.000131    0.000307
    66        666        633     0.000217    0.000523
    67        992        968     0.000327    0.000850
    68       1534       1504     0.000506    0.001356
    69       2314       2250     0.000761    0.002117
    70       3326       3327     0.001109    0.003226
    71       4860       4749     0.001602    0.004827
    72       6739       6810     0.002258    0.007085
    73       9241       9019     0.003043    0.010129
    74      12406      12376     0.004130    0.014259
    75      16119      15959     0.005346    0.019605
    76      21220      21030     0.007042    0.026647
    77      26572      26939     0.008918    0.035566
    78      33748      33246     0.011166    0.046731
    79      41483      41205     0.013781    0.060513
    80      49863      49395     0.016543    0.077056
    81      59160      59031     0.019699    0.096754
    82      68657      68274     0.022822    0.119576
    83      78777      79388     0.026361    0.145937
    84      88586      89144     0.029622    0.175559
    85      98859      98548     0.032901    0.208460
    86     108142     108484     0.036104    0.244564
    87     117214     116442     0.038943    0.283507
    88     124042     124096     0.041356    0.324863
    89     130512     130218     0.043455    0.368318
    90     134286     133572     0.044643    0.412961
    91     137162     137302     0.045744    0.458705
    92     138788     137197     0.045997    0.504703
    93     136994     137276     0.045712    0.550414
    94     133969     133881     0.044642    0.595056
    95     130045     129826     0.043312    0.638368
    96     123479     123505     0.041164    0.679532
    97     116983     116464     0.038908    0.718440
    98     109133     109460     0.036432    0.754872
    99     100758     101084     0.033640    0.788512
   100      90981      91837     0.030470    0.818982
   101      82431      82623     0.027509    0.846491
   102      72916      73902     0.024470    0.870960
   103      64482      64994     0.021579    0.892540
   104      56112      56283     0.018732    0.911272
   105      48080      48474     0.016092    0.927365
   106      40861      41467     0.013721    0.941086
   107      34553      34752     0.011551    0.952637
   108      28776      29029     0.009634    0.962271
   109      23701      23748     0.007908    0.970179
   110      19305      19442     0.006458    0.976637
   111      15580      15704     0.005214    0.981851
   112      12499      12480     0.004163    0.986014
   113       9994       9730     0.003287    0.989301
   114       7791       7883     0.002612    0.991914
   115       6157       6081     0.002040    0.993953
   116       4745       4662     0.001568    0.995521
   117       3535       3600     0.001189    0.996710
   118       2691       2655     0.000891    0.997601
   119       1965       1909     0.000646    0.998247
   120       1493       1450     0.000491    0.998738
   121       1099       1037     0.000356    0.999094
   122        789        811     0.000267    0.999360
   123        527        577     0.000184    0.999544
   124        392        397     0.000131    0.999676
   125        289        309     0.000100    0.999775
   126        206        214     0.000070    0.999845
   127        151        135     0.000048    0.999893
   128        102        106     0.000035    0.999928
   129         84         85     0.000028    0.999956
   130         57         37     0.000016    0.999972
   131         32         33     0.000011    0.999982
   132         18         22     0.000007    0.999989
   133         11         11     0.000004    0.999993
   134         13          7     0.000003    0.999996
   135          7          5     0.000002    0.999998
   136          3          2     0.000001    0.999999
   137          1          0     0.000000    0.999999
   138          1          2     0.000000    1.000000
   139          0          1     0.000000    1.000000
   140          0          0     0.000000    1.000000
   141          1          1     0.000000    1.000000

mean CF =   0.136 (proportion of loci)
        =  92.622 (number of loci)
99% CI for CF = (72,116)
95% CI for CF = (76,110)
90% CI for CF = (79,107)

{1,2,3|4,5,6}
#Genes      count in run(s) 1 through 2, Overall probability, Overall cumulative probability
    25          1          0     0.000000    0.000000
    26          1          0     0.000000    0.000000
    27          2          0     0.000000    0.000001
    28          1          4     0.000001    0.000002
    29          4          8     0.000002    0.000003
    30         10         13     0.000004    0.000007
    31         13         21     0.000006    0.000013
    32         49         37     0.000014    0.000027
    33         83         74     0.000026    0.000053
    34        157        142     0.000050    0.000103
    35        276        232     0.000085    0.000188
    36        443        401     0.000141    0.000329
    37        723        709     0.000239    0.000567
    38       1184       1118     0.000384    0.000951
    39       1912       1888     0.000633    0.001584
    40       2917       2836     0.000959    0.002543
    41       4100       4189     0.001381    0.003925
    42       6178       6192     0.002062    0.005986
    43       8586       8663     0.002875    0.008861
    44      11922      12029     0.003992    0.012853
    45      16005      16073     0.005346    0.018199
    46      21219      21467     0.007114    0.025314
    47      27584      27662     0.009208    0.034521
    48      34747      34856     0.011600    0.046122
    49      43235      43376     0.014435    0.060557
    50      52430      52729     0.017527    0.078084
    51      61825      62403     0.020705    0.098788
    52      72852      72715     0.024261    0.123049
    53      83515      84037     0.027925    0.150975
    54      94403      94148     0.031425    0.182400
    55     104525     105219     0.034957    0.217357
    56     114614     114066     0.038113    0.255471
    57     122784     122943     0.040954    0.296425
    58     129922     129902     0.043304    0.339729
    59     135446     135279     0.045121    0.384850
    60     139217     139333     0.046425    0.431275
    61     140468     140975     0.046907    0.478182
    62     141174     140642     0.046969    0.525151
    63     138735     138429     0.046194    0.571345
    64     134258     134904     0.044860    0.616206
    65     129640     129095     0.043123    0.659328
    66     122018     121949     0.040661    0.699989
    67     114151     113901     0.038009    0.737998
    68     105718     105636     0.035226    0.773224
    69      97033      96234     0.032211    0.805435
    70      87476      86818     0.029049    0.834484
    71      77175      77522     0.025783    0.860267
    72      68190      68261     0.022742    0.883008
    73      59906      60143     0.020008    0.903017
    74      51679      51437     0.017186    0.920203
    75      44237      44603     0.014807    0.935009
    76      36995      37101     0.012349    0.947359
    77      31214      31040     0.010376    0.957734
    78      25977      25891     0.008645    0.966379
    79      21373      21341     0.007119    0.973498
    80      17267      17473     0.005790    0.979288
    81      14005      13805     0.004635    0.983923
    82      10968      11103     0.003678    0.987601
    83       8760       8925     0.002948    0.990549
    84       6956       6794     0.002292    0.992841
    85       5455       5313     0.001795    0.994635
    86       4093       4120     0.001369    0.996004
    87       3081       3161     0.001040    0.997045
    88       2429       2337     0.000794    0.997839
    89       1816       1665     0.000580    0.998419
    90       1373       1263     0.000439    0.998858
    91        987        994     0.000330    0.999189
    92        718        680     0.000233    0.999422
    93        537        468     0.000168    0.999589
    94        381        347     0.000121    0.999710
    95        244        260     0.000084    0.999794
    96        223        179     0.000067    0.999861
    97        146        127     0.000046    0.999907
    98         89         95     0.000031    0.999938
    99         50         68     0.000020    0.999957
   100         41         45     0.000014    0.999972
   101         31         37     0.000011    0.999983
   102         17         25     0.000007    0.999990
   103         10         14     0.000004    0.999994
   104          6          6     0.000002    0.999996
   105          0          7     0.000001    0.999997
   106          4          2     0.000001    0.999998
   107          3          0     0.000000    0.999999
   108          4          0     0.000001    0.999999
   109          1          1     0.000000    1.000000
   110          2          0     0.000000    1.000000
   111          1          0     0.000000    1.000000

mean CF =   0.092 (proportion of loci)
        =  62.257 (number of loci)
99% CI for CF = (42,86)
95% CI for CF = (46,80)
90% CI for CF = (49,77)

{1,3,4|2,5,6}
#Genes      count in run(s) 1 through 2, Overall probability, Overall cumulative probability
    30          0          1     0.000000    0.000000
    31          4          0     0.000001    0.000001
    32          3          3     0.000001    0.000002
    33         14         10     0.000004    0.000006
    34         26         18     0.000007    0.000013
    35         84         70     0.000026    0.000039
    36        151        150     0.000050    0.000089
    37        259        327     0.000098    0.000187
    38        550        586     0.000189    0.000376
    39       1111       1071     0.000364    0.000740
    40       1964       1982     0.000658    0.001397
    41       3381       3318     0.001117    0.002514
    42       5573       5431     0.001834    0.004348
    43       8693       8687     0.002897    0.007244
    44      13104      13111     0.004369    0.011614
    45      19249      19010     0.006377    0.017990
    46      26640      26655     0.008882    0.026873
    47      36579      36022     0.012100    0.038973
    48      47848      48273     0.016020    0.054993
    49      61995      61358     0.020559    0.075552
    50      76771      76663     0.025572    0.101124
    51      92272      92204     0.030746    0.131870
    52     109021     108863     0.036314    0.168184
    53     125233     124786     0.041670    0.209854
    54     139571     139553     0.046521    0.256375
    55     152666     151590     0.050709    0.307084
    56     162696     162027     0.054121    0.361205
    57     169352     169160     0.056419    0.417623
    58     172815     172624     0.057573    0.475196
    59     171954     172938     0.057482    0.532678
    60     168394     168257     0.056108    0.588787
    61     162203     161533     0.053956    0.642743
    62     151770     152595     0.050728    0.693470
    63     141055     140676     0.046955    0.740426
    64     126291     127117     0.042235    0.782660
    65     112842     113020     0.037644    0.820304
    66      98689      99394     0.033014    0.853318
    67      85827      85673     0.028583    0.881901
    68      71960      72885     0.024141    0.906042
    69      60574      61003     0.020263    0.926305
    70      49320      49264     0.016431    0.942735
    71      39958      39923     0.013314    0.956049
    72      32163      32070     0.010705    0.966754
    73      24920      25255     0.008363    0.975117
    74      19330      19657     0.006498    0.981615
    75      14838      14817     0.004942    0.986557
    76      11236      11305     0.003757    0.990314
    77       8137       8331     0.002745    0.993059
    78       6187       6129     0.002053    0.995111
    79       4415       4337     0.001459    0.996570
    80       3156       3179     0.001056    0.997626
    81       2235       2236     0.000745    0.998371
    82       1582       1562     0.000524    0.998895
    83       1087       1082     0.000362    0.999257
    84        754        761     0.000253    0.999509
    85        500        484     0.000164    0.999673
    86        330        343     0.000112    0.999785
    87        242        213     0.000076    0.999861
    88        156        147     0.000051    0.999912
    89         96         88     0.000031    0.999942
    90         71         52     0.000021    0.999963
    91         39         42     0.000013    0.999976
    92         23         26     0.000008    0.999984
    93         12         23     0.000006    0.999990
    94         14          7     0.000003    0.999994
    95          7          7     0.000002    0.999996
    96          3          7     0.000002    0.999998
    97          2          4     0.000001    0.999999
    98          3          2     0.000001    1.000000
    99          0          0     0.000000    1.000000
   100          0          2     0.000000    1.000000
   101          0          0     0.000000    1.000000
   102          0          0     0.000000    1.000000
   103          0          1     0.000000    1.000000

mean CF =   0.087 (proportion of loci)
        =  59.183 (number of loci)
99% CI for CF = (43,78)
95% CI for CF = (46,73)
90% CI for CF = (48,71)

{1,4|2,3,5,6}
#Genes      count in run(s) 1 through 2, Overall probability, Overall cumulative probability
    12          1          0     0.000000    0.000000
    13          1          3     0.000001    0.000001
    14          4          3     0.000001    0.000002
    15          8         11     0.000003    0.000005
    16         36         24     0.000010    0.000015
    17         99         68     0.000028    0.000043
    18        224        229     0.000076    0.000119
    19        565        527     0.000182    0.000300
    20       1148       1259     0.000401    0.000702
    21       2348       2357     0.000784    0.001486
    22       4418       4467     0.001481    0.002967
    23       7923       7955     0.002646    0.005613
    24      13256      13080     0.004389    0.010002
    25      20807      20628     0.006906    0.016908
    26      31373      31213     0.010431    0.027339
    27      44403      44652     0.014842    0.042182
    28      61316      60861     0.020363    0.062545
    29      80346      79655     0.026667    0.089211
    30     101402     100306     0.033618    0.122829
    31     123541     122855     0.041066    0.163895
    32     144797     144320     0.048186    0.212082
    33     164466     164267     0.054789    0.266870
    34     180016     180523     0.060090    0.326960
    35     192796     191452     0.064041    0.391002
    36     199272     197822     0.066182    0.457184
    37     200267     199021     0.066548    0.523732
    38     195869     195828     0.065283    0.589015
    39     186689     186305     0.062166    0.651180
    40     171973     172512     0.057414    0.708595
    41     156080     156306     0.052064    0.760659
    42     137676     137960     0.045939    0.806598
    43     118741     119652     0.039732    0.846330
    44      99881     101289     0.033528    0.879859
    45      82893      83581     0.027746    0.907604
    46      67050      67948     0.022500    0.930104
    47      53090      53865     0.017826    0.947930
    48      41414      42015     0.013905    0.961835
    49      32093      31975     0.010678    0.972513
    50      23595      23920     0.007919    0.980432
    51      17323      17845     0.005861    0.986293
    52      12615      12836     0.004242    0.990535
    53       9108       9192     0.003050    0.993585
    54       6314       6244     0.002093    0.995678
    55       4430       4409     0.001473    0.997151
    56       2895       3108     0.001001    0.998152
    57       1981       2009     0.000665    0.998817
    58       1290       1358     0.000441    0.999258
    59        812        847     0.000276    0.999535
    60        524        571     0.000182    0.999717
    61        326        336     0.000110    0.999827
    62        202        231     0.000072    0.999900
    63        116        121     0.000039    0.999939
    64         82         78     0.000027    0.999966
    65         33         48     0.000013    0.999979
    66         35         24     0.000010    0.999989
    67         17         19     0.000006    0.999995
    68          9          6     0.000003    0.999997
    69          1          3     0.000001    0.999998
    70          6          0     0.000001    0.999999
    71          4          0     0.000001    1.000000
    72          0          1     0.000000    1.000000

mean CF =   0.055 (proportion of loci)
        =  37.375 (number of loci)
99% CI for CF = (23,54)
95% CI for CF = (26,50)
90% CI for CF = (28,48)

{1,2,4,5|3,6}
#Genes      count in run(s) 1 through 2, Overall probability, Overall cumulative probability
     9          3          0     0.000000    0.000000
    10          1          2     0.000000    0.000001
    11         10         13     0.000004    0.000005
    12         29         34     0.000010    0.000015
    13        140        107     0.000041    0.000056
    14        402        394     0.000133    0.000189
    15       1175       1169     0.000391    0.000580
    16       2932       3155     0.001014    0.001594
    17       6951       7045     0.002333    0.003927
    18      14070      14207     0.004713    0.008640
    19      26090      25978     0.008678    0.017318
    20      43998      44082     0.014680    0.031998
    21      68333      67997     0.022722    0.054719
    22      97759      99204     0.032827    0.087547
    23     131871     133150     0.044170    0.131717
    24     167206     167064     0.055712    0.187428
    25     200737     199978     0.066786    0.254214
    26     225663     226044     0.075285    0.329499
    27     242785     242726     0.080919    0.410417
    28     249511     249078     0.083098    0.493515
    29     243779     245136     0.081486    0.575001
    30     230047     230142     0.076698    0.651699
    31     208933     208637     0.069595    0.721294
    32     183600     182305     0.060984    0.782279
    33     155100     154524     0.051604    0.833883
    34     126505     126799     0.042217    0.876100
    35     101241     101097     0.033723    0.909823
    36      77996      77683     0.025947    0.935769
    37      58107      57978     0.019348    0.955117
    38      42497      42544     0.014174    0.969290
    39      30530      30356     0.010148    0.979438
    40      21296      21112     0.007068    0.986506
    41      14298      14355     0.004776    0.991282
    42       9660       9546     0.003201    0.994483
    43       6424       6299     0.002120    0.996603
    44       4072       3971     0.001340    0.997944
    45       2450       2516     0.000828    0.998771
    46       1640       1536     0.000529    0.999301
    47        916        910     0.000304    0.999605
    48        531        537     0.000178    0.999783
    49        331        258     0.000098    0.999881
    50        166        138     0.000051    0.999932
    51         98         92     0.000032    0.999963
    52         52         45     0.000016    0.999980
    53         31         27     0.000010    0.999989
    54         15         18     0.000005    0.999995
    55         10          7     0.000003    0.999998
    56          5          4     0.000002    0.999999
    57          2          0     0.000000    0.999999
    58          1          1     0.000000    1.000000
    59          1          0     0.000000    1.000000

mean CF =   0.042 (proportion of loci)
        =  28.833 (number of loci)
99% CI for CF = (18,43)
95% CI for CF = (20,39)
90% CI for CF = (21,37)

{1,4,5,6|2,3}
#Genes      count in run(s) 1 through 2, Overall probability, Overall cumulative probability
     6          1          0     0.000000    0.000000
     7         13          2     0.000003    0.000003
     8         30         29     0.000010    0.000012
     9        134        126     0.000043    0.000056
    10        500        454     0.000159    0.000215
    11       1233       1210     0.000407    0.000622
    12       2906       2841     0.000958    0.001580
    13       6162       6178     0.002057    0.003636
    14      11869      11714     0.003930    0.007567
    15      20681      20820     0.006917    0.014484
    16      34067      33731     0.011300    0.025784
    17      50931      50782     0.016952    0.042736
    18      72270      72390     0.024110    0.066846
    19      97975      98080     0.032676    0.099521
    20     125305     124726     0.041672    0.141193
    21     152516     152349     0.050811    0.192004
    22     178001     177825     0.059304    0.251308
    23     200004     198312     0.066386    0.317694
    24     214434     214494     0.071488    0.389182
    25     222323     222714     0.074173    0.463355
    26     222107     222347     0.074076    0.537431
    27     215840     215247     0.071848    0.609279
    28     202532     200898     0.067238    0.676517
    29     182986     183787     0.061129    0.737646
    30     160708     160593     0.053550    0.791196
    31     137356     137375     0.045789    0.836985
    32     115180     115569     0.038458    0.875443
    33      93007      93904     0.031152    0.906595
    34      74354      74464     0.024803    0.931398
    35      57268      57580     0.019141    0.950539
    36      43277      43726     0.014500    0.965040
    37      31736      32321     0.010676    0.975716
    38      23079      23336     0.007736    0.983452
    39      16318      16341     0.005443    0.988895
    40      11195      11409     0.003767    0.992662
    41       7578       7726     0.002551    0.995213
    42       5057       5283     0.001723    0.996936
    43       3362       3409     0.001128    0.998065
    44       2210       2289     0.000750    0.998814
    45       1393       1417     0.000468    0.999283
    46        835        877     0.000285    0.999568
    47        528        551     0.000180    0.999748
    48        317        313     0.000105    0.999853
    49        172        198     0.000062    0.999915
    50        102        105     0.000034    0.999949
    51         67         55     0.000020    0.999969
    52         35         41     0.000013    0.999982
    53         20         32     0.000009    0.999991
    54         11         10     0.000003    0.999994
    55         11          5     0.000003    0.999997
    56          1          6     0.000001    0.999998
    57          2          3     0.000001    0.999999
    58          1          3     0.000001    1.000000
    59          0          1     0.000000    1.000000
    60          0          2     0.000000    1.000000

mean CF =   0.039 (proportion of loci)
        =  26.236 (number of loci)
99% CI for CF = (14,41)
95% CI for CF = (16,37)
90% CI for CF = (18,35)

{1,3|2,4,5,6}
#Genes      count in run(s) 1 through 2, Overall probability, Overall cumulative probability
     6          1          1     0.000000    0.000000
     7          2          1     0.000000    0.000001
     8         14         13     0.000005    0.000005
     9         53         33     0.000014    0.000020
    10        214        220     0.000072    0.000092
    11        741        670     0.000235    0.000327
    12       2030       1850     0.000647    0.000974
    13       4866       4750     0.001603    0.002577
    14      10476      10046     0.003420    0.005997
    15      19920      19784     0.006617    0.012614
    16      34232      34400     0.011439    0.024053
    17      54507      54751     0.018210    0.042262
    18      80688      80959     0.026941    0.069204
    19     111124     110729     0.036976    0.106179
    20     142957     143491     0.047741    0.153920
    21     173527     175146     0.058112    0.212033
    22     202142     202438     0.067430    0.279463
    23     222508     222994     0.074250    0.353713
    24     234252     234584     0.078139    0.431852
    25     237864     238332     0.079366    0.511218
    26     230412     230711     0.076854    0.588072
    27     217259     216647     0.072318    0.660390
    28     196854     196504     0.065560    0.725950
    29     171906     171834     0.057290    0.783239
    30     146584     146722     0.048884    0.832124
    31     121996     121634     0.040605    0.872729
    32      97689      97800     0.032581    0.905310
    33      77226      76769     0.025666    0.930976
    34      59197      59260     0.019743    0.950719
    35      44176      43769     0.014658    0.965377
    36      32413      32201     0.010769    0.976146
    37      23362      22941     0.007717    0.983863
    38      16246      16125     0.005395    0.989258
    39      11266      11090     0.003726    0.992984
    40       7571       7379     0.002492    0.995476
    41       5146       4907     0.001675    0.997151
    42       3202       3332     0.001089    0.998240
    43       2047       2022     0.000678    0.998918
    44       1341       1290     0.000438    0.999357
    45        791        738     0.000255    0.999612
    46        521        467     0.000165    0.999776
    47        308        282     0.000098    0.999875
    48        148        179     0.000055    0.999929
    49        109         88     0.000033    0.999962
    50         50         56     0.000018    0.999980
    51         35         21     0.000009    0.999989
    52         18         16     0.000006    0.999995
    53          3         10     0.000002    0.999997
    54          4          3     0.000001    0.999998
    55          2          7     0.000002    0.999999
    56          0          2     0.000000    1.000000
    57          0          1     0.000000    1.000000
    58          0          1     0.000000    1.000000

mean CF =   0.038 (proportion of loci)
        =  25.648 (number of loci)
99% CI for CF = (14,40)
95% CI for CF = (17,36)
90% CI for CF = (18,34)

{1,2,4,6|3,5}
#Genes      count in run(s) 1 through 2, Overall probability, Overall cumulative probability
     3          3          0     0.000000    0.000000
     4         78        126     0.000034    0.000034
     5        532        676     0.000201    0.000236
     6       2004       2235     0.000706    0.000942
     7       5178       5581     0.001793    0.002736
     8      11512      11725     0.003873    0.006608
     9      22575      21963     0.007423    0.014031
    10      38826      39140     0.012994    0.027026
    11      61648      61873     0.020587    0.047613
    12      92303      91606     0.030652    0.078264
    13     127019     126876     0.042316    0.120580
    14     163584     164185     0.054628    0.175208
    15     199901     200105     0.066668    0.241876
    16     228926     229213     0.076356    0.318232
    17     248983     248861     0.082974    0.401206
    18     256309     257248     0.085593    0.486799
    19     253954     253627     0.084597    0.571396
    20     238873     238826     0.079617    0.651012
    21     214650     215953     0.071767    0.722780
    22     187463     187731     0.062532    0.785312
    23     157776     157171     0.052491    0.837803
    24     127738     127821     0.042593    0.880396
    25     100877      99753     0.033438    0.913834
    26      76816      76385     0.025534    0.939368
    27      56727      56634     0.018894    0.958261
    28      40961      40594     0.013593    0.971854
    29      29064      28734     0.009633    0.981487
    30      19774      19571     0.006557    0.988044
    31      13218      13135     0.004392    0.992437
    32       8629       8645     0.002879    0.995316
    33       5533       5533     0.001844    0.997160
    34       3432       3439     0.001145    0.998305
    35       2114       2094     0.000701    0.999006
    36       1254       1290     0.000424    0.999430
    37        798        718     0.000253    0.999683
    38        426        402     0.000138    0.999821
    39        254        251     0.000084    0.999905
    40        139        143     0.000047    0.999952
    41         75         70     0.000024    0.999976
    42         44         44     0.000015    0.999991
    43         18         10     0.000005    0.999996
    44          7          7     0.000002    0.999998
    45          3          2     0.000001    0.999999
    46          1          2     0.000000    0.999999
    47          0          1     0.000000    1.000000
    48          1          1     0.000000    1.000000

mean CF =   0.028 (proportion of loci)
        =  18.896 (number of loci)
99% CI for CF = (8,32)
95% CI for CF = (10,29)
90% CI for CF = (12,27)

{1,2,5|3,4,6}
#Genes      count in run(s) 1 through 2, Overall probability, Overall cumulative probability
     3         22         35     0.000010    0.000010
     4       4379       4405     0.001464    0.001473
     5      27423      26991     0.009069    0.010542
     6      83753      83227     0.027830    0.038373
     7     169967     168178     0.056357    0.094730
     8     260422     259609     0.086672    0.181402
     9     333176     331387     0.110760    0.292162
    10     370770     368694     0.123244    0.415406
    11     370357     368956     0.123219    0.538625
    12     339048     339924     0.113162    0.651787
    13     290236     290604     0.096807    0.748594
    14     232297     233077     0.077562    0.826156
    15     175021     176510     0.058589    0.884745
    16     125261     126103     0.041894    0.926639
    17      85005      87007     0.028669    0.955307
    18      55170      55909     0.018513    0.973821
    19      34075      34477     0.011425    0.985246
    20      19872      20658     0.006755    0.992001
    21      11323      11669     0.003832    0.995833
    22       6156       6311     0.002078    0.997911
    23       3199       3237     0.001073    0.998983
    24       1605       1598     0.000534    0.999517
    25        800        794     0.000266    0.999783
    26        372        328     0.000117    0.999900
    27        166        154     0.000053    0.999953
    28         73         84     0.000026    0.999979
    29         35         49     0.000014    0.999993
    30          7         14     0.000003    0.999997
    31          5          5     0.000002    0.999998
    32          4          2     0.000001    0.999999
    33          1          2     0.000000    1.000000
    34          0          0     0.000000    1.000000
    35          0          1     0.000000    1.000000
    36          0          1     0.000000    1.000000

mean CF =   0.017 (proportion of loci)
        =  11.491 (number of loci)
99% CI for CF = (5,21)
95% CI for CF = (6,19)
90% CI for CF = (7,17)

{1,2,3,6|4,5}
#Genes      count in run(s) 1 through 2, Overall probability, Overall cumulative probability
     0       2568       2097     0.000777    0.000777
     1      22368      20455     0.007137    0.007915
     2     106033     103398     0.034905    0.042820
     3     247691     244115     0.081968    0.124787
     4     388577     388820     0.129566    0.254354
     5     471786     472643     0.157405    0.411759
     6     470404     471881     0.157048    0.568806
     7     408095     409188     0.136214    0.705020
     8     314237     315739     0.104996    0.810016
     9     221916     223693     0.074268    0.884284
    10     146544     146398     0.048824    0.933108
    11      90136      90061     0.030033    0.963141
    12      51209      52666     0.017313    0.980453
    13      28775      29083     0.009643    0.990096
    14      15203      15236     0.005073    0.995169
    15       7613       7628     0.002540    0.997709
    16       3637       3781     0.001236    0.998946
    17       1803       1797     0.000600    0.999546
    18        832        776     0.000268    0.999814
    19        337        343     0.000113    0.999927
    20        136        132     0.000045    0.999972
    21         60         50     0.000018    0.999990
    22         20         13     0.000005    0.999996
    23         13          6     0.000003    0.999999
    24          3          1     0.000001    0.999999
    25          4          0     0.000001    1.000000

mean CF =   0.009 (proportion of loci)
        =   6.332 (number of loci)
99% CI for CF = (1,14)
95% CI for CF = (2,12)
90% CI for CF = (3,11)

{1,6|2,3,4,5}
#Genes      count in run(s) 1 through 2, Overall probability, Overall cumulative probability
     0       2038       2362     0.000733    0.000733
     1      28080      28498     0.009430    0.010163
     2     121419     121135     0.040426    0.050589
     3     288661     287793     0.096076    0.146664
     4     467826     463891     0.155286    0.301951
     5     556582     553627     0.185035    0.486985
     6     530020     526646     0.176111    0.663096
     7     415692     414398     0.138348    0.801445
     8     276675     279255     0.092655    0.894100
     9     160938     164269     0.054201    0.948301
    10      83842      86761     0.028434    0.976735
    11      39870      41328     0.013533    0.990268
    12      17130      18162     0.005882    0.996150
    13       7044       7448     0.002415    0.998565
    14       2688       2862     0.000925    0.999490
    15       1000       1023     0.000337    0.999827
    16        328        381     0.000118    0.999945
    17        117        107     0.000037    0.999983
    18         34         36     0.000012    0.999994
    19         11         16     0.000005    0.999999
    20          4          2     0.000001    1.000000
    21          0          0     0.000000    1.000000
    22          1          0     0.000000    1.000000

mean CF =   0.008 (proportion of loci)
        =   5.735 (number of loci)
99% CI for CF = (1,12)
95% CI for CF = (2,10)
90% CI for CF = (2,10)

{1,2,3,5|4,6}
#Genes      count in run(s) 1 through 2, Overall probability, Overall cumulative probability
     1        802        942     0.000291    0.000291
     2     179328     179676     0.059834    0.060125
     3     538201     529020     0.177870    0.237995
     4     789690     785309     0.262500    0.500495
     5     657306     657396     0.219117    0.719612
     6     408837     412512     0.136891    0.856503
     7     220992     223412     0.074067    0.930571
     8     110114     112043     0.037026    0.967597
     9      51977      54061     0.017673    0.985270
    10      23742      24711     0.008075    0.993345
    11      10689      11494     0.003697    0.997042
    12       4817       5216     0.001672    0.998715
    13       2014       2371     0.000731    0.999445
    14        869       1020     0.000315    0.999760
    15        382        477     0.000143    0.999903
    16        136        183     0.000053    0.999957
    17         65         96     0.000027    0.999983
    18         21         42     0.000010    0.999994
    19          8         13     0.000003    0.999997
    20          5          6     0.000002    0.999999
    21          5          0     0.000001    1.000000

mean CF =   0.007 (proportion of loci)
        =   4.753 (number of loci)
99% CI for CF = (2,11)
95% CI for CF = (2,9)
90% CI for CF = (2,8)

{1,5|2,3,4,6}
#Genes      count in run(s) 1 through 2, Overall probability, Overall cumulative probability
     1      49458      51638     0.016849    0.016849
     2     217671     216271     0.072324    0.089173
     3     551910     545265     0.182863    0.272035
     4     816397     811578     0.271329    0.543365
     5     674549     676522     0.225179    0.768543
     6     394002     398247     0.132042    0.900585
     7     184000     186484     0.061747    0.962332
     8      73925      75125     0.024842    0.987174
     9      26141      26439     0.008763    0.995937
    10       8431       8614     0.002841    0.998778
    11       2579       2668     0.000874    0.999652
    12        662        835     0.000249    0.999902
    13        202        226     0.000071    0.999973
    14         59         66     0.000021    0.999994
    15         14         21     0.000006    1.000000
    16          0          1     0.000000    1.000000

mean CF =   0.007 (proportion of loci)
        =   4.466 (number of loci)
99% CI for CF = (1,9)
95% CI for CF = (2,8)
90% CI for CF = (2,7)

{1,3,4,6|2,5}
#Genes      count in run(s) 1 through 2, Overall probability, Overall cumulative probability
     0       4012       4590     0.001434    0.001434
     1     105424     106797     0.035370    0.036804
     2     375830     380224     0.126009    0.162813
     3     695604     699661     0.232544    0.395357
     4     685646     685830     0.228579    0.623936
     5     520124     514762     0.172481    0.796417
     6     325116     322796     0.107985    0.904403
     7     170515     168071     0.056431    0.960834
     8      74718      74561     0.024880    0.985714
     9      28979      28481     0.009577    0.995290
    10       9838       9934     0.003295    0.998586
    11       3014       3065     0.001013    0.999599
    12        848        896     0.000291    0.999889
    13        233        244     0.000079    0.999969
    14         71         71     0.000024    0.999992
    15         19         14     0.000005    0.999998
    16          4          3     0.000001    0.999999
    17          3          0     0.000000    1.000000
    18          2          0     0.000000    1.000000

mean CF =   0.006 (proportion of loci)
        =   4.139 (number of loci)
99% CI for CF = (1,9)
95% CI for CF = (1,8)
90% CI for CF = (2,7)

{1,3,6|2,4,5}
#Genes      count in run(s) 1 through 2, Overall probability, Overall cumulative probability
     0       3714       3511     0.001204    0.001204
     1     345475     340947     0.114404    0.115608
     2     812821     814188     0.271168    0.386776
     3     777554     775863     0.258903    0.645679
     4     536511     537254     0.178961    0.824640
     5     297779     299519     0.099550    0.924189
     6     140025     141815     0.046973    0.971163
     7      56896      57172     0.019011    0.990174
     8      20235      20424     0.006777    0.996951
     9       6500       6746     0.002208    0.999158
    10       1853       1894     0.000624    0.999783
    11        480        504     0.000164    0.999947
    12        118        111     0.000038    0.999985
    13         29         42     0.000012    0.999997
    14          7          6     0.000002    0.999999
    15          2          2     0.000001    1.000000
    16          1          2     0.000000    1.000000

mean CF =   0.005 (proportion of loci)
        =   3.145 (number of loci)
99% CI for CF = (1,8)
95% CI for CF = (1,7)
90% CI for CF = (1,6)

{1,3,4,5|2,6}
#Genes      count in run(s) 1 through 2, Overall probability, Overall cumulative probability
     0       2117       2096     0.000702    0.000702
     1     447986     454371     0.150393    0.151095
     2     789031     790140     0.263195    0.414290
     3     712897     709582     0.237080    0.651370
     4     490971     487538     0.163085    0.814455
     5     286684     285395     0.095347    0.909801
     6     148882     149031     0.049652    0.959453
     7      70332      70459     0.023465    0.982919
     8      30642      31019     0.010277    0.993195
     9      12598      12784     0.004230    0.997426
    10       5037       4961     0.001666    0.999092
    11       1862       1764     0.000604    0.999696
    12        619        586     0.000201    0.999897
    13        247        195     0.000074    0.999971
    14         75         60     0.000023    0.999993
    15         17         13     0.000005    0.999998
    16          3          6     0.000002    1.000000

mean CF =   0.005 (proportion of loci)
        =   3.127 (number of loci)
99% CI for CF = (1,9)
95% CI for CF = (1,7)
90% CI for CF = (1,6)

{1,3,5|2,4,6}
#Genes      count in run(s) 1 through 2, Overall probability, Overall cumulative probability
     0     356122     361708     0.119638    0.119638
     1     535342     542440     0.179630    0.299269
     2     614492     618989     0.205580    0.504849
     3     514776     516055     0.171805    0.676654
     4     373614     371531     0.124191    0.800845
     5     252466     249461     0.083655    0.884499
     6     160306     155259     0.052594    0.937094
     7      94441      91178     0.030936    0.968030
     8      51830      49090     0.016820    0.984850
     9      25607      24418     0.008337    0.993188
    10      12163      11476     0.003940    0.997127
    11       5374       5113     0.001748    0.998875
    12       2073       2061     0.000689    0.999564
    13        880        791     0.000278    0.999843
    14        342        300     0.000107    0.999950
    15        122         97     0.000036    0.999986
    16         39         21     0.000010    0.999996
    17          9          7     0.000003    0.999999
    18          2          5     0.000001    1.000000

mean CF =   0.004 (proportion of loci)
        =   2.836 (number of loci)
99% CI for CF = (0,10)
95% CI for CF = (0,8)
90% CI for CF = (0,7)

{1,2,6|3,4,5}
#Genes      count in run(s) 1 through 2, Overall probability, Overall cumulative probability
     0     694944     679510     0.229076    0.229076
     1     459264     451634     0.151816    0.380892
     2     432336     433128     0.144244    0.525136
     3     412048     417821     0.138312    0.663448
     4     358526     362787     0.120219    0.783666
     5     263612     268334     0.088658    0.872324
     6     169152     171807     0.056827    0.929150
     7      98648     100819     0.033245    0.962395
     8      53900      55697     0.018266    0.980661
     9      28454      29480     0.009656    0.990317
    10      14975      14833     0.004968    0.995285
    11       7359       7399     0.002460    0.997744
    12       3698       3679     0.001229    0.998974
    13       1718       1683     0.000567    0.999541
    14        766        812     0.000263    0.999804
    15        328        322     0.000108    0.999912
    16        167        157     0.000054    0.999966
    17         59         59     0.000020    0.999986
    18         29         23     0.000009    0.999994
    19         11         11     0.000004    0.999998
    20          4          4     0.000001    0.999999
    21          2          0     0.000000    1.000000
    22          0          0     0.000000    1.000000
    23          0          1     0.000000    1.000000

mean CF =   0.004 (proportion of loci)
        =   2.692 (number of loci)
99% CI for CF = (0,10)
95% CI for CF = (0,8)
90% CI for CF = (0,7)

{1,4,6|2,3,5}
#Genes      count in run(s) 1 through 2, Overall probability, Overall cumulative probability
     0    2059057    2064551     0.687268    0.687268
     1     618547     616188     0.205789    0.893057
     2     223513     222035     0.074258    0.967315
     3      71198      70002     0.023533    0.990849
     4      20411      19959     0.006728    0.997577
     5       5485       5399     0.001814    0.999391
     6       1361       1416     0.000463    0.999854
     7        339        354     0.000116    0.999969
     8         75         81     0.000026    0.999995
     9         11         13     0.000004    0.999999
    10          3          1     0.000001    1.000000
    11          0          1     0.000000    1.000000

mean CF =   0.001 (proportion of loci)
        =   0.465 (number of loci)
99% CI for CF = (0,4)
95% CI for CF = (0,3)
90% CI for CF = (0,2)

{1,4,5|2,3,6}
#Genes      count in run(s) 1 through 2, Overall probability, Overall cumulative probability
     0    2232538    2235206     0.744624    0.744624
     1     514894     514470     0.171561    0.916185
     2     170822     170393     0.056869    0.973054
     3      56438      55481     0.018653    0.991707
     4      17828      17274     0.005850    0.997557
     5       5466       5252     0.001786    0.999344
     6       1483       1434     0.000486    0.999830
     7        406        373     0.000130    0.999960
     8        106         95     0.000034    0.999993
     9         16         17     0.000005    0.999999
    10          3          5     0.000001    1.000000

mean CF =   0.001 (proportion of loci)
        =   0.378 (number of loci)
99% CI for CF = (0,4)
95% CI for CF = (0,3)
90% CI for CF = (0,2)
