# Supplementary material for: Phylogeny with introgression in Habronattus jumping spiders (Araneae: Salticidae)
Source: BMC Evol Biol. 2018 Feb 22;18:24. doi: 10.1186/s12862-018-1137-x (PMC5824460; doi:10.1186/s12862-018-1137-x)
Supplement: Supplementary file 6 — Table S2. Counts of alleles shared among Habronattus species used for DFOIL tests. (PDF 405 kb) [file 12862_2018_1137_MOESM6_ESM.pdf]

translate
 1 ophrys,
 2 calcaratus,
 3 jucundus,
 4 roberti,
 5 aztecanus,
 6 clypeatus,
 7 gilaensis,
 8 mexicanus,
 9 empyrus,
 10 pyrrithrix,
 11 virgulatus,
 12 festus,
 13 captiosus,
 14 borealis;

Primary Concordance Tree Topology:
(((((((1,4),(2,3)),(5,(6,7))),8),((9,10),11)),12),13,14);

Primary Concordance Tree with Sample Concordance Factors:
(((((((1:1.000,4:1.000):0.274,(2:1.000,3:1.000):0.493):0.231,(5:1.000,(6:1.000,7:1.000):0.547):0.573):0.392,8:1.000):0.271,((9:1.000,10:1.000):0.390,11:1.000):0.115):0.334,12:1.000):0.487,13:1.000,14:1.000);

Splits in the Primary Concordance Tree: sample-wide and genome-wide mean CF (95% credibility), SD of mean sample-wide CF across runs
{1,2,3,4,8,9,10,11,12,13,14|5,6,7} 0.573(0.544,0.594) 0.572(0.521,0.620)	0.002
{1,2,3,4,5,8,9,10,11,12,13,14|6,7} 0.547(0.520,0.571) 0.546(0.496,0.595)	0.002
{1,4,5,6,7,8,9,10,11,12,13,14|2,3} 0.493(0.474,0.515) 0.492(0.444,0.540)	0.006
{1,2,3,4,5,6,7,8,9,10,11,12|13,14} 0.487(0.456,0.513) 0.486(0.433,0.537)	0.000
{1,2,3,4,5,6,7|8,9,10,11,12,13,14} 0.392(0.364,0.414) 0.391(0.341,0.440)	0.008
{1,2,3,4,5,6,7,8,11,12,13,14|9,10} 0.390(0.354,0.418) 0.389(0.336,0.441)	0.007
{1,2,3,4,5,6,7,8,9,10,11|12,13,14} 0.334(0.315,0.354) 0.334(0.289,0.379)	0.005
{1,4|2,3,5,6,7,8,9,10,11,12,13,14} 0.274(0.253,0.292) 0.273(0.231,0.317)	0.001
{1,2,3,4,5,6,7,8|9,10,11,12,13,14} 0.271(0.248,0.290) 0.270(0.227,0.314)	0.003
{1,2,3,4|5,6,7,8,9,10,11,12,13,14} 0.231(0.215,0.250) 0.230(0.191,0.271)	0.001
{1,2,3,4,5,6,7,8,12,13,14|9,10,11} 0.115(0.099,0.130) 0.114(0.084,0.148)	0.003

Splits NOT in the Primary Concordance Tree but with estimated CF > 0.050:
{1,2,3|4,5,6,7,8,9,10,11,12,13,14} 0.196(0.174,0.219) 0.196(0.156,0.237)	0.002
{1,2,3,8,9,10,11,12,13,14|4,5,6,7} 0.180(0.164,0.197) 0.180(0.144,0.219)	0.007
{1,2,3,4,7,8,9,10,11,12,13,14|5,6} 0.176(0.155,0.197) 0.176(0.138,0.217)	0.001
{1,2,3,4,5,6,7,8,9,10,11,14|12,13} 0.148(0.128,0.168) 0.148(0.112,0.186)	0.005
{1,2,3,4,6,8,9,10,11,12,13,14|5,7} 0.117(0.095,0.141) 0.117(0.083,0.155)	0.002
{1,2,3,4,5,6,7,8,9,10|11,12,13,14} 0.108(0.091,0.132) 0.108(0.077,0.145)	0.009
{1,2,3,4,5,6,7,8,10|9,11,12,13,14} 0.105(0.091,0.120) 0.105(0.076,0.136)	0.001
{1,2,3,4,5,6,7,8,10,12,13,14|9,11} 0.103(0.085,0.122) 0.103(0.073,0.136)	0.001
{1,2,3,4,5,6,7,11,12,13,14|8,9,10} 0.103(0.087,0.118) 0.102(0.074,0.135)	0.001
{1,4,5,6,7|2,3,8,9,10,11,12,13,14} 0.101(0.089,0.116) 0.101(0.073,0.132)	0.000
{1,2,3,4,5,6,7,8,9,10,13,14|11,12} 0.098(0.079,0.116) 0.098(0.068,0.131)	0.006
{1,2,3,4,5,6,7,8,9,12,13,14|10,11} 0.089(0.070,0.108) 0.089(0.060,0.122)	0.004
{1,2,3,4,5,6,7,12,13,14|8,9,10,11} 0.086(0.074,0.097) 0.085(0.060,0.114)	0.001
{1,2,3,4,5,6,7,8,11|9,10,12,13,14} 0.084(0.070,0.101) 0.084(0.057,0.115)	0.000
{1,2,3,4,5,6,7,8,10,11,13,14|9,12} 0.083(0.066,0.099) 0.083(0.056,0.114)	0.003
{1,2,3,4,5,6,7,8,9,10,11,13|12,14} 0.082(0.062,0.101) 0.082(0.053,0.114)	0.006
{1,2,3,4,5,6,7,8,10,11|9,12,13,14} 0.081(0.058,0.101) 0.081(0.050,0.114)	0.004
{1,2,3,4,5,6,7,9,11,12,13,14|8,10} 0.069(0.056,0.083) 0.069(0.045,0.097)	0.001
{1,3,4|2,5,6,7,8,9,10,11,12,13,14} 0.063(0.052,0.075) 0.063(0.041,0.089)	0.001
{1,2|3,4,5,6,7,8,9,10,11,12,13,14} 0.063(0.050,0.077) 0.063(0.040,0.090)	0.003
{1,3|2,4,5,6,7,8,9,10,11,12,13,14} 0.061(0.046,0.074) 0.061(0.038,0.087)	0.005
{1,2,3,4,5,6,7,8,13,14|9,10,11,12} 0.060(0.050,0.072) 0.060(0.039,0.085)	0.000
{1,2,4|3,5,6,7,8,9,10,11,12,13,14} 0.059(0.046,0.074) 0.059(0.037,0.086)	0.000
{1,2,3,4,8|5,6,7,9,10,11,12,13,14} 0.056(0.044,0.068) 0.056(0.035,0.081)	0.001
{1,2,3,6,7,8,9,10,11,12,13,14|4,5} 0.052(0.041,0.066) 0.052(0.032,0.077)	0.002
{1,2,3,4,5,6,7,9,10,12,13,14|8,11} 0.052(0.037,0.066) 0.052(0.030,0.078)	0.004

Average SD of mean sample-wide CF: 0.003

All Splits:
{1,2,3,4,8,9,10,11,12,13,14|5,6,7}
#Genes      count in run(s) 1 through 2, Overall probability, Overall cumulative probability
   262          0          3     0.000000    0.000000
   263          0          1     0.000000    0.000000
   264          2         36     0.000002    0.000002
   265          3         54     0.000003    0.000005
   266          6        169     0.000009    0.000014
   267         19        403     0.000021    0.000035
   268         47        884     0.000047    0.000081
   269        100       1821     0.000096    0.000177
   270        213       3567     0.000189    0.000366
   271        450       6287     0.000337    0.000703
   272        882      10217     0.000555    0.001258
   273       1673      15149     0.000841    0.002099
   274       3086      21093     0.001209    0.003308
   275       5314      27024     0.001617    0.004925
   276       8813      32793     0.002080    0.007005
   277      14580      36870     0.002573    0.009578
   278      22820      39032     0.003093    0.012671
   279      34361      39895     0.003713    0.016383
   280      49871      37871     0.004387    0.020770
   281      71443      35567     0.005351    0.026121
   282      98385      33168     0.006578    0.032699
   283     134447      32401     0.008342    0.041041
   284     176970      33517     0.010524    0.051565
   285     225856      39389     0.013262    0.064828
   286     279740      50572     0.016516    0.081343
   287     332954      70713     0.020183    0.101527
   288     378641     101224     0.023993    0.125520
   289     418486     143725     0.028111    0.153630
   290     444878     199727     0.032230    0.185861
   291     461159     269110     0.036513    0.222374
   292     471054     352075     0.041156    0.263531
   293     473771     441843     0.045781    0.309311
   294     473490     538385     0.050594    0.359905
   295     472736     627895     0.055032    0.414937
   296     467400     706784     0.058709    0.473646
   297     461791     765284     0.061354    0.534999
   298     457022     795792     0.062641    0.597640
   299     450765     795643     0.062320    0.659961
   300     444366     763633     0.060400    0.720361
   301     434253     699962     0.056711    0.777071
   302     418036     610796     0.051442    0.828513
   303     390469     501926     0.044620    0.873133
   304     353237     388776     0.037101    0.910233
   305     303421     281501     0.029246    0.939479
   306     246418     188748     0.021758    0.961238
   307     186995     118235     0.015262    0.976499
   308     132233      69281     0.010076    0.986575
   309      86278      37355     0.006182    0.992757
   310      52659      18907     0.003578    0.996335
   311      29835       8865     0.001935    0.998270
   312      15394       3713     0.000955    0.999225
   313       7641       1510     0.000458    0.999683
   314       3367        540     0.000195    0.999878
   315       1348        193     0.000077    0.999955
   316        515         61     0.000029    0.999984
   317        203         12     0.000011    0.999995
   318         71          3     0.000004    0.999998
   319         27          0     0.000001    1.000000
   320          4          0     0.000000    1.000000
   321          1          0     0.000000    1.000000
   322          1          0     0.000000    1.000000

mean CF =   0.573 (proportion of loci)
        = 296.261 (number of loci)
99% CI for CF = (276,310)
95% CI for CF = (281,307)
90% CI for CF = (284,306)

{1,2,3,4,5,8,9,10,11,12,13,14|6,7}
#Genes      count in run(s) 1 through 2, Overall probability, Overall cumulative probability
   250          1          1     0.000000    0.000000
   251          0          2     0.000000    0.000000
   252         10         16     0.000001    0.000002
   253         29         41     0.000003    0.000005
   254         52         90     0.000007    0.000012
   255         88        208     0.000015    0.000027
   256        196        429     0.000031    0.000058
   257        343        856     0.000060    0.000118
   258        592       1434     0.000101    0.000219
   259        917       2670     0.000179    0.000399
   260       1590       4457     0.000302    0.000701
   261       2417       7022     0.000472    0.001173
   262       3804      10778     0.000729    0.001902
   263       5959      15939     0.001095    0.002997
   264       9177      22243     0.001571    0.004568
   265      13868      30667     0.002227    0.006795
   266      20597      41373     0.003099    0.009893
   267      30265      54079     0.004217    0.014111
   268      43333      69976     0.005665    0.019776
   269      59876      89454     0.007467    0.027242
   270      81868     113355     0.009761    0.037004
   271     108392     140864     0.012463    0.049466
   272     140659     174593     0.015763    0.065229
   273     177605     212950     0.019528    0.084757
   274     222055     257320     0.023969    0.108725
   275     269567     304642     0.028710    0.137436
   276     320799     355315     0.033806    0.171242
   277     375614     407682     0.039165    0.210406
   278     429128     459656     0.044439    0.254846
   279     479907     508547     0.049423    0.304268
   280     525459     550217     0.053784    0.358052
   281     559793     585592     0.057269    0.415321
   282     584773     608253     0.059651    0.474973
   283     594817     617013     0.060591    0.535564
   284     592419     614419     0.060342    0.595906
   285     578992     593335     0.058616    0.654522
   286     552088     556399     0.055424    0.709947
   287     514698     504980     0.050984    0.760931
   288     470110     447613     0.045886    0.806817
   289     421691     380843     0.040127    0.846944
   290     369309     314721     0.034202    0.881145
   291     316683     253410     0.028505    0.909650
   292     265770     195131     0.023045    0.932695
   293     217842     147461     0.018265    0.950960
   294     174250     107568     0.014091    0.965051
   295     135306      77198     0.010625    0.975676
   296     101811      53869     0.007784    0.983460
   297      74598      37172     0.005588    0.989048
   298      52797      24992     0.003889    0.992938
   299      36221      16400     0.002631    0.995569
   300      23853      10767     0.001731    0.997300
   301      15398       6512     0.001095    0.998395
   302       9746       4024     0.000688    0.999084
   303       5714       2401     0.000406    0.999490
   304       3298       1457     0.000238    0.999727
   305       1871        740     0.000131    0.999858
   306        999        406     0.000070    0.999928
   307        489        231     0.000036    0.999964
   308        295        115     0.000021    0.999985
   309        111         57     0.000008    0.999993
   310         52         23     0.000004    0.999997
   311         23         11     0.000002    0.999999
   312          9          6     0.000001    0.999999
   313          6          4     0.000000    1.000000
   314          0          1     0.000000    1.000000
   315          0          0     0.000000    1.000000
   316          0          0     0.000000    1.000000
   317          1          0     0.000000    1.000000

mean CF =   0.547 (proportion of loci)
        = 282.758 (number of loci)
99% CI for CF = (265,299)
95% CI for CF = (269,295)
90% CI for CF = (272,293)

{1,4,5,6,7,8,9,10,11,12,13,14|2,3}
#Genes      count in run(s) 1 through 2, Overall probability, Overall cumulative probability
   223          1          0     0.000000    0.000000
   224          0          0     0.000000    0.000000
   225          0          0     0.000000    0.000000
   226          0          0     0.000000    0.000000
   227          0          0     0.000000    0.000000
   228          9          0     0.000000    0.000000
   229         23          0     0.000001    0.000002
   230         45          0     0.000002    0.000004
   231        107          2     0.000005    0.000009
   232        198          7     0.000010    0.000020
   233        398         26     0.000021    0.000041
   234        706         79     0.000039    0.000080
   235       1307        143     0.000073    0.000153
   236       2435        412     0.000142    0.000295
   237       4118        780     0.000245    0.000540
   238       7366       1582     0.000447    0.000987
   239      12940       2865     0.000790    0.001777
   240      22513       5292     0.001390    0.003168
   241      38075       9422     0.002375    0.005543
   242      61770      16056     0.003891    0.009434
   243      96619      26424     0.006152    0.015586
   244     145388      42532     0.009396    0.024982
   245     210901      67164     0.013903    0.038885
   246     291967     102512     0.019724    0.058609
   247     386947     148773     0.026786    0.085395
   248     492977     208404     0.035069    0.120464
   249     600416     277402     0.043891    0.164355
   250     699379     354460     0.052692    0.217047
   251     780724     431204     0.060596    0.277643
   252     830660     504934     0.066780    0.344423
   253     847529     567489     0.070751    0.415174
   254     825871     619333     0.072260    0.487434
   255     768610     657782     0.071320    0.558754
   256     682276     678537     0.068041    0.626795
   257     579277     687145     0.063321    0.690116
   258     469312     679931     0.057462    0.747578
   259     361739     655966     0.050885    0.798463
   260     267460     616119     0.044179    0.842642
   261     188871     562104     0.037549    0.880191
   262     126525     493274     0.030990    0.911181
   263      81771     416909     0.024934    0.936115
   264      49770     339855     0.019481    0.955596
   265      29591     262992     0.014629    0.970225
   266      16455     194711     0.010558    0.980783
   267       8739     136356     0.007255    0.988038
   268       4536      92191     0.004836    0.992875
   269       2171      58639     0.003040    0.995915
   270        889      35727     0.001831    0.997746
   271        382      20514     0.001045    0.998791
   272        150      11623     0.000589    0.999379
   273         56       6096     0.000308    0.999687
   274         20       3192     0.000161    0.999847
   275          9       1637     0.000082    0.999930
   276          2        718     0.000036    0.999966
   277          0        375     0.000019    0.999985
   278          0        180     0.000009    0.999994
   279          0         70     0.000003    0.999997
   280          0         29     0.000001    0.999998
   281          0         20     0.000001    0.999999
   282          0          6     0.000000    1.000000
   283          0          4     0.000000    1.000000
   284          0          1     0.000000    1.000000

mean CF =   0.493 (proportion of loci)
        = 254.857 (number of loci)
99% CI for CF = (241,269)
95% CI for CF = (245,266)
90% CI for CF = (246,264)

{1,2,3,4,5,6,7,8,9,10,11,12|13,14}
#Genes      count in run(s) 1 through 2, Overall probability, Overall cumulative probability
   217          1          0     0.000000    0.000000
   218          0          0     0.000000    0.000000
   219          7          1     0.000000    0.000000
   220         10          1     0.000001    0.000001
   221         21          9     0.000002    0.000002
   222         56         20     0.000004    0.000006
   223        149         50     0.000010    0.000016
   224        339         89     0.000021    0.000038
   225        657        270     0.000046    0.000084
   226       1366        567     0.000097    0.000181
   227       2592       1064     0.000183    0.000363
   228       4751       2065     0.000341    0.000704
   229       8219       3815     0.000602    0.001306
   230      13567       6313     0.000994    0.002300
   231      21323      10324     0.001582    0.003882
   232      32049      15883     0.002397    0.006279
   233      46933      24176     0.003555    0.009834
   234      65557      34600     0.005008    0.014842
   235      87943      47711     0.006783    0.021625
   236     114095      63755     0.008892    0.030517
   237     142947      82233     0.011259    0.041776
   238     175258     102651     0.013895    0.055672
   239     207106     125070     0.016609    0.072281
   240     237026     148051     0.019254    0.091535
   241     265725     173457     0.021959    0.113494
   242     288177     199830     0.024400    0.137894
   243     304899     228712     0.026681    0.164574
   244     317098     261410     0.028925    0.193500
   245     323347     299178     0.031126    0.224626
   246     325055     343518     0.033429    0.258055
   247     325776     394186     0.035998    0.294053
   248     327988     450897     0.038944    0.332997
   249     331646     507814     0.041973    0.374970
   250     341395     559391     0.045039    0.420009
   251     357909     604140     0.048102    0.468112
   252     378356     634029     0.050619    0.518731
   253     403137     641024     0.052208    0.570939
   254     425872     626040     0.052596    0.623535
   255     443576     593467     0.051852    0.675387
   256     454222     542342     0.049828    0.725215
   257     452935     480645     0.046679    0.771894
   258     439015     409720     0.042437    0.814331
   259     412381     341429     0.037691    0.852021
   260     375854     275744     0.032580    0.884601
   261     330798     216266     0.027353    0.911954
   262     284754     164754     0.022475    0.934430
   263     235535     122203     0.017887    0.952317
   264     188775      88741     0.013876    0.966193
   265     147714      61720     0.010472    0.976664
   266     112050      42142     0.007710    0.984374
   267      81173      27418     0.005430    0.989803
   268      57339      17318     0.003733    0.993536
   269      39137      10502     0.002482    0.996018
   270      25921       6106     0.001601    0.997620
   271      16662       3489     0.001008    0.998627
   272      10082       1831     0.000596    0.999223
   273       6142        979     0.000356    0.999579
   274       3555        454     0.000200    0.999779
   275       1910        220     0.000107    0.999886
   276       1077         99     0.000059    0.999945
   277        536         44     0.000029    0.999974
   278        279         15     0.000015    0.999988
   279        125          5     0.000006    0.999995
   280         60          2     0.000003    0.999998
   281         29          1     0.000002    0.999999
   282          9          0     0.000000    1.000000
   283          2          0     0.000000    1.000000
   284          1          0     0.000000    1.000000

mean CF =   0.487 (proportion of loci)
        = 251.528 (number of loci)
99% CI for CF = (232,269)
95% CI for CF = (236,265)
90% CI for CF = (238,263)

{1,2,3,4,5,6,7|8,9,10,11,12,13,14}
#Genes      count in run(s) 1 through 2, Overall probability, Overall cumulative probability
   174          3          0     0.000000    0.000000
   175         30          0     0.000002    0.000002
   176        102          0     0.000005    0.000007
   177        347          0     0.000017    0.000024
   178       1031          0     0.000052    0.000076
   179       2649          4     0.000133    0.000208
   180       5801         20     0.000291    0.000499
   181      11049         95     0.000557    0.001057
   182      19495        284     0.000989    0.002045
   183      31821        857     0.001634    0.003679
   184      48414       2226     0.002532    0.006211
   185      69888       4417     0.003715    0.009927
   186      96794       8029     0.005241    0.015168
   187     129189      13364     0.007128    0.022295
   188     168023      20538     0.009428    0.031724
   189     209842      30273     0.012006    0.043729
   190     253304      41876     0.014759    0.058488
   191     291853      55774     0.017381    0.075870
   192     323560      70834     0.019720    0.095589
   193     345864      87438     0.021665    0.117254
   194     359325     106308     0.023282    0.140536
   195     374686     130114     0.025240    0.165776
   196     397075     158492     0.027778    0.193554
   197     427832     197188     0.031251    0.224805
   198     467104     244921     0.035601    0.260407
   199     506222     300881     0.040355    0.300762
   200     540434     356778     0.044861    0.345622
   201     567519     415333     0.049143    0.394765
   202     589306     476916     0.053311    0.448076
   203     605832     545355     0.057559    0.505635
   204     611669     620494     0.061608    0.567244
   205     593394     684233     0.063881    0.631125
   206     542860     737084     0.063997    0.695122
   207     457492     760535     0.060901    0.756023
   208     353022     756138     0.055458    0.811481
   209     248098     721189     0.048464    0.859946
   210     160044     652243     0.040614    0.900560
   211      94367     554281     0.032432    0.932993
   212      51199     438234     0.024472    0.957464
   213      25217     319633     0.017243    0.974707
   214      11285     215051     0.011317    0.986024
   215       4547     132964     0.006876    0.992899
   216       1650      74581     0.003812    0.996711
   217        553      37853     0.001920    0.998631
   218        158      17115     0.000864    0.999495
   219         38       6733     0.000339    0.999833
   220         10       2387     0.000120    0.999953
   221          3        709     0.000036    0.999989
   222          0        179     0.000009    0.999998
   223          0         37     0.000002    0.999999
   224          0         10     0.000000    1.000000
   225          0          2     0.000000    1.000000

mean CF =   0.392 (proportion of loci)
        = 202.476 (number of loci)
99% CI for CF = (184,216)
95% CI for CF = (188,214)
90% CI for CF = (190,212)

{1,2,3,4,5,6,7,8,11,12,13,14|9,10}
#Genes      count in run(s) 1 through 2, Overall probability, Overall cumulative probability
   160          0          1     0.000000    0.000000
   161          0          1     0.000000    0.000000
   162          0          4     0.000000    0.000000
   163          0          7     0.000000    0.000001
   164          0         30     0.000002    0.000002
   165          0         69     0.000003    0.000006
   166          0        224     0.000011    0.000017
   167          0        455     0.000023    0.000040
   168          1        939     0.000047    0.000087
   169          4       1853     0.000093    0.000179
   170         10       3250     0.000163    0.000342
   171         28       5644     0.000284    0.000626
   172         61       8993     0.000453    0.001079
   173        151      13348     0.000675    0.001754
   174        344      18544     0.000944    0.002698
   175        678      24580     0.001263    0.003961
   176       1262      30698     0.001598    0.005559
   177       2230      35842     0.001904    0.007463
   178       4026      40229     0.002213    0.009675
   179       6880      43064     0.002497    0.012172
   180      11010      43519     0.002726    0.014899
   181      17691      43857     0.003077    0.017976
   182      27317      42646     0.003498    0.021474
   183      40394      42457     0.004143    0.025617
   184      58464      42450     0.005046    0.030663
   185      81639      43103     0.006237    0.036900
   186     110931      44347     0.007764    0.044664
   187     145649      47613     0.009663    0.054327
   188     188241      51605     0.011992    0.066319
   189     233830      57496     0.014566    0.080885
   190     285324      64681     0.017500    0.098386
   191     339093      73863     0.020648    0.119033
   192     392523      86430     0.023948    0.142981
   193     440680     101862     0.027127    0.170108
   194     482158     120013     0.030109    0.200217
   195     510312     143408     0.032686    0.232903
   196     521558     171321     0.034644    0.267547
   197     518908     204812     0.036186    0.303733
   198     499529     243500     0.037151    0.340884
   199     471960     287011     0.037949    0.378833
   200     435790     336973     0.038638    0.417471
   201     403789     387825     0.039581    0.457052
   202     372849     440350     0.040660    0.497712
   203     352170     491686     0.042193    0.539904
   204     340743     538972     0.043986    0.583890
   205     335053     577838     0.045645    0.629535
   206     332394     604760     0.046858    0.676392
   207     326235     614530     0.047038    0.723431
   208     313697     608494     0.046110    0.769540
   209     292299     580074     0.043619    0.813159
   210     261917     535574     0.039875    0.853033
   211     224363     477266     0.035081    0.888115
   212     182077     407891     0.029498    0.917613
   213     141611     335337     0.023847    0.941461
   214     103884     264019     0.018395    0.959856
   215      72645     199217     0.013593    0.973449
   216      47821     145212     0.009652    0.983100
   217      30179     100788     0.006548    0.989649
   218      17763      67695     0.004273    0.993922
   219       9744      43255     0.002650    0.996572
   220       5281      26317     0.001580    0.998152
   221       2649      15088     0.000887    0.999038
   222       1266       8524     0.000490    0.999528
   223        519       4480     0.000250    0.999778
   224        220       2262     0.000124    0.999902
   225         94       1033     0.000056    0.999958
   226         45        457     0.000025    0.999983
   227         14        203     0.000011    0.999994
   228          2         69     0.000004    0.999998
   229          1         29     0.000002    0.999999
   230          0          8     0.000000    1.000000
   231          0          4     0.000000    1.000000
   232          0          1     0.000000    1.000000

mean CF =   0.390 (proportion of loci)
        = 201.705 (number of loci)
99% CI for CF = (176,219)
95% CI for CF = (183,216)
90% CI for CF = (187,214)

{1,2,3,4,5,6,7,8,9,10,11|12,13,14}
#Genes      count in run(s) 1 through 2, Overall probability, Overall cumulative probability
   149          0          1     0.000000    0.000000
   150          0          3     0.000000    0.000000
   151         11          8     0.000001    0.000001
   152         17         37     0.000003    0.000004
   153         98        146     0.000012    0.000016
   154        288        479     0.000038    0.000054
   155        752       1232     0.000099    0.000154
   156       1831       2962     0.000240    0.000393
   157       3777       6844     0.000531    0.000924
   158       7226      13681     0.001045    0.001970
   159      12542      25907     0.001922    0.003892
   160      20087      46061     0.003307    0.007199
   161      30390      76494     0.005344    0.012544
   162      44906     122195     0.008355    0.020899
   163      64736     185966     0.012535    0.033434
   164      92059     267946     0.018000    0.051434
   165     127942     370377     0.024916    0.076350
   166     175885     490143     0.033301    0.109651
   167     236021     620661     0.042834    0.152486
   168     307261     746380     0.052682    0.205168
   169     387016     852495     0.061976    0.267143
   170     474965     921176     0.069807    0.336950
   171     562564     936834     0.074970    0.411920
   172     645111     898342     0.077173    0.489093
   173     715375     811692     0.076353    0.565446
   174     766975     691667     0.072932    0.638378
   175     793963     556413     0.067519    0.705897
   176     788905     422715     0.060581    0.766478
   177     749583     308029     0.052881    0.819359
   178     679964     216325     0.044814    0.864173
   179     587991     148406     0.036820    0.900993
   180     485443      98843     0.029214    0.930207
   181     381014      65653     0.022333    0.952541
   182     285167      41315     0.016324    0.968865
   183     204584      24726     0.011465    0.980330
   184     140414      14293     0.007735    0.988065
   185      92537       7488     0.005001    0.993067
   186      57314       3586     0.003045    0.996112
   187      34826       1571     0.001820    0.997932
   188      19847        628     0.001024    0.998955
   189      10694        200     0.000545    0.999500
   190       5551         60     0.000281    0.999781
   191       2543         16     0.000128    0.999909
   192       1094          2     0.000055    0.999963
   193        456          2     0.000023    0.999986
   194        175          0     0.000009    0.999995
   195         71          0     0.000004    0.999999
   196         21          0     0.000001    1.000000
   197          6          0     0.000000    1.000000
   198          2          0     0.000000    1.000000

mean CF =   0.334 (proportion of loci)
        = 172.752 (number of loci)
99% CI for CF = (160,186)
95% CI for CF = (163,183)
90% CI for CF = (164,181)

{1,4|2,3,5,6,7,8,9,10,11,12,13,14}
#Genes      count in run(s) 1 through 2, Overall probability, Overall cumulative probability
   117          1          0     0.000000    0.000000
   118          9          1     0.000000    0.000001
   119         33          4     0.000002    0.000002
   120         91         15     0.000005    0.000008
   121        244         42     0.000014    0.000022
   122        666        123     0.000039    0.000061
   123       1552        302     0.000093    0.000154
   124       3427        653     0.000204    0.000358
   125       7133       1454     0.000429    0.000788
   126      13566       2907     0.000824    0.001611
   127      24228       5793     0.001501    0.003112
   128      40527      11116     0.002582    0.005694
   129      64531      20183     0.004236    0.009930
   130      96195      35238     0.006572    0.016502
   131     139229      59287     0.009926    0.026427
   132     190907      95216     0.014306    0.040734
   133     254328     146174     0.020025    0.060759
   134     324159     215788     0.026997    0.087756
   135     400808     298820     0.034981    0.122737
   136     480703     395122     0.043791    0.166529
   137     556095     494810     0.052545    0.219074
   138     623812     593872     0.060884    0.279958
   139     681390     679070     0.068023    0.347981
   140     717694     747108     0.073240    0.421221
   141     734838     791848     0.076334    0.497556
   142     728995     809206     0.076910    0.574466
   143     699224     794530     0.074688    0.649153
   144     647257     751586     0.069942    0.719095
   145     575143     685785     0.063046    0.782142
   146     495699     598018     0.054686    0.836828
   147     407908     498511     0.045321    0.882149
   148     323438     396982     0.036021    0.918170
   149     246852     299445     0.027315    0.945485
   150     179757     213926     0.019684    0.965169
   151     126482     144570     0.013553    0.978721
   152      85297      93151     0.008922    0.987644
   153      54215      55672     0.005494    0.993138
   154      33187      31522     0.003235    0.996374
   155      19323      16920     0.001812    0.998186
   156      10687       8339     0.000951    0.999137
   157       5420       4059     0.000474    0.999611
   158       2759       1708     0.000223    0.999834
   159       1294        708     0.000100    0.999934
   160        542        274     0.000041    0.999975
   161        238         89     0.000016    0.999992
   162         82         36     0.000006    0.999997
   163         25         16     0.000002    0.999999
   164          6          1     0.000000    1.000000
   165          4          0     0.000000    1.000000

mean CF =   0.274 (proportion of loci)
        = 141.466 (number of loci)
99% CI for CF = (128,154)
95% CI for CF = (131,151)
90% CI for CF = (133,150)

{1,2,3,4,5,6,7,8|9,10,11,12,13,14}
#Genes      count in run(s) 1 through 2, Overall probability, Overall cumulative probability
   112          1          0     0.000000    0.000000
   113          2          0     0.000000    0.000000
   114          8          0     0.000000    0.000001
   115         26          6     0.000002    0.000002
   116         41         17     0.000003    0.000005
   117        131         65     0.000010    0.000015
   118        351        197     0.000027    0.000042
   119        946        450     0.000070    0.000112
   120       2345       1145     0.000175    0.000287
   121       5377       2331     0.000385    0.000672
   122      11164       4417     0.000779    0.001451
   123      20864       8007     0.001444    0.002895
   124      34553      12556     0.002355    0.005250
   125      52105      18778     0.003544    0.008794
   126      72549      27143     0.004985    0.013779
   127      94824      36922     0.006587    0.020366
   128     121531      50396     0.008596    0.028962
   129     149526      66679     0.010810    0.039773
   130     179467      90100     0.013478    0.053251
   131     214034     120064     0.016705    0.069956
   132     253353     161472     0.020741    0.090697
   133     305052     214543     0.025980    0.116677
   134     372612     280263     0.032644    0.149321
   135     460788     357583     0.040919    0.190239
   136     565231     446034     0.050563    0.240802
   137     678990     537452     0.060822    0.301625
   138     784037     623481     0.070376    0.372000
   139     856484     695567     0.077603    0.449603
   140     883818     745418     0.081462    0.531065
   141     853165     764915     0.080904    0.611969
   142     771076     757135     0.076411    0.688379
   143     651367     722126     0.068675    0.757054
   144     515109     667315     0.059121    0.816175
   145     382413     594372     0.048839    0.865014
   146     265139     510166     0.038765    0.903780
   147     176077     417572     0.029682    0.933462
   148     109854     327418     0.021864    0.955326
   149      66531     247055     0.015679    0.971005
   150      39550     178510     0.010903    0.981908
   151      22905     124781     0.007384    0.989292
   152      13088      82372     0.004773    0.994065
   153       6893      50839     0.002887    0.996952
   154       3674      28699     0.001619    0.998571
   155       1697      14444     0.000807    0.999378
   156        767       6663     0.000371    0.999749
   157        318       2870     0.000159    0.999909
   158        110       1080     0.000060    0.999968
   159         45        401     0.000022    0.999990
   160          6        128     0.000007    0.999997
   161          5         39     0.000002    0.999999
   162          1         10     0.000001    1.000000
   163          0          2     0.000000    1.000000
   164          0          1     0.000000    1.000000
   165          0          1     0.000000    1.000000

mean CF =   0.271 (proportion of loci)
        = 139.850 (number of loci)
99% CI for CF = (124,153)
95% CI for CF = (128,150)
90% CI for CF = (130,148)

{1,2,3,4|5,6,7,8,9,10,11,12,13,14}
#Genes      count in run(s) 1 through 2, Overall probability, Overall cumulative probability
    98          2          0     0.000000    0.000000
    99         21          0     0.000001    0.000001
   100         74          0     0.000004    0.000005
   101        276          3     0.000014    0.000019
   102        898         24     0.000046    0.000065
   103       2256        109     0.000118    0.000183
   104       4949        405     0.000268    0.000451
   105       9891       1322     0.000561    0.001012
   106      17895       3568     0.001073    0.002085
   107      30372       8365     0.001937    0.004021
   108      50441      17369     0.003390    0.007412
   109      79539      33096     0.005632    0.013044
   110     120098      60832     0.009047    0.022090
   111     174857     107824     0.014134    0.036224
   112     250734     183151     0.021694    0.057919
   113     348884     293219     0.032105    0.090024
   114     473882     431732     0.045281    0.135304
   115     614519     579134     0.059683    0.194987
   116     761687     720034     0.074086    0.269073
   117     881004     836109     0.085856    0.354929
   118     940838     913122     0.092698    0.447627
   119     926809     942829     0.093482    0.541109
   120     847492     917798     0.088264    0.629373
   121     733045     845913     0.078948    0.708321
   122     614517     741398     0.067796    0.776117
   123     511854     611781     0.056182    0.832299
   124     423274     479758     0.045152    0.877450
   125     345186     361588     0.035339    0.912789
   126     268008     271706     0.026986    0.939775
   127     198031     200632     0.019933    0.959708
   128     139008     145158     0.014208    0.973916
   129      94468     102979     0.009872    0.983788
   130      61068      72685     0.006688    0.990476
   131      36843      50248     0.004355    0.994831
   132      20497      32833     0.002667    0.997497
   133       9997      19078     0.001454    0.998951
   134       4370       9105     0.000674    0.999625
   135       1637       3528     0.000258    0.999883
   136        593       1169     0.000088    0.999971
   137        145        328     0.000024    0.999995
   138         30         61     0.000005    0.999999
   139          7          7     0.000001    1.000000
   140          3          0     0.000000    1.000000
   141          1          0     0.000000    1.000000

mean CF =   0.231 (proportion of loci)
        = 119.248 (number of loci)
99% CI for CF = (108,132)
95% CI for CF = (111,129)
90% CI for CF = (112,127)

{1,2,3|4,5,6,7,8,9,10,11,12,13,14}
#Genes      count in run(s) 1 through 2, Overall probability, Overall cumulative probability
    74          0          2     0.000000    0.000000
    75          0          6     0.000000    0.000000
    76          0         38     0.000002    0.000002
    77          0         86     0.000004    0.000007
    78          1        266     0.000013    0.000020
    79         13        646     0.000033    0.000053
    80         21       1532     0.000078    0.000131
    81         52       3195     0.000162    0.000293
    82        158       6415     0.000329    0.000622
    83        411      11636     0.000602    0.001224
    84        761      19880     0.001032    0.002256
    85       1792      31662     0.001673    0.003929
    86       4368      47931     0.002615    0.006544
    87       9918      65579     0.003775    0.010318
    88      21229      86354     0.005379    0.015698
    89      43101     106147     0.007462    0.023160
    90      79832     123761     0.010180    0.033340
    91     137811     139255     0.013853    0.047193
    92     216227     152924     0.018458    0.065651
    93     313529     166235     0.023988    0.089639
    94     421871     182606     0.030224    0.119863
    95     533679     207437     0.037056    0.156918
    96     631389     248931     0.044016    0.200934
    97     706318     313415     0.050987    0.251921
    98     751608     397052     0.057433    0.309354
    99     758958     502156     0.063056    0.372410
   100     735138     610092     0.067262    0.439671
   101     684180     706926     0.069555    0.509227
   102     614372     776057     0.069521    0.578748
   103     537603     803072     0.067034    0.645782
   104     464110     788213     0.062616    0.708398
   105     396545     736801     0.056667    0.765065
   106     340034     652087     0.049606    0.814671
   107     293238     553814     0.042353    0.857024
   108     254779     448955     0.035187    0.892210
   109     223182     349268     0.028622    0.920833
   110     195230     259199     0.022721    0.943554
   111     166288     183986     0.017514    0.961068
   112     136846     124453     0.013065    0.974133
   113     108284      81057     0.009467    0.983600
   114      79589      49972     0.006478    0.990078
   115      55496      28945     0.004222    0.994300
   116      35565      15894     0.002573    0.996873
   117      21708       8459     0.001508    0.998382
   118      12270       4104     0.000819    0.999200
   119       6626       2023     0.000432    0.999633
   120       3239        876     0.000206    0.999838
   121       1575        372     0.000097    0.999936
   122        661        149     0.000041    0.999976
   123        261         61     0.000016    0.999992
   124         87         14     0.000005    0.999997
   125         36          3     0.000002    0.999999
   126          9          1     0.000000    1.000000
   127          2          0     0.000000    1.000000

mean CF =   0.196 (proportion of loci)
        = 101.316 (number of loci)
99% CI for CF = (86,116)
95% CI for CF = (90,113)
90% CI for CF = (92,111)

{1,2,3,8,9,10,11,12,13,14|4,5,6,7}
#Genes      count in run(s) 1 through 2, Overall probability, Overall cumulative probability
    76          0          1     0.000000    0.000000
    77          0         30     0.000002    0.000002
    78          0        234     0.000012    0.000013
    79          0       1491     0.000075    0.000088
    80          6       6627     0.000332    0.000419
    81         32      21917     0.001097    0.001517
    82        165      57966     0.002907    0.004423
    83        697     125117     0.006291    0.010714
    84       2265     236622     0.011944    0.022658
    85       7569     392695     0.020013    0.042672
    86      20766     579251     0.030001    0.072673
    87      48925     760570     0.040475    0.113147
    88     102306     903528     0.050292    0.163439
    89     188060     988096     0.058808    0.222247
    90     309548    1010662     0.066010    0.288257
    91     460782     980551     0.072067    0.360324
    92     629086     905352     0.076722    0.437046
    93     795483     793634     0.079456    0.516502
    94     938005     654289     0.079615    0.596116
    95    1034248     511583     0.077292    0.673408
    96    1068254     378845     0.072355    0.745763
    97    1031098     268029     0.064956    0.810719
    98     928755     179581     0.055417    0.866136
    99     777590     113783     0.044569    0.910705
   100     602550      66567     0.033456    0.944161
   101     430878      35245     0.023306    0.967467
   102     281680      16665     0.014917    0.982384
   103     167979       7192     0.008759    0.991143
   104      92159       2649     0.004740    0.995883
   105      45654        854     0.002325    0.998208
   106      21121        288     0.001070    0.999279
   107       8974         77     0.000453    0.999731
   108       3484          8     0.000175    0.999906
   109       1271          1     0.000064    0.999970
   110        449          0     0.000022    0.999992
   111        117          0     0.000006    0.999998
   112         28          0     0.000001    0.999999
   113         14          0     0.000001    1.000000
   114          2          0     0.000000    1.000000

mean CF =   0.180 (proportion of loci)
        =  93.263 (number of loci)
99% CI for CF = (83,104)
95% CI for CF = (85,102)
90% CI for CF = (86,101)

{1,2,3,4,7,8,9,10,11,12,13,14|5,6}
#Genes      count in run(s) 1 through 2, Overall probability, Overall cumulative probability
    64          0          1     0.000000    0.000000
    65          3          4     0.000000    0.000000
    66          9         16     0.000001    0.000002
    67         21         41     0.000003    0.000005
    68         52        138     0.000010    0.000014
    69        165        301     0.000023    0.000038
    70        391        759     0.000058    0.000095
    71        913       1576     0.000124    0.000219
    72       1885       3009     0.000245    0.000464
    73       3666       5437     0.000455    0.000919
    74       6930       9808     0.000837    0.001756
    75      12364      15644     0.001400    0.003157
    76      20433      24085     0.002226    0.005383
    77      32655      35741     0.003420    0.008802
    78      49827      51111     0.005047    0.013849
    79      72875      71192     0.007203    0.021053
    80     105424      97131     0.010128    0.031180
    81     145932     129141     0.013754    0.044934
    82     197459     171167     0.018431    0.063365
    83     258370     222209     0.024029    0.087394
    84     331192     282087     0.030664    0.118058
    85     409970     352318     0.038114    0.156173
    86     490971     427411     0.045919    0.202092
    87     567462     504134     0.053580    0.255671
    88     635996     574770     0.060538    0.316210
    89     691174     630054     0.066061    0.382271
    90     725266     669066     0.069717    0.451988
    91     736272     685826     0.071105    0.523093
    92     721134     679103     0.070012    0.593105
    93     681566     652667     0.066712    0.659816
    94     622290     611074     0.061668    0.721484
    95     550263     558693     0.055448    0.776932
    96     469309     499291     0.048430    0.825362
    97     385065     437993     0.041153    0.866515
    98     305654     372935     0.033929    0.900445
    99     234568     311443     0.027301    0.927745
   100     173478     250761     0.021212    0.948957
   101     123734     197963     0.016085    0.965042
   102      85780     149120     0.011745    0.976787
   103      57186     108561     0.008287    0.985074
   104      37029      76264     0.005665    0.990739
   105      23123      51252     0.003719    0.994458
   106      14201      33188     0.002369    0.996827
   107       8326      20155     0.001424    0.998251
   108       4639      11944     0.000829    0.999080
   109       2505       6673     0.000459    0.999539
   110       1304       3458     0.000238    0.999777
   111        649       1801     0.000122    0.999900
   112        299        843     0.000057    0.999957
   113        137        385     0.000026    0.999983
   114         53        146     0.000010    0.999993
   115         23         67     0.000005    0.999997
   116          7         35     0.000002    1.000000
   117          1          5     0.000000    1.000000
   118          0          3     0.000000    1.000000

mean CF =   0.176 (proportion of loci)
        =  91.186 (number of loci)
99% CI for CF = (76,106)
95% CI for CF = (80,102)
90% CI for CF = (82,101)

{1,2,3,4,5,6,7,8,9,10,11,14|12,13}
#Genes      count in run(s) 1 through 2, Overall probability, Overall cumulative probability
    53          0          2     0.000000    0.000000
    54          3          5     0.000000    0.000000
    55         15         21     0.000002    0.000002
    56         63         88     0.000008    0.000010
    57        250        220     0.000023    0.000033
    58        799        603     0.000070    0.000103
    59       2338       1378     0.000186    0.000289
    60       5841       2677     0.000426    0.000715
    61      13710       5255     0.000948    0.001663
    62      29160       8962     0.001906    0.003569
    63      55535      14071     0.003480    0.007050
    64      98269      21115     0.005969    0.013019
    65     159522      29750     0.009464    0.022483
    66     236102      40482     0.013829    0.036312
    67     328412      54401     0.019141    0.055452
    68     430369      73158     0.025176    0.080629
    69     525819     101515     0.031367    0.111995
    70     608024     142600     0.037531    0.149527
    71     668617     201563     0.043509    0.193036
    72     700420     280797     0.049061    0.242097
    73     707000     380508     0.054375    0.296472
    74     687696     496662     0.059218    0.355690
    75     651937     616828     0.063438    0.419128
    76     605125     730079     0.066760    0.485888
    77     552745     817198     0.068497    0.554385
    78     497960     869963     0.068396    0.622782
    79     440280     877212     0.065875    0.688656
    80     386227     838416     0.061232    0.749888
    81     332646     762638     0.054764    0.804653
    82     283518     661160     0.047234    0.851886
    83     237351     548438     0.039289    0.891176
    84     194991     431615     0.031330    0.922506
    85     156195     325571     0.024088    0.946595
    86     121911     235826     0.017887    0.964481
    87      91288     161509     0.012640    0.977121
    88      66327     106573     0.008645    0.985766
    89      46047      67749     0.005690    0.991456
    90      30944      41352     0.003615    0.995071
    91      19749      23924     0.002184    0.997254
    92      11921      13536     0.001273    0.998527
    93       7018       7282     0.000715    0.999242
    94       3844       3888     0.000387    0.999629
    95       2152       1897     0.000202    0.999831
    96        954        851     0.000090    0.999922
    97        524        386     0.000046    0.999967
    98        232        167     0.000020    0.999987
    99         92         64     0.000008    0.999995
   100         44         27     0.000004    0.999998
   101         10          9     0.000001    0.999999
   102          1          6     0.000000    1.000000
   103          3          3     0.000000    1.000000

mean CF =   0.148 (proportion of loci)
        =  76.584 (number of loci)
99% CI for CF = (63,90)
95% CI for CF = (66,87)
90% CI for CF = (67,86)

{1,2,3,4,6,8,9,10,11,12,13,14|5,7}
#Genes      count in run(s) 1 through 2, Overall probability, Overall cumulative probability
    34          0          2     0.000000    0.000000
    35          0          1     0.000000    0.000000
    36          1         25     0.000001    0.000001
    37          7         69     0.000004    0.000005
    38         21        157     0.000009    0.000014
    39         73        443     0.000026    0.000040
    40        201        974     0.000059    0.000099
    41        458       2110     0.000128    0.000227
    42       1012       4185     0.000260    0.000487
    43       2188       8239     0.000521    0.001008
    44       4270      14424     0.000935    0.001943
    45       8137      25381     0.001676    0.003619
    46      14615      42479     0.002855    0.006474
    47      24538      67637     0.004609    0.011082
    48      39639     102754     0.007120    0.018202
    49      61811     149537     0.010567    0.028769
    50      93996     207634     0.015081    0.043851
    51     135623     274301     0.020496    0.064347
    52     188587     346866     0.026773    0.091120
    53     253576     420096     0.033684    0.124803
    54     328398     487851     0.040812    0.165616
    55     406909     544787     0.047585    0.213201
    56     492157     590895     0.054153    0.267353
    57     569526     624359     0.059694    0.327047
    58     638917     642465     0.064069    0.391117
    59     691016     644379     0.066770    0.457886
    60     722741     632393     0.067757    0.525643
    61     729837     601747     0.066579    0.592222
    62     711146     557067     0.063411    0.655633
    63     670436     500777     0.058561    0.714193
    64     608461     436832     0.052265    0.766458
    65     537014     371210     0.045411    0.811869
    66     458832     311266     0.038505    0.850374
    67     380199     259056     0.031963    0.882337
    68     306939     216224     0.026158    0.908495
    69     242109     180992     0.021155    0.929650
    70     186560     151785     0.016917    0.946567
    71     140872     127479     0.013418    0.959985
    72     104443     107093     0.010577    0.970562
    73      74919      88086     0.008150    0.978712
    74      52775      70815     0.006180    0.984892
    75      37272      55212     0.004624    0.989516
    76      25599      42046     0.003382    0.992898
    77      17682      30423     0.002405    0.995303
    78      12088      21442     0.001677    0.996980
    79       8237      14214     0.001123    0.998102
    80       5696       9197     0.000745    0.998847
    81       3841       5705     0.000477    0.999324
    82       2605       3298     0.000295    0.999619
    83       1758       1803     0.000178    0.999797
    84       1025        944     0.000098    0.999896
    85        560        458     0.000051    0.999947
    86        317        208     0.000026    0.999973
    87        196         99     0.000015    0.999988
    88         83         43     0.000006    0.999994
    89         51         21     0.000004    0.999998
    90         17          8     0.000001    0.999999
    91         10          4     0.000001    1.000000
    92          3          2     0.000000    1.000000
    93          0          1     0.000000    1.000000
    94          1          0     0.000000    1.000000

mean CF =   0.117 (proportion of loci)
        =  60.334 (number of loci)
99% CI for CF = (46,77)
95% CI for CF = (49,73)
90% CI for CF = (51,71)

{1,2,3,4,5,6,7,8,12,13,14|9,10,11}
#Genes      count in run(s) 1 through 2, Overall probability, Overall cumulative probability
    37          2          0     0.000000    0.000000
    38          8          0     0.000000    0.000000
    39         43          0     0.000002    0.000003
    40        271          0     0.000014    0.000016
    41        896          0     0.000045    0.000061
    42       2673          1     0.000134    0.000195
    43       6218         10     0.000311    0.000506
    44      11960         59     0.000601    0.001107
    45      20030        202     0.001012    0.002119
    46      31414        613     0.001601    0.003720
    47      47514       1881     0.002470    0.006190
    48      71455       4478     0.003797    0.009986
    49     105870       9838     0.005785    0.015772
    50     156696      20014     0.008835    0.024607
    51     226181      39311     0.013275    0.037882
    52     316560      73757     0.019516    0.057398
    53     428133     133694     0.028091    0.085489
    54     561113     233202     0.039716    0.125205
    55     702193     374025     0.053811    0.179016
    56     825597     553732     0.068966    0.247982
    57     903019     755060     0.082904    0.330886
    58     916190     945207     0.093070    0.423956
    59     866882    1082507     0.097469    0.521425
    60     773526    1141234     0.095738    0.617163
    61     661742    1106554     0.088415    0.705578
    62     549237     990386     0.076981    0.782559
    63     451023     818793     0.063491    0.846050
    64     365258     625906     0.049558    0.895608
    65     291750     441859     0.036680    0.932289
    66     226834     288558     0.025770    0.958058
    67     170191     174408     0.017230    0.975288
    68     121595      96987     0.010929    0.986217
    69      81399      49338     0.006537    0.992754
    70      50679      23010     0.003684    0.996439
    71      28723       9649     0.001919    0.998357
    72      15000       3788     0.000939    0.999297
    73       7266       1342     0.000430    0.999727
    74       3081        435     0.000176    0.999903
    75       1186        123     0.000065    0.999968
    76        419         31     0.000023    0.999991
    77        138          7     0.000007    0.999998
    78         28          1     0.000001    1.000000
    79          6          0     0.000000    1.000000
    80          1          0     0.000000    1.000000

mean CF =   0.115 (proportion of loci)
        =  59.241 (number of loci)
99% CI for CF = (47,70)
95% CI for CF = (51,67)
90% CI for CF = (52,66)

{1,2,3,4,5,6,7,8,9,10|11,12,13,14}
#Genes      count in run(s) 1 through 2, Overall probability, Overall cumulative probability
    41          0          3     0.000000    0.000000
    42          0         34     0.000002    0.000002
    43          5        746     0.000038    0.000039
    44         83       6473     0.000328    0.000367
    45        600      36438     0.001852    0.002219
    46       2857     132313     0.006758    0.008978
    47      11739     326688     0.016921    0.025899
    48      36910     597004     0.031696    0.057595
    49      91355     869013     0.048018    0.105613
    50     184469    1065737     0.062510    0.168123
    51     307581    1156080     0.073183    0.241306
    52     434659    1135908     0.078528    0.319835
    53     535814    1031872     0.078384    0.398219
    54     595086     879276     0.073718    0.471937
    55     623365     713891     0.066863    0.538800
    56     633045     555153     0.059410    0.598210
    57     631544     415289     0.052342    0.650552
    58     623118     298669     0.046089    0.696641
    59     600910     208760     0.040483    0.737124
    60     578898     143912     0.036140    0.773265
    61     567826     103341     0.033558    0.806823
    62     565538      81359     0.032345    0.839168
    63     559056      65545     0.031230    0.870398
    64     536307      51378     0.029384    0.899782
    65     486612      38162     0.026239    0.926021
    66     413375      27718     0.022055    0.948076
    67     328484      20376     0.017443    0.965519
    68     245327      14773     0.013005    0.978524
    69     171594      10120     0.009086    0.987609
    70     111305       6679     0.005899    0.993509
    71      64884       3839     0.003436    0.996945
    72      34456       2063     0.001826    0.998771
    73      15092        888     0.000799    0.999570
    74       5757        342     0.000305    0.999875
    75       1764        123     0.000094    0.999969
    76        468         24     0.000025    0.999994
    77        100          9     0.000005    0.999999
    78         16          2     0.000001    1.000000
    79          1          0     0.000000    1.000000

mean CF =   0.108 (proportion of loci)
        =  55.995 (number of loci)
99% CI for CF = (46,71)
95% CI for CF = (47,68)
90% CI for CF = (48,67)

{1,2,3,4,5,6,7,8,10|9,11,12,13,14}
#Genes      count in run(s) 1 through 2, Overall probability, Overall cumulative probability
    37          5          0     0.000000    0.000000
    38         48          0     0.000002    0.000003
    39        213          2     0.000011    0.000013
    40        943         48     0.000050    0.000063
    41       3261        388     0.000182    0.000245
    42       7964       2224     0.000509    0.000755
    43      16412       8453     0.001243    0.001998
    44      30982      22350     0.002667    0.004665
    45      57018      47917     0.005247    0.009911
    46     100037      91503     0.009577    0.019488
    47     168909     164820     0.016686    0.036175
    48     272394     277130     0.027476    0.063651
    49     413775     432037     0.042291    0.105942
    50     576432     626249     0.060134    0.166076
    51     731302     833437     0.078237    0.244313
    52     854526    1012700     0.093361    0.337674
    53     924446    1140762     0.103260    0.440934
    54     942146    1176196     0.105917    0.546851
    55     911156    1112269     0.101171    0.648023
    56     839426     949714     0.089457    0.737480
    57     748807     734377     0.074159    0.811639
    58     652067     514467     0.058327    0.869966
    59     545737     336641     0.044119    0.914084
    60     430007     211413     0.032071    0.946155
    61     311226     131331     0.022128    0.968283
    62     205073      80513     0.014279    0.982563
    63     123754      47246     0.008550    0.991113
    64      69081      25730     0.004741    0.995853
    65      35638      12507     0.002407    0.998260
    66      16865       5130     0.001100    0.999360
    67       6843       1749     0.000430    0.999790
    68       2524        534     0.000153    0.999943
    69        763        134     0.000045    0.999988
    70        171         22     0.000010    0.999997
    71         44          7     0.000003    1.000000
    72          4          0     0.000000    1.000000
    73          1          0     0.000000    1.000000

mean CF =   0.105 (proportion of loci)
        =  54.159 (number of loci)
99% CI for CF = (45,64)
95% CI for CF = (47,62)
90% CI for CF = (48,61)

{1,2,3,4,5,6,7,8,10,12,13,14|9,11}
#Genes      count in run(s) 1 through 2, Overall probability, Overall cumulative probability
    30          0          1     0.000000    0.000000
    31          2          1     0.000000    0.000000
    32          0          2     0.000000    0.000000
    33          5          8     0.000001    0.000001
    34         21         38     0.000003    0.000004
    35         83        162     0.000012    0.000016
    36        286        442     0.000036    0.000053
    37        794       1097     0.000095    0.000147
    38       2121       2546     0.000233    0.000380
    39       5113       5631     0.000537    0.000918
    40      11378      11057     0.001122    0.002039
    41      23462      21159     0.002231    0.004270
    42      46030      37659     0.004184    0.008455
    43      84122      62668     0.007339    0.015794
    44     145660      99223     0.012244    0.028039
    45     231749     151013     0.019138    0.047177
    46     344032     217071     0.028055    0.075232
    47     474036     300450     0.038724    0.113956
    48     604270     401124     0.050270    0.164226
    49     720164     516660     0.061841    0.226067
    50     805119     635757     0.072044    0.298111
    51     847677     750431     0.079905    0.378016
    52     844487     840467     0.084248    0.462264
    53     806388     893987     0.085019    0.547283
    54     733128     902224     0.081768    0.629050
    55     642650     858188     0.075042    0.704092
    56     546391     774839     0.066061    0.770154
    57     452844     666609     0.055973    0.826126
    58     369121     542551     0.045584    0.871710
    59     298890     419617     0.035925    0.907635
    60     239980     309802     0.027489    0.935124
    61     191272     218542     0.020491    0.955615
    62     150848     145188     0.014802    0.970417
    63     116750      92373     0.010456    0.980873
    64      88452      55389     0.007192    0.988065
    65      63220      32054     0.004764    0.992829
    66      43550      17329     0.003044    0.995873
    67      28635       9060     0.001885    0.997757
    68      17173       4180     0.001068    0.998825
    69      10020       1980     0.000600    0.999425
    70       5374        896     0.000313    0.999739
    71       2646        326     0.000149    0.999887
    72       1184        140     0.000066    0.999953
    73        526         42     0.000028    0.999982
    74        210         14     0.000011    0.999993
    75         89          1     0.000005    0.999997
    76         30          2     0.000002    0.999999
    77         12          0     0.000001    1.000000
    78          4          0     0.000000    1.000000
    79          2          0     0.000000    1.000000

mean CF =   0.103 (proportion of loci)
        =  53.104 (number of loci)
99% CI for CF = (42,66)
95% CI for CF = (44,63)
90% CI for CF = (46,61)

{1,2,3,4,5,6,7,11,12,13,14|8,9,10}
#Genes      count in run(s) 1 through 2, Overall probability, Overall cumulative probability
    37          1          8     0.000000    0.000000
    38          8         29     0.000002    0.000002
    39        109        199     0.000015    0.000018
    40        753        926     0.000084    0.000102
    41       3280       3645     0.000346    0.000448
    42      11009      11499     0.001125    0.001573
    43      28989      30963     0.002998    0.004571
    44      64643      72567     0.006861    0.011431
    45     125186     148796     0.013699    0.025131
    46     218497     265375     0.024194    0.049324
    47     346127     414776     0.038045    0.087369
    48     496801     573359     0.053508    0.140877
    49     653778     711590     0.068268    0.209146
    50     790197     807856     0.079903    0.289048
    51     883322     855327     0.086932    0.375981
    52     922837     861699     0.089227    0.465208
    53     906278     843825     0.087505    0.552713
    54     849632     827158     0.083839    0.636552
    55     763872     810070     0.078697    0.715249
    56     665236     768208     0.071672    0.786921
    57     563520     677127     0.062032    0.848954
    58     466263     532878     0.049957    0.898911
    59     372855     367061     0.036996    0.935907
    60     286971     219378     0.025317    0.961224
    61     210558     114080     0.016232    0.977456
    62     145670      51524     0.009860    0.987316
    63      95634      19964     0.005780    0.993096
    64      59232       7091     0.003316    0.996412
    65      34673       2213     0.001844    0.998256
    66      18945        596     0.000977    0.999233
    67       9073        163     0.000462    0.999695
    68       3938         36     0.000199    0.999894
    69       1485          9     0.000075    0.999968
    70        445          5     0.000023    0.999991
    71        143          0     0.000007    0.999998
    72         31          0     0.000002    1.000000
    73          8          0     0.000000    1.000000
    74          1          0     0.000000    1.000000

mean CF =   0.103 (proportion of loci)
        =  53.052 (number of loci)
99% CI for CF = (44,64)
95% CI for CF = (45,61)
90% CI for CF = (47,60)

{1,4,5,6,7|2,3,8,9,10,11,12,13,14}
#Genes      count in run(s) 1 through 2, Overall probability, Overall cumulative probability
    37          0         31     0.000002    0.000002
    38          0        248     0.000012    0.000014
    39          5        948     0.000048    0.000062
    40        119       2498     0.000131    0.000192
    41       1168       5750     0.000346    0.000538
    42       4997      12953     0.000897    0.001436
    43      16812      28049     0.002243    0.003679
    44      51194      60142     0.005567    0.009246
    45     132868     115731     0.012430    0.021676
    46     276326     206410     0.024137    0.045812
    47     468281     338079     0.040318    0.086130
    48     688073     497309     0.059269    0.145400
    49     894727     674516     0.078462    0.223862
    50    1052670     856973     0.095482    0.319344
    51    1152085    1047903     0.109999    0.429343
    52    1154296    1201267     0.117778    0.547121
    53    1026245    1245505     0.113587    0.660709
    54     824732    1150325     0.098753    0.759462
    55     628785     934556     0.078167    0.837629
    56     466359     672199     0.056928    0.894557
    57     336876     429016     0.038295    0.932851
    58     246337     250262     0.024830    0.957681
    59     190996     137737     0.016437    0.974118
    60     148303      71960     0.011013    0.985131
    61     105924      35323     0.007062    0.992193
    62      66298      15397     0.004085    0.996278
    63      35565       6156     0.002086    0.998364
    64      16651       2043     0.000935    0.999299
    65       7331        552     0.000394    0.999693
    66       3518        130     0.000182    0.999875
    67       1597         29     0.000081    0.999957
    68        663          3     0.000033    0.999990
    69        165          0     0.000008    0.999998
    70         27          0     0.000001    1.000000
    71          6          0     0.000000    1.000000
    72          1          0     0.000000    1.000000

mean CF =   0.101 (proportion of loci)
        =  52.178 (number of loci)
99% CI for CF = (44,62)
95% CI for CF = (46,60)
90% CI for CF = (47,58)

{1,2,3,4,5,6,7,8,9,10,13,14|11,12}
#Genes      count in run(s) 1 through 2, Overall probability, Overall cumulative probability
    29          2          0     0.000000    0.000000
    30          0          0     0.000000    0.000000
    31         21          0     0.000001    0.000001
    32         63          2     0.000003    0.000004
    33        237         14     0.000013    0.000017
    34        709         48     0.000038    0.000055
    35       1995        193     0.000109    0.000164
    36       5454        679     0.000307    0.000471
    37      13284       1866     0.000758    0.001228
    38      29645       4383     0.001701    0.002930
    39      62712       8967     0.003584    0.006514
    40     118524      16815     0.006767    0.013281
    41     207149      28723     0.011794    0.025074
    42     328245      45883     0.018706    0.043781
    43     475891      69830     0.027286    0.071067
    44     629927     102808     0.036637    0.107703
    45     768930     148976     0.045895    0.153599
    46     877128     212748     0.054494    0.208093
    47     935503     302517     0.061901    0.269994
    48     946465     420147     0.068331    0.338324
    49     904987     567636     0.073631    0.411955
    50     824599     731444     0.077802    0.489757
    51     716487     884012     0.080025    0.569782
    52     596071     992381     0.079423    0.649205
    53     471549    1030308     0.075093    0.724298
    54     357911     989714     0.067381    0.791679
    55     258760     878910     0.056883    0.848563
    56     180362     725941     0.045315    0.893878
    57     118946     565117     0.034203    0.928081
    58      75233     412468     0.024385    0.952466
    59      44488     288604     0.016655    0.969121
    60      24860     195397     0.011013    0.980133
    61      12751     129654     0.007120    0.987254
    62       6330      86816     0.004657    0.991911
    63       2869      57575     0.003022    0.994933
    64       1179      38482     0.001983    0.996916
    65        507      24991     0.001275    0.998191
    66        160      15967     0.000806    0.998997
    67         50       9607     0.000483    0.999480
    68         13       5364     0.000269    0.999749
    69          4       2762     0.000138    0.999887
    70          0       1342     0.000067    0.999955
    71          0        545     0.000027    0.999982
    72          0        239     0.000012    0.999994
    73          0         85     0.000004    0.999998
    74          0         30     0.000002    0.999999
    75          0         10     0.000000    1.000000

mean CF =   0.098 (proportion of loci)
        =  50.582 (number of loci)
99% CI for CF = (39,64)
95% CI for CF = (41,60)
90% CI for CF = (43,58)

{1,2,3,4,5,6,7,8,9,12,13,14|10,11}
#Genes      count in run(s) 1 through 2, Overall probability, Overall cumulative probability
    25          0          4     0.000000    0.000000
    26          0         30     0.000002    0.000002
    27          0        112     0.000006    0.000007
    28          7        397     0.000020    0.000027
    29         35       1410     0.000072    0.000100
    30        114       4015     0.000206    0.000306
    31        383       9789     0.000509    0.000815
    32       1160      22012     0.001159    0.001973
    33       3155      45438     0.002430    0.004403
    34       7800      82425     0.004511    0.008914
    35      17688     137760     0.007772    0.016687
    36      36546     210218     0.012338    0.029025
    37      69059     300366     0.018471    0.047496
    38     120669     398876     0.025977    0.073473
    39     193664     499799     0.034673    0.108147
    40     288479     592845     0.044066    0.152213
    41     399140     672286     0.053571    0.205784
    42     517599     730809     0.062420    0.268204
    43     628769     760943     0.069486    0.337690
    44     725352     767333     0.074634    0.412324
    45     789882     748187     0.076903    0.489228
    46     817134     705049     0.076109    0.565337
    47     811029     645593     0.072831    0.638168
    48     773241     569554     0.067140    0.705308
    49     711492     487943     0.059972    0.765280
    50     634341     405317     0.051983    0.817262
    51     550606     326177     0.043839    0.861102
    52     465845     254477     0.036016    0.897118
    53     382122     191804     0.028696    0.925814
    54     305014     141449     0.022323    0.948137
    55     235139      99867     0.016750    0.964887
    56     174356      68797     0.012158    0.977045
    57     124855      45821     0.008534    0.985579
    58      84654      30088     0.005737    0.991316
    59      55171      18200     0.003669    0.994985
    60      34107      11111     0.002261    0.997245
    61      20020       6407     0.001321    0.998567
    62      10990       3572     0.000728    0.999295
    63       5531       1908     0.000372    0.999667
    64       2760        952     0.000186    0.999852
    65       1221        474     0.000085    0.999937
    66        545        233     0.000039    0.999976
    67        193         90     0.000014    0.999990
    68         88         47     0.000007    0.999997
    69         29          8     0.000002    0.999999
    70         12          4     0.000001    1.000000
    71          3          3     0.000000    1.000000
    72          0          1     0.000000    1.000000
    73          1          0     0.000000    1.000000

mean CF =   0.089 (proportion of loci)
        =  45.811 (number of loci)
99% CI for CF = (34,60)
95% CI for CF = (36,56)
90% CI for CF = (38,55)

{1,2,3,4,5,6,7,12,13,14|8,9,10,11}
#Genes      count in run(s) 1 through 2, Overall probability, Overall cumulative probability
    32         10         14     0.000001    0.000001
    33         93        239     0.000017    0.000018
    34       1236       1823     0.000153    0.000171
    35       6735       8415     0.000758    0.000928
    36      22473      28804     0.002564    0.003492
    37      59258      78709     0.006898    0.010390
    38     136044     186339     0.016119    0.026510
    39     265118     379411     0.032226    0.058736
    40     441049     651250     0.054615    0.113351
    41     652095     932919     0.079251    0.192602
    42     888941    1140888     0.101491    0.294093
    43    1122609    1233236     0.117792    0.411885
    44    1277576    1222994     0.125028    0.536914
    45    1290893    1145025     0.121796    0.658710
    46    1160055    1002214     0.108113    0.766823
    47     939550     794388     0.086697    0.853520
    48     696948     553564     0.062526    0.916046
    49     473455     336189     0.040482    0.956528
    50     289411     176800     0.023311    0.979838
    51     157129      80818     0.011897    0.991736
    52      74770      31688     0.005323    0.997059
    53      30180      10409     0.002029    0.999088
    54      10260       2947     0.000660    0.999749
    55       3171        736     0.000195    0.999944
    56        730        153     0.000044    0.999988
    57        170         25     0.000010    0.999998
    58         34          2     0.000002    1.000000
    59          6          1     0.000000    1.000000
    60          1          0     0.000000    1.000000

mean CF =   0.086 (proportion of loci)
        =  44.232 (number of loci)
99% CI for CF = (37,52)
95% CI for CF = (38,50)
90% CI for CF = (39,49)

{1,2,3,4,5,6,7,8,11|9,10,12,13,14}
#Genes      count in run(s) 1 through 2, Overall probability, Overall cumulative probability
    25          9          0     0.000000    0.000000
    26         43          2     0.000002    0.000003
    27        248         26     0.000014    0.000016
    28        634        209     0.000042    0.000059
    29       1430       1027     0.000123    0.000181
    30       2472       3595     0.000303    0.000485
    31       3908       9434     0.000667    0.001152
    32       7198      20503     0.001385    0.002537
    33      15918      39885     0.002790    0.005327
    34      39850      71260     0.005555    0.010883
    35      93124     120379     0.010675    0.021558
    36     186270     190777     0.018852    0.040410
    37     317825     287641     0.030273    0.070683
    38     474952     402007     0.043848    0.114531
    39     631466     522295     0.057688    0.172219
    40     756765     637747     0.069726    0.241945
    41     836482     738395     0.078744    0.320689
    42     865481     815474     0.084048    0.404737
    43     867875     866840     0.086736    0.491472
    44     849385     879583     0.086448    0.577921
    45     807998     860188     0.083409    0.661330
    46     732081     811857     0.077197    0.738527
    47     622816     739499     0.068116    0.806643
    48     504792     638017     0.057140    0.863783
    49     395519     510583     0.045305    0.909088
    50     305231     367824     0.033653    0.942741
    51     231667     234288     0.023298    0.966039
    52     167170     130075     0.014862    0.980901
    53     114500      61987     0.008824    0.989725
    54      73409      25915     0.004966    0.994692
    55      44293       9099     0.002670    0.997361
    56      24958       2708     0.001383    0.998744
    57      13187        685     0.000694    0.999438
    58       6397        157     0.000328    0.999766
    59       2987         34     0.000151    0.999917
    60       1114          5     0.000056    0.999973
    61        406          0     0.000020    0.999993
    62        106          0     0.000005    0.999998
    63         28          0     0.000001    1.000000
    64          4          0     0.000000    1.000000
    65          2          0     0.000000    1.000000

mean CF =   0.084 (proportion of loci)
        =  43.675 (number of loci)
99% CI for CF = (33,55)
95% CI for CF = (36,52)
90% CI for CF = (37,51)

{1,2,3,4,5,6,7,8,10,11,13,14|9,12}
#Genes      count in run(s) 1 through 2, Overall probability, Overall cumulative probability
    23          0          2     0.000000    0.000000
    24          0         70     0.000003    0.000004
    25          0        261     0.000013    0.000017
    26          0       1024     0.000051    0.000068
    27          5       3427     0.000172    0.000239
    28         21       9372     0.000470    0.000709
    29        100      21409     0.001075    0.001785
    30        326      42246     0.002129    0.003913
    31       1120      74943     0.003803    0.007716
    32       3230     119944     0.006159    0.013875
    33       8392     177066     0.009273    0.023148
    34      20266     246319     0.013329    0.036477
    35      43083     321123     0.018210    0.054687
    36      85887     399328     0.024261    0.078948
    37     156090     475430     0.031576    0.110524
    38     263829     541136     0.040248    0.150772
    39     408785     597529     0.050316    0.201088
    40     584556     645276     0.061492    0.262580
    41     778247     685387     0.073182    0.335761
    42     954673     717334     0.083600    0.419362
    43    1082807     738740     0.091077    0.510439
    44    1132580     737865     0.093522    0.603961
    45    1092092     711608     0.090185    0.694146
    46     969924     653740     0.081183    0.775330
    47     790622     570594     0.068061    0.843390
    48     593245     466883     0.053006    0.896397
    49     412572     361213     0.038689    0.935086
    50     266745     259377     0.026306    0.961392
    51     160488     174620     0.016755    0.978148
    52      90795     109364     0.010008    0.988156
    53      49135      64706     0.005692    0.993848
    54      25754      36431     0.003109    0.996957
    55      12763      19204     0.001598    0.998555
    56       6260       9568     0.000791    0.999347
    57       2998       4388     0.000369    0.999716
    58       1442       1886     0.000166    0.999882
    59        675        763     0.000072    0.999954
    60        302        300     0.000030    0.999984
    61        120         93     0.000011    0.999995
    62         43         24     0.000003    0.999998
    63         21          6     0.000001    1.000000
    64          4          1     0.000000    1.000000
    65          2          0     0.000000    1.000000
    66          1          0     0.000000    1.000000

mean CF =   0.083 (proportion of loci)
        =  43.124 (number of loci)
99% CI for CF = (31,54)
95% CI for CF = (34,51)
90% CI for CF = (35,50)

{1,2,3,4,5,6,7,8,9,10,11,13|12,14}
#Genes      count in run(s) 1 through 2, Overall probability, Overall cumulative probability
    19          0          1     0.000000    0.000000
    20          0          2     0.000000    0.000000
    21          0         16     0.000001    0.000001
    22          0         94     0.000005    0.000006
    23          0        403     0.000020    0.000026
    24          0       1321     0.000066    0.000092
    25          1       3644     0.000182    0.000274
    26          6       8511     0.000426    0.000700
    27         45      18103     0.000907    0.001607
    28        142      34325     0.001723    0.003331
    29        523      60521     0.003052    0.006383
    30       1623     100522     0.005107    0.011490
    31       4361     154167     0.007926    0.019417
    32      10007     227131     0.011857    0.031273
    33      20766     314425     0.016760    0.048033
    34      39576     415580     0.022758    0.070791
    35      69679     522997     0.029634    0.100425
    36     116318     619061     0.036769    0.137194
    37     181950     702830     0.044239    0.181433
    38     270646     764875     0.051776    0.233209
    39     386858     797283     0.059207    0.292416
    40     523549     796621     0.066008    0.358424
    41     671967     764627     0.071830    0.430254
    42     817783     705794     0.076179    0.506433
    43     930526     626664     0.077859    0.584292
    44     992203     535296     0.076375    0.660667
    45     983086     441304     0.071220    0.731887
    46     910273     352864     0.063157    0.795044
    47     790166     275417     0.053279    0.848323
    48     646862     211264     0.042906    0.891229
    49     503065     160826     0.033195    0.924424
    50     373879     119432     0.024666    0.949089
    51     265529      87970     0.017675    0.966764
    52     181029      63056     0.012204    0.978968
    53     118337      43429     0.008088    0.987057
    54      75472      28935     0.005220    0.992277
    55      46121      17887     0.003200    0.995477
    56      27973      10538     0.001926    0.997403
    57      16904       6069     0.001149    0.998552
    58       9942       3250     0.000660    0.999211
    59       5770       1645     0.000371    0.999582
    60       3259        759     0.000201    0.999783
    61       1882        325     0.000110    0.999893
    62        980        139     0.000056    0.999949
    63        493         52     0.000027    0.999976
    64        248         15     0.000013    0.999989
    65        134          8     0.000007    0.999997
    66         38          2     0.000002    0.999999
    67         18          0     0.000001    0.999999
    68          7          0     0.000000    1.000000
    69          3          0     0.000000    1.000000
    70          0          0     0.000000    1.000000
    71          1          0     0.000000    1.000000

mean CF =   0.082 (proportion of loci)
        =  42.267 (number of loci)
99% CI for CF = (29,55)
95% CI for CF = (32,52)
90% CI for CF = (34,51)

{1,2,3,4,5,6,7,8,10,11|9,12,13,14}
#Genes      count in run(s) 1 through 2, Overall probability, Overall cumulative probability
    20          0         12     0.000001    0.000001
    21          0        110     0.000005    0.000006
    22          0        690     0.000034    0.000041
    23          0       3188     0.000159    0.000200
    24          3      11006     0.000550    0.000750
    25         26      27035     0.001353    0.002103
    26        182      48602     0.002439    0.004543
    27        640      68834     0.003474    0.008016
    28       1735      86717     0.004423    0.012439
    29       4385     110573     0.005748    0.018187
    30      10228     147860     0.007904    0.026091
    31      23248     203120     0.011318    0.037410
    32      51329     275679     0.016350    0.053760
    33     100636     361161     0.023090    0.076850
    34     171802     438214     0.030501    0.107351
    35     252716     491570     0.037214    0.144565
    36     329918     523876     0.042690    0.187255
    37     395164     540478     0.046782    0.234037
    38     452408     549957     0.050118    0.284155
    39     510040     552878     0.053146    0.337301
    40     570929     553566     0.056225    0.393526
    41     642897     555769     0.059933    0.453459
    42     716991     573414     0.064520    0.517979
    43     771831     599348     0.068559    0.586538
    44     787755     623385     0.070557    0.657095
    45     756555     619929     0.068824    0.725919
    46     685152     576425     0.063079    0.788998
    47     595178     495246     0.054521    0.843520
    48     502570     384141     0.044336    0.887855
    49     417922     263014     0.034047    0.921902
    50     343815     160156     0.025199    0.947100
    51     275768      85224     0.018050    0.965150
    52     213870      40546     0.012721    0.977871
    53     158080      17555     0.008782    0.986653
    54     109499       6913     0.005821    0.992473
    55      69759       2570     0.003616    0.996090
    56      40452        858     0.002066    0.998155
    57      21002        271     0.001064    0.999219
    58       9607         76     0.000484    0.999703
    59       3856         19     0.000194    0.999897
    60       1428         11     0.000072    0.999969
    61        447          4     0.000023    0.999991
    62        147          0     0.000007    0.999999
    63         27          0     0.000001    1.000000
    64          2          0     0.000000    1.000000
    65          0          0     0.000000    1.000000
    66          0          0     0.000000    1.000000
    67          1          0     0.000000    1.000000

mean CF =   0.081 (proportion of loci)
        =  41.826 (number of loci)
99% CI for CF = (27,55)
95% CI for CF = (30,52)
90% CI for CF = (32,51)

{1,2,3,4,5,6,7,9,11,12,13,14|8,10}
#Genes      count in run(s) 1 through 2, Overall probability, Overall cumulative probability
    19          5          2     0.000000    0.000000
    20         27         35     0.000003    0.000003
    21        119        177     0.000015    0.000018
    22        422        786     0.000060    0.000079
    23       1151       2633     0.000189    0.000268
    24       3172       7812     0.000549    0.000817
    25       7684      19465     0.001357    0.002175
    26      17907      43460     0.003068    0.005243
    27      37897      86145     0.006202    0.011445
    28      77193     156209     0.011670    0.023115
    29     145700     258988     0.020234    0.043349
    30     252093     395933     0.032401    0.075751
    31     400083     561327     0.048071    0.123821
    32     577373     731729     0.065455    0.189276
    33     761037     886822     0.082393    0.271669
    34     930657     996338     0.096350    0.368019
    35    1048201    1043094     0.104565    0.472584
    36    1092210    1021982     0.105710    0.578293
    37    1054965     933998     0.099448    0.677742
    38     948378     797943     0.087316    0.765058
    39     787967     642588     0.071528    0.836585
    40     613249     486431     0.054984    0.891569
    41     445810     347584     0.039670    0.931239
    42     306537     234112     0.027032    0.958271
    43     201275     149610     0.017544    0.975816
    44     125165      89917     0.010754    0.986570
    45      74791      51355     0.006307    0.992877
    46      43117      27585     0.003535    0.996412
    47      23499      13884     0.001869    0.998281
    48      12168       6766     0.000947    0.999228
    49       5894       3064     0.000448    0.999676
    50       2576       1328     0.000195    0.999871
    51       1048        546     0.000080    0.999951
    52        411        219     0.000031    0.999982
    53        149         86     0.000012    0.999994
    54         59         35     0.000005    0.999999
    55          6         11     0.000001    1.000000
    56          3          1     0.000000    1.000000
    57          2          0     0.000000    1.000000

mean CF =   0.069 (proportion of loci)
        =  35.825 (number of loci)
99% CI for CF = (26,46)
95% CI for CF = (29,43)
90% CI for CF = (30,42)

{1,3,4|2,5,6,7,8,9,10,11,12,13,14}
#Genes      count in run(s) 1 through 2, Overall probability, Overall cumulative probability
    18          5          1     0.000000    0.000000
    19         21          9     0.000002    0.000002
    20        127         51     0.000009    0.000011
    21        544        295     0.000042    0.000053
    22       2411       1415     0.000191    0.000244
    23       8317       5188     0.000675    0.000919
    24      25107      16442     0.002077    0.002997
    25      65679      42526     0.005410    0.008407
    26     145585      94502     0.012004    0.020411
    27     281149     184821     0.023298    0.043710
    28     476302     322246     0.039927    0.083637
    29     721128     512873     0.061700    0.145337
    30     981356     750401     0.086588    0.231925
    31    1204280    1012239     0.110826    0.342751
    32    1322773    1239029     0.128090    0.470841
    33    1292529    1360910     0.132672    0.603513
    34    1125081    1320167     0.122262    0.725775
    35     874006    1130695     0.100235    0.826010
    36     608891     845494     0.072719    0.898730
    37     387468     556273     0.047187    0.945917
    38     224173     323069     0.027362    0.973279
    39     123545     163914     0.014373    0.987652
    40      64917      73281     0.006910    0.994562
    41      33635      29169     0.003140    0.997702
    42      16875      10290     0.001358    0.999060
    43       8208       3419     0.000581    0.999642
    44       3613        963     0.000229    0.999870
    45       1485        237     0.000086    0.999956
    46        551         68     0.000031    0.999987
    47        171         10     0.000009    0.999996
    48         53          1     0.000003    0.999999
    49         11          1     0.000001    1.000000
    50          3          1     0.000000    1.000000
    51          1          0     0.000000    1.000000

mean CF =   0.063 (proportion of loci)
        =  32.697 (number of loci)
99% CI for CF = (25,41)
95% CI for CF = (27,39)
90% CI for CF = (28,38)

{1,2|3,4,5,6,7,8,9,10,11,12,13,14}
#Genes      count in run(s) 1 through 2, Overall probability, Overall cumulative probability
    17          4          0     0.000000    0.000000
    18         20          5     0.000001    0.000001
    19        148         10     0.000008    0.000009
    20        626         77     0.000035    0.000044
    21       2742        364     0.000155    0.000200
    22       9391       1766     0.000558    0.000758
    23      27979       6417     0.001720    0.002477
    24      71316      18886     0.004510    0.006988
    25     157221      46076     0.010165    0.017152
    26     300442      96101     0.019827    0.036980
    27     505386     181745     0.034357    0.071336
    28     755291     310769     0.053303    0.124639
    29    1005467     489889     0.074768    0.199407
    30    1196126     700771     0.094845    0.294252
    31    1275701     909798     0.109275    0.403527
    32    1225023    1068860     0.114694    0.518221
    33    1065805    1141142     0.110347    0.628568
    34     844675    1115010     0.097984    0.726552
    35     614849    1002282     0.080857    0.807409
    36     409506     834924     0.062221    0.869630
    37     252166     647810     0.044999    0.914629
    38     143432     474444     0.030894    0.945523
    39      74911     330363     0.020264    0.965787
    40      35905     222372     0.012914    0.978701
    41      16082     146922     0.008150    0.986851
    42       6322      96335     0.005133    0.991984
    43       2321      63044     0.003268    0.995252
    44        809      40302     0.002056    0.997307
    45        223      24478     0.001235    0.998543
    46         80      14359     0.000722    0.999264
    47         22       7671     0.000385    0.999649
    48          7       3981     0.000199    0.999849
    49          2       1812     0.000091    0.999939
    50          0        763     0.000038    0.999977
    51          0        303     0.000015    0.999993
    52          0        105     0.000005    0.999998
    53          0         28     0.000001    0.999999
    54          0         13     0.000001    1.000000
    55          0          1     0.000000    1.000000
    56          0          1     0.000000    1.000000
    57          0          1     0.000000    1.000000

mean CF =   0.063 (proportion of loci)
        =  32.519 (number of loci)
99% CI for CF = (24,43)
95% CI for CF = (26,40)
90% CI for CF = (27,39)

{1,3|2,4,5,6,7,8,9,10,11,12,13,14}
#Genes      count in run(s) 1 through 2, Overall probability, Overall cumulative probability
    17          0          3     0.000000    0.000000
    18          0         64     0.000003    0.000003
    19          4        681     0.000034    0.000038
    20          7       4769     0.000239    0.000276
    21         57      21826     0.001094    0.001371
    22        340      71841     0.003609    0.004980
    23       1773     178452     0.009011    0.013991
    24       7488     347448     0.017747    0.031738
    25      24518     557701     0.029111    0.060849
    26      65962     762890     0.041443    0.102291
    27     151255     929463     0.054036    0.156327
    28     294465    1055458     0.067496    0.223823
    29     504806    1122071     0.081344    0.305167
    30     773556    1121370     0.094746    0.399913
    31    1053768    1033209     0.104349    0.504262
    32    1280067     866012     0.107304    0.611566
    33    1378386     661349     0.101987    0.713553
    34    1307314     462061     0.088469    0.802022
    35    1101194     303601     0.070240    0.872261
    36     818901     192089     0.050549    0.922811
    37     543259     120799     0.033203    0.956014
    38     329032      76926     0.020298    0.976312
    39     182501      48374     0.011544    0.987856
    40      94245      29138     0.006169    0.994025
    41      46624      16638     0.003163    0.997188
    42      21940       8689     0.001531    0.998719
    43      10368       4162     0.000727    0.999446
    44       4623       1816     0.000322    0.999768
    45       2092        744     0.000142    0.999909
    46        853        252     0.000055    0.999965
    47        371         77     0.000022    0.999987
    48        145         19     0.000008    0.999995
    49         54          7     0.000003    0.999998
    50         24          1     0.000001    1.000000
    51          6          0     0.000000    1.000000
    52          1          0     0.000000    1.000000
    53          1          0     0.000000    1.000000

mean CF =   0.061 (proportion of loci)
        =  31.364 (number of loci)
99% CI for CF = (23,41)
95% CI for CF = (24,38)
90% CI for CF = (25,37)

{1,2,3,4,5,6,7,8,13,14|9,10,11,12}
#Genes      count in run(s) 1 through 2, Overall probability, Overall cumulative probability
    16          2          0     0.000000    0.000000
    17         53          0     0.000003    0.000003
    18        365          0     0.000018    0.000021
    19       1576          5     0.000079    0.000100
    20       4676        127     0.000240    0.000340
    21      11021        840     0.000593    0.000933
    22      21833       3601     0.001272    0.002205
    23      37506      11535     0.002452    0.004657
    24      62496      33523     0.004801    0.009458
    25     113915      90973     0.010244    0.019702
    26     230437     219325     0.022488    0.042190
    27     449891     445054     0.044747    0.086938
    28     776721     760389     0.076855    0.163793
    29    1133645    1095617     0.111463    0.275256
    30    1378092    1365918     0.137201    0.412457
    31    1416125    1485396     0.145076    0.557533
    32    1272794    1414617     0.134371    0.691903
    33    1044916    1181031     0.111297    0.803201
    34     791524     853170     0.082235    0.885435
    35     544323     535573     0.053995    0.939430
    36     337583     287441     0.031251    0.970681
    37     191728     134329     0.016303    0.986984
    38     100359      54568     0.007746    0.994731
    39      48556      19264     0.003391    0.998122
    40      20347       5843     0.001309    0.999431
    41       7063       1500     0.000428    0.999859
    42       1964        307     0.000114    0.999973
    43        412         45     0.000023    0.999996
    44         64          8     0.000004    0.999999
    45         13          1     0.000001    1.000000

mean CF =   0.060 (proportion of loci)
        =  31.155 (number of loci)
99% CI for CF = (24,39)
95% CI for CF = (26,37)
90% CI for CF = (27,36)

{1,2,4|3,5,6,7,8,9,10,11,12,13,14}
#Genes      count in run(s) 1 through 2, Overall probability, Overall cumulative probability
    16          0          2     0.000000    0.000000
    17          3         42     0.000002    0.000002
    18         93        280     0.000019    0.000021
    19        780       1111     0.000095    0.000116
    20       4314       4144     0.000423    0.000538
    21      16811      12532     0.001467    0.002006
    22      48743      33838     0.004129    0.006135
    23     114267      79504     0.009689    0.015823
    24     223985     164008     0.019400    0.035223
    25     374421     300338     0.033738    0.068961
    26     552965     488403     0.052068    0.121029
    27     730715     707685     0.071920    0.192949
    28     882841     923266     0.090305    0.283255
    29     984699    1090883     0.103779    0.387034
    30    1020683    1170395     0.109554    0.496588
    31     992304    1145436     0.106887    0.603475
    32     910465    1029199     0.096983    0.700458
    33     797163     851261     0.082421    0.782879
    34     664915     656388     0.066065    0.848944
    35     530813     477582     0.050420    0.899364
    36     406378     331652     0.036901    0.936265
    37     293980     219326     0.025665    0.961931
    38     197014     137337     0.016718    0.978648
    39     121048      82502     0.010178    0.988826
    40      68289      46178     0.005723    0.994549
    41      35228      24285     0.002976    0.997525
    42      16297      12048     0.001417    0.998942
    43       6862       5831     0.000635    0.999577
    44       2713       2668     0.000269    0.999846
    45        882       1168     0.000102    0.999948
    46        231        470     0.000035    0.999983
    47         80        172     0.000013    0.999996
    48         11         49     0.000003    0.999999
    49          4         12     0.000001    1.000000
    50          1          4     0.000000    1.000000
    51          2          1     0.000000    1.000000

mean CF =   0.059 (proportion of loci)
        =  30.699 (number of loci)
99% CI for CF = (22,41)
95% CI for CF = (24,38)
90% CI for CF = (25,37)

{1,2,3,4,8|5,6,7,9,10,11,12,13,14}
#Genes      count in run(s) 1 through 2, Overall probability, Overall cumulative probability
    15          2          0     0.000000    0.000000
    16         33          0     0.000002    0.000002
    17        538          7     0.000027    0.000029
    18       3487        110     0.000180    0.000209
    19      14364        796     0.000758    0.000967
    20      39144       4190     0.002167    0.003134
    21      76624      16013     0.004632    0.007765
    22     140521      55951     0.009824    0.017589
    23     256757     163182     0.020997    0.038586
    24     430775     380498     0.040564    0.079150
    25     636952     694332     0.066564    0.145714
    26     872410    1014769     0.094359    0.240073
    27    1109996    1233506     0.117175    0.357248
    28    1280676    1263540     0.127211    0.484459
    29    1288470    1111343     0.119991    0.604449
    30    1159584     922222     0.104090    0.708540
    31     949660     807261     0.087846    0.796386
    32     704885     711910     0.070840    0.867225
    33     474022     579403     0.052671    0.919897
    34     288479     425728     0.035710    0.955607
    35     155990     281677     0.021883    0.977490
    36      73638     167789     0.012071    0.989562
    37      29478      91266     0.006037    0.995599
    38      10091      45805     0.002795    0.998394
    39       2671      19482     0.001108    0.999501
    40        630       6870     0.000375    0.999876
    41        105       1887     0.000100    0.999976
    42         18        390     0.000020    0.999996
    43          0         63     0.000003    1.000000
    44          0         10     0.000000    1.000000

mean CF =   0.056 (proportion of loci)
        =  28.813 (number of loci)
99% CI for CF = (21,37)
95% CI for CF = (23,35)
90% CI for CF = (24,34)

{1,2,3,6,7,8,9,10,11,12,13,14|4,5}
#Genes      count in run(s) 1 through 2, Overall probability, Overall cumulative probability
    12          0          1     0.000000    0.000000
    13          0         30     0.000002    0.000002
    14          1        217     0.000011    0.000012
    15          8       1304     0.000066    0.000078
    16        100       5382     0.000274    0.000352
    17        811      16452     0.000863    0.001215
    18       4190      39670     0.002193    0.003408
    19      17037      82795     0.004992    0.008400
    20      51539     161584     0.010656    0.019056
    21     124136     299354     0.021174    0.040231
    22     248849     511917     0.038038    0.078269
    23     425943     781191     0.060357    0.138626
    24     646104    1047203     0.084665    0.223291
    25     878299    1227835     0.105307    0.328598
    26    1073497    1275072     0.117428    0.446026
    27    1188146    1183462     0.118580    0.564606
    28    1194919    1000839     0.109788    0.674394
    29    1105224     784171     0.094470    0.768864
    30     937936     574262     0.075610    0.844474
    31     739249     397303     0.056828    0.901302
    32     537369     260886     0.039913    0.941214
    33     360752     159496     0.026012    0.967227
    34     222322      93210     0.015777    0.983003
    35     126055      50179     0.008812    0.991815
    36      65551      25527     0.004554    0.996369
    37      30474      12139     0.002131    0.998500
    38      13305       5194     0.000925    0.999425
    39       5339       2077     0.000371    0.999795
    40       1898        838     0.000137    0.999932
    41        660        295     0.000048    0.999980
    42        202         85     0.000014    0.999994
    43         62         18     0.000004    0.999998
    44         15          9     0.000001    0.999999
    45          5          3     0.000000    1.000000
    46          2          0     0.000000    1.000000
    47          0          0     0.000000    1.000000
    48          1          0     0.000000    1.000000

mean CF =   0.052 (proportion of loci)
        =  27.082 (number of loci)
99% CI for CF = (19,36)
95% CI for CF = (21,34)
90% CI for CF = (22,33)

{1,2,3,4,5,6,7,9,10,12,13,14|8,11}
#Genes      count in run(s) 1 through 2, Overall probability, Overall cumulative probability
    12          1          9     0.000000    0.000000
    13          6        101     0.000005    0.000006
    14         36       1001     0.000052    0.000058
    15        323       5548     0.000294    0.000351
    16       1516      21483     0.001150    0.001501
    17       5946      63054     0.003450    0.004951
    18      18027     143846     0.008094    0.013045
    19      45610     273117     0.015936    0.028981
    20      97605     442415     0.027001    0.055982
    21     180349     627417     0.040388    0.096370
    22     293942     802678     0.054831    0.151201
    23     434053     936349     0.068520    0.219722
    24     584632    1015550     0.080009    0.299731
    25     735292    1029841     0.088257    0.387987
    26     874365     984399     0.092938    0.480926
    27     980925     890923     0.093592    0.574518
    28    1041086     768301     0.090469    0.664987
    29    1038761     623588     0.083117    0.748105
    30     965922     477535     0.072173    0.820278
    31     833109     342443     0.058778    0.879055
    32     659926     229935     0.044493    0.923548
    33     479707     145517     0.031261    0.954809
    34     320138      84355     0.020225    0.975034
    35     195679      46811     0.012124    0.987159
    36     110393      23816     0.006710    0.993869
    37      57150      11511     0.003433    0.997302
    38      26695       5181     0.001594    0.998896
    39      11573       2035     0.000680    0.999576
    40       4714        803     0.000276    0.999852
    41       1718        297     0.000101    0.999953
    42        561        101     0.000033    0.999986
    43        168         29     0.000010    0.999996
    44         59          8     0.000003    0.999999
    45          7          3     0.000000    1.000000
    46          4          0     0.000000    1.000000
    47          2          0     0.000000    1.000000

mean CF =   0.052 (proportion of loci)
        =  26.742 (number of loci)
99% CI for CF = (18,37)
95% CI for CF = (19,34)
90% CI for CF = (20,33)

{1,5,6,7,8,9,10,11,12,13,14|2,3,4}
#Genes      count in run(s) 1 through 2, Overall probability, Overall cumulative probability
    13          0         62     0.000003    0.000003
    14          1        743     0.000037    0.000040
    15          3       5006     0.000250    0.000291
    16        162      21169     0.001067    0.001357
    17       2845      66073     0.003446    0.004803
    18      17539     164915     0.009123    0.013926
    19      61829     343202     0.020252    0.034177
    20     147865     601337     0.037460    0.071638
    21     286743     886349     0.058655    0.130292
    22     477716    1114781     0.079625    0.209917
    23     711349    1202077     0.095671    0.305588
    24     937959    1140692     0.103933    0.409521
    25    1105448     990104     0.104778    0.514298
    26    1184429     823974     0.100420    0.614719
    27    1168613     683297     0.092595    0.707314
    28    1064164     564173     0.081417    0.788731
    29     901166     449630     0.067540    0.856271
    30     700474     340141     0.052031    0.908302
    31     503888     240213     0.037205    0.945507
    32     328246     159371     0.024381    0.969887
    33     194074      97772     0.014592    0.984480
    34     104035      55482     0.007976    0.992456
    35      51048      28382     0.003972    0.996427
    36      24325      13154     0.001874    0.998301
    37      11871       5196     0.000853    0.999154
    38       6295       1895     0.000409    0.999564
    39       3713        610     0.000216    0.999780
    40       2107        148     0.000113    0.999893
    41       1183         43     0.000061    0.999954
    42        550          6     0.000028    0.999982
    43        247          3     0.000013    0.999994
    44         78          0     0.000004    0.999998
    45         22          0     0.000001    0.999999
    46         10          0     0.000000    1.000000
    47          1          0     0.000000    1.000000
    48          2          0     0.000000    1.000000

mean CF =   0.049 (proportion of loci)
        =  25.543 (number of loci)
99% CI for CF = (18,35)
95% CI for CF = (19,33)
90% CI for CF = (20,32)

{1,2,3,4,5,6,7,8,9,10,12,13|11,14}
#Genes      count in run(s) 1 through 2, Overall probability, Overall cumulative probability
    10          3          1     0.000000    0.000000
    11         12         22     0.000002    0.000002
    12        108        146     0.000013    0.000015
    13        590        671     0.000063    0.000078
    14       2721       2542     0.000263    0.000341
    15      10011       7337     0.000867    0.001208
    16      30761      19744     0.002525    0.003733
    17      81843      45945     0.006389    0.010123
    18     183171      98108     0.014064    0.024187
    19     349801     187793     0.026880    0.051067
    20     573610     325183     0.044940    0.096006
    21     814446     510099     0.066227    0.162233
    22    1019342     728884     0.087411    0.249645
    23    1141970     950011     0.104599    0.354244
    24    1161707    1127307     0.114451    0.468694
    25    1097410    1219431     0.115842    0.584537
    26     966829    1203800     0.108531    0.693068
    27     800981    1077589     0.093928    0.786996
    28     622501     875572     0.074904    0.861900
    29     450817     648179     0.054950    0.916850
    30     300775     434273     0.036752    0.953602
    31     186014     265198     0.022561    0.976163
    32     105441     146052     0.012575    0.988738
    33      54602      72474     0.006354    0.995091
    34      26072      32927     0.002950    0.998041
    35      11335      13300     0.001232    0.999273
    36       4592       4995     0.000479    0.999752
    37       1715       1684     0.000170    0.999922
    38        571        542     0.000056    0.999978
    39        191        146     0.000017    0.999995
    40         43         35     0.000004    0.999999
    41          8         10     0.000001    1.000000
    42          6          0     0.000000    1.000000
    43          1          0     0.000000    1.000000

mean CF =   0.048 (proportion of loci)
        =  24.825 (number of loci)
99% CI for CF = (17,33)
95% CI for CF = (19,31)
90% CI for CF = (19,30)

{1,2,3,4,5,6,7,8,11,13,14|9,10,12}
#Genes      count in run(s) 1 through 2, Overall probability, Overall cumulative probability
    10          0          2     0.000000    0.000000
    11          1         10     0.000001    0.000001
    12         12         94     0.000005    0.000006
    13         60        484     0.000027    0.000033
    14        490       1853     0.000117    0.000150
    15       2456       5959     0.000421    0.000571
    16       9857      17901     0.001388    0.001959
    17      30514      49832     0.004017    0.005976
    18      76560     124592     0.010058    0.016034
    19     165099     269128     0.021711    0.037745
    20     320012     506180     0.041310    0.079055
    21     559605     813520     0.068656    0.147711
    22     856174    1129194     0.099268    0.246979
    23    1109917    1357704     0.123381    0.370361
    24    1218066    1424516     0.132129    0.502490
    25    1158725    1314557     0.123664    0.626154
    26    1000367    1071057     0.103571    0.729725
    27     830161     781750     0.080596    0.810320
    28     687919     515009     0.060146    0.870467
    29     565209     307596     0.043640    0.914107
    30     454914     167737     0.031133    0.945240
    31     345299      82517     0.021391    0.966630
    32     245770      37132     0.014145    0.980776
    33     162040      14574     0.008831    0.989606
    34      98880       4919     0.005190    0.994796
    35      54522       1624     0.002807    0.997604
    36      27379        431     0.001391    0.998994
    37      12258        103     0.000618    0.999612
    38       5061         20     0.000254    0.999866
    39       1858          3     0.000093    0.999959
    40        585          2     0.000029    0.999989
    41        177          0     0.000009    0.999997
    42         35          0     0.000002    0.999999
    43         11          0     0.000001    1.000000
    44          6          0     0.000000    1.000000
    45          1          0     0.000000    1.000000

mean CF =   0.048 (proportion of loci)
        =  24.767 (number of loci)
99% CI for CF = (17,35)
95% CI for CF = (19,32)
90% CI for CF = (20,31)

{1,2,3,4,5,6,7,8,10,11,12|9,13,14}
#Genes      count in run(s) 1 through 2, Overall probability, Overall cumulative probability
    11          0          1     0.000000    0.000000
    12         15         16     0.000002    0.000002
    13        197        107     0.000015    0.000017
    14       1063        614     0.000084    0.000101
    15       5085       2582     0.000383    0.000484
    16      18148       8190     0.001317    0.001801
    17      53713      23305     0.003851    0.005652
    18     136900      62035     0.009947    0.015599
    19     287692     148356     0.021802    0.037401
    20     509940     313964     0.041195    0.078596
    21     778874     576175     0.067752    0.146349
    22    1042425     900198     0.097131    0.243480
    23    1235484    1201635     0.121856    0.365336
    24    1303488    1386467     0.134498    0.499833
    25    1227828    1398644     0.131324    0.631157
    26    1052471    1249217     0.115084    0.746241
    27     825013     991029     0.090802    0.837044
    28     594561     708080     0.065132    0.902176
    29     395114     462905     0.042901    0.945077
    30     244149     277746     0.026095    0.971171
    31     140868     153185     0.014703    0.985874
    32      76649      77419     0.007703    0.993577
    33      39074      35271     0.003717    0.997295
    34      18293      14604     0.001645    0.998939
    35       7922       5553     0.000674    0.999613
    36       3180       1945     0.000256    0.999869
    37       1190        579     0.000088    0.999958
    38        429        130     0.000028    0.999986
    39        170         39     0.000010    0.999996
    40         49          7     0.000003    0.999999
    41         14          2     0.000001    1.000000
    42          2          0     0.000000    1.000000

mean CF =   0.048 (proportion of loci)
        =  24.597 (number of loci)
99% CI for CF = (17,33)
95% CI for CF = (19,31)
90% CI for CF = (20,30)

{1,2,3,4,5,6,7,8,9,10,12|11,13,14}
#Genes      count in run(s) 1 through 2, Overall probability, Overall cumulative probability
    10          3          0     0.000000    0.000000
    11         36          0     0.000002    0.000002
    12        293          1     0.000015    0.000017
    13       1188         12     0.000060    0.000077
    14       3551        113     0.000183    0.000260
    15      10384        803     0.000559    0.000819
    16      29246       3466     0.001636    0.002455
    17      78050      12425     0.004524    0.006979
    18     183186      38315     0.011075    0.018054
    19     368919     104376     0.023665    0.041718
    20     641546     245371     0.044346    0.086064
    21     968141     488140     0.072814    0.158878
    22    1266335     809260     0.103780    0.262658
    23    1431921    1127289     0.127961    0.390618
    24    1410403    1337031     0.137372    0.527990
    25    1217226    1385968     0.130160    0.658150
    26     931465    1278252     0.110486    0.768636
    27     641568    1062989     0.085228    0.853864
    28     399843     802963     0.060140    0.914004
    29     225067     552927     0.038900    0.952904
    30     112666     347917     0.023029    0.975933
    31      49839     201350     0.012559    0.988492
    32      19539     107331     0.006344    0.994836
    33       6814      53046     0.002993    0.997829
    34       2013      24269     0.001314    0.999143
    35        604      10404     0.000550    0.999693
    36        125       4006     0.000207    0.999900
    37         26       1395     0.000071    0.999971
    38          2        429     0.000022    0.999992
    39          1        110     0.000006    0.999998
    40          0         31     0.000002    0.999999
    41          0         11     0.000001    1.000000

mean CF =   0.047 (proportion of loci)
        =  24.400 (number of loci)
99% CI for CF = (17,33)
95% CI for CF = (19,30)
90% CI for CF = (20,29)

{1,2,3,4,5,6,7,8,10,13,14|9,11,12}
#Genes      count in run(s) 1 through 2, Overall probability, Overall cumulative probability
    11          0          2     0.000000    0.000000
    12          0         81     0.000004    0.000004
    13          0        502     0.000025    0.000029
    14         30       1377     0.000070    0.000100
    15        227       4483     0.000236    0.000335
    16       2206      18799     0.001050    0.001385
    17      10955      63250     0.003710    0.005096
    18      35802     166189     0.010100    0.015195
    19      99005     353409     0.022621    0.037816
    20     259622     629811     0.044472    0.082287
    21     572484     968388     0.077044    0.159331
    22    1011784    1302936     0.115736    0.275067
    23    1434633    1507876     0.147125    0.422193
    24    1661740    1493390     0.157756    0.579949
    25    1608625    1270768     0.143970    0.723919
    26    1319688     945890     0.113279    0.837198
    27     923501     619995     0.077175    0.914372
    28     553382     354246     0.045381    0.959754
    29     289600     176863     0.023323    0.983077
    30     133114      78225     0.010567    0.993644
    31      54316      29604     0.004196    0.997840
    32      20007      10024     0.001502    0.999341
    33       6687       2961     0.000482    0.999824
    34       1955        748     0.000135    0.999959
    35        504        144     0.000032    0.999991
    36        112         32     0.000007    0.999999
    37         19          7     0.000001    1.000000
    38          2          0     0.000000    1.000000

mean CF =   0.046 (proportion of loci)
        =  24.012 (number of loci)
99% CI for CF = (17,31)
95% CI for CF = (19,29)
90% CI for CF = (20,28)

{1,2,3,4,5,6,7,8,9,10,12,14|11,13}
#Genes      count in run(s) 1 through 2, Overall probability, Overall cumulative probability
    12         25          0     0.000001    0.000001
    13        281         11     0.000015    0.000016
    14       2275        121     0.000120    0.000136
    15      11083       1221     0.000615    0.000751
    16      38282       8330     0.002331    0.003081
    17     105378      36002     0.007069    0.010150
    18     239594     114668     0.017713    0.027864
    19     460593     279424     0.037001    0.064864
    20     755591     540067     0.064783    0.129647
    21    1071469     868420     0.096994    0.226642
    22    1320465    1178686     0.124958    0.351599
    23    1422053    1383003     0.140253    0.491852
    24    1345812    1417271     0.138154    0.630006
    25    1127441    1285729     0.120659    0.750665
    26     842529    1038760     0.094064    0.844729
    27     562873     753007     0.065794    0.910523
    28     340632     494548     0.041759    0.952282
    29     187779     294906     0.024134    0.976416
    30      93383     162073     0.012773    0.989189
    31      43201      80538     0.006187    0.995376
    32      18284      37650     0.002797    0.998173
    33       7259      15901     0.001158    0.999331
    34       2543       6211     0.000438    0.999769
    35        816       2319     0.000157    0.999925
    36        272        821     0.000055    0.999980
    37         57        231     0.000014    0.999994
    38         21         60     0.000004    0.999998
    39          8         20     0.000001    1.000000
    40          1          2     0.000000    1.000000

mean CF =   0.046 (proportion of loci)
        =  23.647 (number of loci)
99% CI for CF = (17,31)
95% CI for CF = (18,29)
90% CI for CF = (19,28)

{1,3,5,6,7,8,9,10,11,12,13,14|2,4}
#Genes      count in run(s) 1 through 2, Overall probability, Overall cumulative probability
    10          4          0     0.000000    0.000000
    11         76         21     0.000005    0.000005
    12        419        192     0.000031    0.000036
    13       2115       1137     0.000163    0.000198
    14       8694       4634     0.000666    0.000865
    15      29340      14930     0.002214    0.003078
    16      81502      39474     0.006049    0.009127
    17     192224      90195     0.014121    0.023248
    18     373892     185174     0.027953    0.051201
    19     621132     345826     0.048348    0.099549
    20     893276     576743     0.073501    0.173050
    21    1124231     854488     0.098936    0.271986
    22    1258764    1116632     0.118770    0.390756
    23    1271283    1287038     0.127916    0.518672
    24    1166898    1317050     0.124197    0.642869
    25     976753    1200683     0.108872    0.751741
    26     748128     988834     0.086848    0.838589
    27     523287     741545     0.063242    0.901831
    28     334552     508347     0.042145    0.943976
    29     196204     322438     0.025932    0.969908
    30     105603     190866     0.014823    0.984731
    31      52282     106839     0.007956    0.992687
    32      23657      56679     0.004017    0.996704
    33       9816      27734     0.001878    0.998582
    34       3845      13074     0.000846    0.999427
    35       1353       5646     0.000350    0.999777
    36        474       2395     0.000143    0.999921
    37        139        906     0.000052    0.999973
    38         44        346     0.000019    0.999993
    39         10         88     0.000005    0.999998
    40          3         32     0.000002    0.999999
    41          0          8     0.000000    1.000000
    42          0          5     0.000000    1.000000
    43          0          1     0.000000    1.000000

mean CF =   0.045 (proportion of loci)
        =  23.438 (number of loci)
99% CI for CF = (16,32)
95% CI for CF = (18,30)
90% CI for CF = (18,29)

{1,2,3,4,5,6,7,8,10,11,12,13|9,14}
#Genes      count in run(s) 1 through 2, Overall probability, Overall cumulative probability
     8          2          0     0.000000    0.000000
     9         10          8     0.000001    0.000001
    10         73         74     0.000007    0.000008
    11        304        473     0.000039    0.000047
    12       1372       2536     0.000195    0.000243
    13       4801      11035     0.000792    0.001034
    14      15218      37508     0.002636    0.003671
    15      42982     104369     0.007368    0.011038
    16     105957     235782     0.017087    0.028125
    17     223388     444383     0.033389    0.061514
    18     402861     719454     0.056116    0.117629
    19     625630    1004048     0.081484    0.199113
    20     847545    1223644     0.103559    0.302673
    21    1020316    1319305     0.116981    0.419654
    22    1112179    1267360     0.118977    0.538631
    23    1113516    1107623     0.111057    0.649688
    24    1035954     881793     0.095887    0.745575
    25     912954     648357     0.078066    0.823641
    26     762562     435227     0.059889    0.883530
    27     601915     267135     0.043452    0.926983
    28     446354     150411     0.029838    0.956821
    29     307222      77160     0.019219    0.976040
    30     195098      36392     0.011574    0.987615
    31     113377      15924     0.006465    0.994080
    32      59850       6238     0.003304    0.997384
    33      28656       2467     0.001556    0.998940
    34      12315        860     0.000659    0.999599
    35       4970        293     0.000263    0.999862
    36       1785        102     0.000094    0.999956
    37        595         28     0.000031    0.999988
    38        167          8     0.000009    0.999996
    39         60          3     0.000003    0.999999
    40         10          0     0.000000    1.000000
    41          2          0     0.000000    1.000000

mean CF =   0.043 (proportion of loci)
        =  22.377 (number of loci)
99% CI for CF = (15,32)
95% CI for CF = (16,29)
90% CI for CF = (17,28)

{1,2,5,6,7,8,9,10,11,12,13,14|3,4}
#Genes      count in run(s) 1 through 2, Overall probability, Overall cumulative probability
     5          0          1     0.000000    0.000000
     6          1         33     0.000002    0.000002
     7          6        348     0.000018    0.000019
     8         76       1707     0.000089    0.000109
     9        524       6522     0.000352    0.000461
    10       2596      17965     0.001028    0.001489
    11      10007      41232     0.002562    0.004051
    12      30815      80610     0.005571    0.009622
    13      80894     139690     0.011029    0.020651
    14     182274     219651     0.020096    0.040748
    15     359146     318650     0.033890    0.074637
    16     611155     433842     0.052250    0.126887
    17     907679     555707     0.073169    0.200057
    18    1176118     676870     0.092649    0.292706
    19    1338127     783037     0.106058    0.398764
    20    1348159     866005     0.110708    0.509472
    21    1208349     926880     0.106761    0.616234
    22     974463     953590     0.096403    0.712636
    23     712935     938989     0.082596    0.795233
    24     472749     870458     0.067160    0.862393
    25     286456     740128     0.051329    0.913722
    26     157991     566843     0.036242    0.949964
    27      78973     389096     0.023403    0.973367
    28      36444     236739     0.013659    0.987027
    29      15153     129121     0.007214    0.994240
    30       5969      62723     0.003435    0.997675
    31       2025      27284     0.001465    0.999140
    32        653      10670     0.000566    0.999706
    33        198       3805     0.000200    0.999907
    34         49       1309     0.000068    0.999974
    35         12        376     0.000019    0.999994
    36          3         89     0.000005    0.999998
    37          0         27     0.000001    1.000000
    38          1          3     0.000000    1.000000

mean CF =   0.040 (proportion of loci)
        =  20.519 (number of loci)
99% CI for CF = (12,30)
95% CI for CF = (14,28)
90% CI for CF = (15,27)

{1,2,3,4,5,6,7,10,11,12,13,14|8,9}
#Genes      count in run(s) 1 through 2, Overall probability, Overall cumulative probability
     6          1          0     0.000000    0.000000
     7          8          0     0.000000    0.000000
     8         83          0     0.000004    0.000005
     9        607         15     0.000031    0.000036
    10       2765        153     0.000146    0.000182
    11       9571       1198     0.000538    0.000720
    12      28379       6476     0.001743    0.002463
    13      68942      27687     0.004831    0.007294
    14     144571      90289     0.011743    0.019037
    15     269268     227371     0.024832    0.043869
    16     451818     468828     0.046032    0.089901
    17     685677     794841     0.074026    0.163927
    18     931038    1131162     0.103110    0.267037
    19    1133002    1373961     0.125348    0.392386
    20    1240164    1447619     0.134389    0.526775
    21    1225511    1333378     0.127944    0.654719
    22    1105786    1085826     0.109581    0.764300
    23     912748     791273     0.085201    0.849501
    24     691169     525842     0.060851    0.910351
    25     475671     320197     0.039793    0.950145
    26     298007     182008     0.024001    0.974145
    27     169441      98376     0.013391    0.987536
    28      86980      50152     0.006857    0.994393
    29      40860      24316     0.003259    0.997652
    30      17633      11236     0.001443    0.999095
    31       6779       4740     0.000576    0.999671
    32       2427       2010     0.000222    0.999893
    33        772        703     0.000074    0.999967
    34        236        240     0.000024    0.999991
    35         64         76     0.000007    0.999998
    36         17         22     0.000002    0.999999
    37          4          4     0.000000    1.000000
    38          1          1     0.000000    1.000000

mean CF =   0.039 (proportion of loci)
        =  20.405 (number of loci)
99% CI for CF = (13,29)
95% CI for CF = (15,27)
90% CI for CF = (16,25)

{1,2,3,5,6,7|4,8,9,10,11,12,13,14}
#Genes      count in run(s) 1 through 2, Overall probability, Overall cumulative probability
     8          6          0     0.000000    0.000000
     9        546         19     0.000028    0.000029
    10      10148        210     0.000518    0.000546
    11      48136       2237     0.002519    0.003065
    12     146622      11148     0.007888    0.010954
    13     322101      43461     0.018278    0.029232
    14     597148     112198     0.035467    0.064699
    15     938857     155600     0.054723    0.119422
    16    1203795     221670     0.071273    0.190695
    17    1340323     370901     0.085561    0.276256
    18    1329359     561927     0.094564    0.370821
    19    1143296     724776     0.093404    0.464224
    20     894316     866829     0.088057    0.552281
    21     677174    1026530     0.085185    0.637467
    22     491900    1210455     0.085118    0.722584
    23     358890    1330003     0.084445    0.807029
    24     244273    1280280     0.076228    0.883257
    25     142639    1002827     0.057273    0.940530
    26      70080     618390     0.034424    0.974953
    27      28788     300706     0.016475    0.991428
    28       8979     113594     0.006129    0.997557
    29       2158      34503     0.001833    0.999390
    30        398       8942     0.000467    0.999857
    31         59       2182     0.000112    0.999969
    32          9        493     0.000025    0.999994
    33          0        108     0.000005    0.999999
    34          0          8     0.000000    1.000000
    35          0          3     0.000000    1.000000

mean CF =   0.039 (proportion of loci)
        =  19.964 (number of loci)
99% CI for CF = (12,28)
95% CI for CF = (13,27)
90% CI for CF = (14,26)

{1,2,3,4,5,6,7,8,9,11,13,14|10,12}
#Genes      count in run(s) 1 through 2, Overall probability, Overall cumulative probability
     7          1          3     0.000000    0.000000
     8         86        123     0.000010    0.000011
     9       1323       1388     0.000136    0.000146
    10       9475       9058     0.000927    0.001073
    11      44753      40508     0.004263    0.005336
    12     147149     125905     0.013653    0.018989
    13     356496     294681     0.032559    0.051547
    14     674456     532268     0.060336    0.111884
    15    1026532     782887     0.090471    0.202355
    16    1294148     969245     0.113170    0.315524
    17    1391508    1052725     0.122212    0.437736
    18    1301866    1042408     0.117214    0.554950
    19    1088459     975683     0.103207    0.658157
    20     839914     887392     0.086365    0.744522
    21     614842     792518     0.070368    0.814890
    22     437149     689566     0.056336    0.871226
    23     304076     569951     0.043701    0.914927
    24     202459     443251     0.032286    0.947213
    25     126363     319814     0.022309    0.969521
    26      72709     211175     0.014194    0.983716
    27      37496     127268     0.008238    0.991954
    28      17509      69872     0.004369    0.996323
    29       7285      35367     0.002133    0.998456
    30       2717      16371     0.000954    0.999410
    31        871       6758     0.000381    0.999791
    32        273       2545     0.000141    0.999932
    33         63        857     0.000046    0.999978
    34         19        296     0.000016    0.999994
    35          3         88     0.000005    0.999999
    36          0         18     0.000001    0.999999
    37          0         10     0.000000    1.000000
    38          0          1     0.000000    1.000000

mean CF =   0.036 (proportion of loci)
        =  18.410 (number of loci)
99% CI for CF = (11,28)
95% CI for CF = (13,26)
90% CI for CF = (13,25)

{1,3,4,5,6,7|2,8,9,10,11,12,13,14}
#Genes      count in run(s) 1 through 2, Overall probability, Overall cumulative probability
     9          0         24     0.000001    0.000001
    10         37        221     0.000013    0.000014
    11       1283        603     0.000094    0.000108
    12      23482       1280     0.001238    0.001347
    13     137719      26778     0.008225    0.009571
    14     318304     189205     0.025375    0.034947
    15     451228     583978     0.051760    0.086707
    16     851766    1172784     0.101227    0.187935
    17    1570961    2327659     0.194931    0.382866
    18    1955582    2105764     0.203067    0.585933
    19    1796318    1465027     0.163067    0.749000
    20    1317533     975598     0.114657    0.863657
    21     794189     571774     0.068298    0.931955
    22     423383     322108     0.037275    0.969229
    23     198335     161435     0.017989    0.987218
    24      95137      65465     0.008030    0.995248
    25      41846      22246     0.003205    0.998453
    26      16106       6378     0.001124    0.999577
    27       5098       1381     0.000324    0.999901
    28       1297        258     0.000078    0.999978
    29        328         30     0.000018    0.999996
    30         65          4     0.000003    1.000000
    31          3          0     0.000000    1.000000

mean CF =   0.035 (proportion of loci)
        =  18.216 (number of loci)
99% CI for CF = (13,24)
95% CI for CF = (14,23)
90% CI for CF = (15,22)

{1,2,3,4,5,6,7,8,9,10,14|11,12,13}
#Genes      count in run(s) 1 through 2, Overall probability, Overall cumulative probability
     7         14          0     0.000001    0.000001
     8        232          0     0.000012    0.000012
     9       2627          2     0.000131    0.000144
    10      18951         48     0.000950    0.001094
    11      89850        413     0.004513    0.005607
    12     291840       3201     0.014752    0.020359
    13     675191      16257     0.034572    0.054931
    14    1159962      61860     0.061091    0.116022
    15    1546204     177689     0.086195    0.202217
    16    1667574     410407     0.103899    0.306116
    17    1507666     788136     0.114790    0.420906
    18    1176613    1258182     0.121740    0.542646
    19     805967    1663573     0.123477    0.666123
    20     495995    1808502     0.115225    0.781348
    21     277382    1592093     0.093474    0.874822
    22     145602    1124448     0.063503    0.938324
    23      74265     639462     0.035686    0.974010
    24      36584     294683     0.016563    0.990574
    25      16887     112369     0.006463    0.997037
    26       7012      35826     0.002142    0.999178
    27       2514       9769     0.000614    0.999793
    28        781       2445     0.000161    0.999954
    29        239        526     0.000038    0.999992
    30         42         91     0.000007    0.999999
    31          6         15     0.000001    1.000000
    32          0          3     0.000000    1.000000

mean CF =   0.035 (proportion of loci)
        =  18.109 (number of loci)
99% CI for CF = (11,25)
95% CI for CF = (13,24)
90% CI for CF = (13,23)

{1,2,3,4,5,6,7,11|8,9,10,12,13,14}
#Genes      count in run(s) 1 through 2, Overall probability, Overall cumulative probability
     7          0          1     0.000000    0.000000
     8         15         17     0.000002    0.000002
     9        181        282     0.000023    0.000025
    10       2285       2789     0.000254    0.000278
    11      16426      19950     0.001819    0.002097
    12      81389     112686     0.009704    0.011801
    13     272628     448853     0.036074    0.047875
    14     629310    1150918     0.089011    0.136887
    15    1027469    1776561     0.140202    0.277088
    16    1312068    1790700     0.155138    0.432226
    17    1404519    1581666     0.149309    0.581536
    18    1231814    1192942     0.121238    0.702773
    19    1004887     807432     0.090616    0.793389
    20     810956     533100     0.067203    0.860592
    21     696415     316547     0.050648    0.911240
    22     569401     155693     0.036255    0.947495
    23     400320      67790     0.023405    0.970900
    24     258556      27317     0.014294    0.985194
    25     146271      10335     0.007830    0.993024
    26      72319       3272     0.003780    0.996804
    27      33872        909     0.001739    0.998543
    28      16098        205     0.000815    0.999358
    29       7949         31     0.000399    0.999757
    30       3488          3     0.000175    0.999932
    31       1069          1     0.000053    0.999985
    32        251          0     0.000013    0.999998
    33         41          0     0.000002    1.000000
    34          2          0     0.000000    1.000000
    35          0          0     0.000000    1.000000
    36          1          0     0.000000    1.000000

mean CF =   0.034 (proportion of loci)
        =  17.351 (number of loci)
99% CI for CF = (12,26)
95% CI for CF = (13,24)
90% CI for CF = (14,23)

{1,2,3,5,6,7,9,10,11,12,13,14|4,8}
#Genes      count in run(s) 1 through 2, Overall probability, Overall cumulative probability
     3          0          1     0.000000    0.000000
     4          0         24     0.000001    0.000001
     5          0        235     0.000012    0.000013
     6          9       1481     0.000074    0.000087
     7         93       6624     0.000336    0.000423
     8        726      24958     0.001284    0.001708
     9       3599      75038     0.003932    0.005639
    10      13028     184562     0.009879    0.015519
    11      37812     377851     0.020783    0.036302
    12     100310     663218     0.038176    0.074478
    13     234535     992847     0.061369    0.135848
    14     467460    1271015     0.086924    0.222771
    15     785706    1397907     0.109181    0.331952
    16    1115822    1337653     0.122674    0.454626
    17    1358129    1140678     0.124940    0.579566
    18    1440932     886257     0.116359    0.695926
    19    1345976     638260     0.099212    0.795137
    20    1115086     426145     0.077062    0.872199
    21     822536     265373     0.054395    0.926594
    22     538898     152673     0.034579    0.961173
    23     316221      82750     0.019949    0.981121
    24     166349      41773     0.010406    0.991528
    25      80209      19342     0.004978    0.996505
    26      34966       8341     0.002165    0.998670
    27      13977       3363     0.000867    0.999537
    28       5153       1155     0.000315    0.999853
    29       1756        359     0.000106    0.999959
    30        525         86     0.000031    0.999989
    31        139         20     0.000008    0.999997
    32         38          9     0.000002    0.999999
    33          5          2     0.000000    1.000000
    34          3          0     0.000000    1.000000
    35          0          0     0.000000    1.000000
    36          2          0     0.000000    1.000000

mean CF =   0.033 (proportion of loci)
        =  16.923 (number of loci)
99% CI for CF = (9,25)
95% CI for CF = (11,23)
90% CI for CF = (12,22)

{1,2,3,4,5,6,7,8,10,11,12,14|9,13}
#Genes      count in run(s) 1 through 2, Overall probability, Overall cumulative probability
     2          0          2     0.000000    0.000000
     3         10         13     0.000001    0.000001
     4        102        143     0.000012    0.000013
     5       1692        527     0.000111    0.000124
     6      11442       1792     0.000662    0.000786
     7      43324       6187     0.002476    0.003262
     8     111318      21218     0.006627    0.009889
     9     216776      56617     0.013670    0.023558
    10     353750     125850     0.023980    0.047538
    11     512028     245276     0.037865    0.085403
    12     693726     421190     0.055746    0.141149
    13     890598     647363     0.076898    0.218047
    14    1071289     879282     0.097529    0.315576
    15    1186295    1064339     0.112532    0.428107
    16    1191958    1156618     0.117429    0.545536
    17    1083800    1147541     0.111567    0.657103
    18     890236    1055139     0.097269    0.754372
    19     665366     904122     0.078474    0.832846
    20     455539     724964     0.059025    0.891872
    21     286856     544628     0.041574    0.933446
    22     166799     383736     0.027527    0.960973
    23      89187     256430     0.017281    0.978253
    24      44425     160462     0.010244    0.988498
    25      20390      93853     0.005712    0.994210
    26       8336      51908     0.003012    0.997222
    27       3135      27232     0.001518    0.998740
    28       1151      13332     0.000724    0.999465
    29        355       5984     0.000317    0.999782
    30         86       2596     0.000134    0.999916
    31         20       1079     0.000055    0.999971
    32         10        399     0.000020    0.999991
    33          1        125     0.000006    0.999997
    34          0         36     0.000002    0.999999
    35          0         15     0.000001    1.000000
    36          0          2     0.000000    1.000000

mean CF =   0.031 (proportion of loci)
        =  16.194 (number of loci)
99% CI for CF = (8,26)
95% CI for CF = (10,23)
90% CI for CF = (11,22)

{1,2,3,4,5|6,7,8,9,10,11,12,13,14}
#Genes      count in run(s) 1 through 2, Overall probability, Overall cumulative probability
     5          0         20     0.000001    0.000001
     6          2        482     0.000024    0.000025
     7         69       3761     0.000191    0.000217
     8       1388      15248     0.000832    0.001048
     9      13208      43042     0.002812    0.003861
    10      63356      98341     0.008085    0.011946
    11     194221     186766     0.019049    0.030995
    12     440913     316259     0.037859    0.068854
    13     790389     518294     0.065434    0.134288
    14    1181413     893194     0.103730    0.238018
    15    1474805    1443534     0.145917    0.383935
    16    1525814    1887975     0.170689    0.554625
    17    1346424    1866376     0.160640    0.715265
    18    1067721    1396669     0.123219    0.838484
    19     786929     800167     0.079355    0.917839
    20     529527     358065     0.044380    0.962219
    21     313653     126387     0.022002    0.984221
    22     159917      35624     0.009777    0.993998
    23      70642       7991     0.003932    0.997929
    24      26763       1528     0.001415    0.999344
    25       9160        242     0.000470    0.999814
    26       2758         30     0.000139    0.999953
    27        747          4     0.000038    0.999991
    28        140          1     0.000007    0.999998
    29         29          0     0.000001    0.999999
    30         10          0     0.000000    1.000000
    31          2          0     0.000000    1.000000

mean CF =   0.031 (proportion of loci)
        =  16.163 (number of loci)
99% CI for CF = (10,23)
95% CI for CF = (11,21)
90% CI for CF = (12,20)

{1,2,4,8,9,10,11,12,13,14|3,5,6,7}
#Genes      count in run(s) 1 through 2, Overall probability, Overall cumulative probability
     4          0        135     0.000007    0.000007
     5          0       1459     0.000073    0.000080
     6         76       6197     0.000314    0.000393
     7       4672      16416     0.001054    0.001448
     8      37346      41249     0.003930    0.005378
     9     100776     114472     0.010762    0.016140
    10     182781     282632     0.023271    0.039411
    11     310755     518352     0.041455    0.080866
    12     534085     796934     0.066551    0.147417
    13     848975    1125738     0.098736    0.246152
    14    1159043    1384126     0.127158    0.373311
    15    1370918    1451854     0.141139    0.514450
    16    1425758    1338626     0.138219    0.652669
    17    1331389    1091487     0.121144    0.773813
    18    1090778     775378     0.093308    0.867120
    19     762239     484574     0.062341    0.929461
    20     454875     269985     0.036243    0.965704
    21     234145     146251     0.019020    0.984724
    22     101507      78379     0.008994    0.993718
    23      35993      42603     0.003930    0.997648
    24      10676      21307     0.001599    0.999247
    25       2619       8582     0.000560    0.999807
    26        507       2537     0.000152    0.999959
    27         72        593     0.000033    0.999993
    28         13        119     0.000007    0.999999
    29          2         13     0.000001    1.000000
    30          0          2     0.000000    1.000000

mean CF =   0.030 (proportion of loci)
        =  15.411 (number of loci)
99% CI for CF = (8,23)
95% CI for CF = (10,21)
90% CI for CF = (11,20)

{1,2,3,4,5,6,7,8,11,12|9,10,13,14}
#Genes      count in run(s) 1 through 2, Overall probability, Overall cumulative probability
     3          5          0     0.000000    0.000000
     4        536          0     0.000027    0.000027
     5      16643          0     0.000832    0.000859
     6      80448          0     0.004022    0.004882
     7     240196          1     0.012010    0.016891
     8     595718         42     0.029788    0.046679
     9     940059        674     0.047037    0.093716
    10    1025570      10274     0.051792    0.145508
    11     940879      59548     0.050021    0.195530
    12     827962     184968     0.050646    0.246176
    13     780429     413726     0.059708    0.305884
    14     857361     787895     0.082263    0.388147
    15     959441    1292538     0.112599    0.500746
    16     923051    1738687     0.133087    0.633833
    17     720376    1846683     0.128353    0.762185
    18     481004    1518907     0.099996    0.862181
    19     295469    1004243     0.064986    0.927167
    20     170348     578171     0.037426    0.964593
    21      88370     308875     0.019862    0.984455
    22      38376     153239     0.009581    0.994036
    23      13216      67300     0.004026    0.998061
    24       3606      24753     0.001418    0.999479
    25        777       7281     0.000403    0.999882
    26        140       1790     0.000097    0.999979
    27         18        358     0.000019    0.999998
    28          2         41     0.000002    1.000000
    29          0          6     0.000000    1.000000

mean CF =   0.029 (proportion of loci)
        =  14.929 (number of loci)
99% CI for CF = (7,23)
95% CI for CF = (8,21)
90% CI for CF = (9,20)

{1,2,3,4,5,6,7,11,13,14|8,9,10,12}
#Genes      count in run(s) 1 through 2, Overall probability, Overall cumulative probability
     4          3          0     0.000000    0.000000
     5        196          3     0.000010    0.000010
     6       2214         78     0.000115    0.000125
     7      13773        515     0.000714    0.000839
     8      66962       2716     0.003484    0.004323
     9     245707      12652     0.012918    0.017241
    10     617234      51265     0.033425    0.050666
    11    1069358     170894     0.062013    0.112679
    12    1404293     453799     0.092905    0.205583
    13    1533865     907183     0.122052    0.327636
    14    1482137    1410220     0.144618    0.472253
    15    1289215    1780913     0.153506    0.625760
    16    1002596    1840425     0.142151    0.767911
    17     682600    1507422     0.109501    0.877412
    18     375966     971653     0.067381    0.944793
    19     155531     511257     0.033339    0.978132
    20      46561     235825     0.014119    0.992252
    21       9965      97878     0.005392    0.997644
    22       1614      34018     0.001782    0.999425
    23        191       9088     0.000464    0.999889
    24         18       1875     0.000095    0.999984
    25          1        279     0.000014    0.999998
    26          0         41     0.000002    1.000000
    27          0          1     0.000000    1.000000

mean CF =   0.028 (proportion of loci)
        =  14.625 (number of loci)
99% CI for CF = (9,21)
95% CI for CF = (10,19)
90% CI for CF = (10,19)

{1,2,3,4,5,6,7,13,14|8,9,10,11,12}
#Genes      count in run(s) 1 through 2, Overall probability, Overall cumulative probability
     8          0        601     0.000030    0.000030
     9       8792      38970     0.002388    0.002418
    10      19092     517366     0.026823    0.029241
    11     109588    1526498     0.081804    0.111045
    12     295572    2215095     0.125533    0.236579
    13     683557    2081459     0.138251    0.374829
    14    1342775    1509219     0.142600    0.517429
    15    1902196     942046     0.142212    0.659641
    16    1934362     540040     0.123720    0.783361
    17    1521261     293066     0.090716    0.874078
    18     987333     153433     0.057038    0.931116
    19     577273      80400     0.032884    0.964000
    20     326458      45196     0.018583    0.982582
    21     174508      27454     0.010098    0.992681
    22      80005      15916     0.004796    0.997477
    23      28176       8063     0.001812    0.999289
    24       7376       3573     0.000547    0.999836
    25       1431       1180     0.000131    0.999967
    26        215        344     0.000028    0.999994
    27         28         68     0.000005    0.999999
    28          2         11     0.000001    1.000000
    29          0          2     0.000000    1.000000

mean CF =   0.028 (proportion of loci)
        =  14.544 (number of loci)
99% CI for CF = (10,22)
95% CI for CF = (10,20)
90% CI for CF = (11,19)

{1,2,3,4,5,6,7,9,12,13,14|8,10,11}
#Genes      count in run(s) 1 through 2, Overall probability, Overall cumulative probability
     5          0        127     0.000006    0.000006
     6         23       2524     0.000127    0.000134
     7        722      24224     0.001247    0.001381
     8       9591     119561     0.006458    0.007839
     9      60864     380228     0.022055    0.029893
    10     302034     844439     0.057324    0.087217
    11     997285    1256961     0.112712    0.199929
    12    1839269    1534973     0.168712    0.368641
    13    2119229    1409974     0.176460    0.545101
    14    1867157    1096137     0.148165    0.693266
    15    1324346     772240     0.104829    0.798095
    16     796421     602238     0.069933    0.868028
    17     409510     557457     0.048348    0.916377
    18     178775     505741     0.034226    0.950603
    19      65664     380898     0.022328    0.972931
    20      20436     255798     0.013812    0.986742
    21       5944     148734     0.007734    0.994476
    22       1881      71342     0.003661    0.998137
    23        601      26698     0.001365    0.999502
    24        203       7693     0.000395    0.999897
    25         37       1695     0.000087    0.999984
    26          6        279     0.000014    0.999998
    27          2         38     0.000002    1.000000
    28          0          1     0.000000    1.000000

mean CF =   0.026 (proportion of loci)
        =  13.582 (number of loci)
99% CI for CF = (8,22)
95% CI for CF = (9,20)
90% CI for CF = (10,18)

{1,2,3,4,5,6,7,8,14|9,10,11,12,13}
#Genes      count in run(s) 1 through 2, Overall probability, Overall cumulative probability
     6          5          0     0.000000    0.000000
     7        106          0     0.000005    0.000006
     8       3235         55     0.000164    0.000170
     9      54404       6146     0.003027    0.003198
    10     263823     119883     0.019185    0.022383
    11    1295792    1141206     0.121850    0.144233
    12    2043803    2067145     0.205547    0.349780
    13    2032504    2398235     0.221537    0.571317
    14    1675110    2009930     0.184252    0.755569
    15    1160510    1259046     0.120978    0.876547
    16     692813     634544     0.066368    0.942915
    17     397411     256802     0.032711    0.975625
    18     216138      81259     0.014870    0.990495
    19     101249      20863     0.006106    0.996601
    20      40891       4130     0.002251    0.998852
    21      15128        676     0.000790    0.999642
    22       5145         74     0.000261    0.999903
    23       1491          5     0.000075    0.999978
    24        357          1     0.000018    0.999996
    25         74          0     0.000004    0.999999
    26          8          0     0.000000    1.000000
    27          3          0     0.000000    1.000000

mean CF =   0.026 (proportion of loci)
        =  13.373 (number of loci)
99% CI for CF = (10,19)
95% CI for CF = (11,17)
90% CI for CF = (11,17)

{1,2,4,5,6,7,9,10,11,12,13,14|3,8}
#Genes      count in run(s) 1 through 2, Overall probability, Overall cumulative probability
     1          1          6     0.000000    0.000000
     2         12         97     0.000005    0.000006
     3        189       1086     0.000064    0.000070
     4       1397       6706     0.000405    0.000475
     5       6675      30610     0.001864    0.002339
     6      24914     106812     0.006586    0.008925
     7      69205     285747     0.017748    0.026673
     8     151309     596113     0.037371    0.064044
     9     270329    1000699     0.063551    0.127595
    10     412424    1392940     0.090268    0.217864
    11     576810    1616381     0.109660    0.327523
    12     787721    1583140     0.118543    0.446066
    13    1070993    1316705     0.119385    0.565451
    14    1351231     937263     0.114425    0.679876
    15    1483425     574797     0.102911    0.782787
    16    1375576     307364     0.084147    0.866934
    17    1057289     145022     0.060116    0.927049
    18     683591      62134     0.037286    0.964336
    19     376130      24064     0.020010    0.984345
    20     180046       8389     0.009422    0.993767
    21      76753       2869     0.003981    0.997748
    22      29123        791     0.001496    0.999244
    23      10314        205     0.000526    0.999770
    24       3272         46     0.000166    0.999936
    25        919         12     0.000047    0.999982
    26        269          1     0.000013    0.999996
    27         64          1     0.000003    0.999999
    28         16          0     0.000001    1.000000
    29          3          0     0.000000    1.000000

mean CF =   0.025 (proportion of loci)
        =  13.017 (number of loci)
99% CI for CF = (6,21)
95% CI for CF = (7,19)
90% CI for CF = (8,18)

{1,2,3,4,5,6,7,9,10,11,13,14|8,12}
#Genes      count in run(s) 1 through 2, Overall probability, Overall cumulative probability
     1          4          0     0.000000    0.000000
     2         58          2     0.000003    0.000003
     3        783         19     0.000040    0.000043
     4       6433        182     0.000331    0.000374
     5      32130       1172     0.001665    0.002039
     6     104405       7112     0.005576    0.007615
     7     254821      36672     0.014575    0.022190
     8     495715     135754     0.031573    0.053763
     9     799083     364310     0.058170    0.111933
    10    1096174     741144     0.091866    0.203799
    11    1311802    1186458     0.124913    0.328712
    12    1386505    1544336     0.146542    0.475254
    13    1310445    1671665     0.149106    0.624359
    14    1107880    1520285     0.131408    0.755767
    15     835790    1175317     0.100555    0.856323
    16     566351     781419     0.067389    0.923711
    17     343400     449952     0.039668    0.963379
    18     187624     226003     0.020681    0.984060
    19      92245      99817     0.009603    0.993663
    20      41718      39148     0.004043    0.997707
    21      16913      13498     0.001521    0.999227
    22       6425       4209     0.000532    0.999759
    23       2324       1147     0.000174    0.999932
    24        733        297     0.000051    0.999984
    25        170         70     0.000012    0.999996
    26         49          9     0.000003    0.999999
    27         19          3     0.000001    1.000000
    28          1          0     0.000000    1.000000

mean CF =   0.025 (proportion of loci)
        =  12.696 (number of loci)
99% CI for CF = (6,20)
95% CI for CF = (8,18)
90% CI for CF = (8,17)

{1,2,3,4,5,6,7,8,10,12|9,11,13,14}
#Genes      count in run(s) 1 through 2, Overall probability, Overall cumulative probability
     1          0          2     0.000000    0.000000
     2         12         64     0.000004    0.000004
     3        265       1099     0.000068    0.000072
     4       2855       7932     0.000539    0.000611
     5      17434      34075     0.002575    0.003187
     6      68600     102377     0.008549    0.011736
     7     198000     228831     0.021342    0.033077
     8     454046     403130     0.042859    0.075936
     9     836300     595129     0.071571    0.147508
    10    1247664     774390     0.101103    0.248610
    11    1528154     934572     0.123136    0.371747
    12    1562425    1068339     0.131538    0.503285
    13    1358470    1153164     0.125582    0.628866
    14    1033529    1158511     0.109602    0.738468
    15     704649    1060644     0.088265    0.826733
    16     442129     878055     0.066009    0.892742
    17     262347     657136     0.045974    0.938716
    18     147502     440886     0.029419    0.968136
    19      76909     265654     0.017128    0.985264
    20      35971     138962     0.008747    0.994011
    21      15044      62426     0.003874    0.997884
    22       5404      23726     0.001456    0.999341
    23       1683       7679     0.000468    0.999809
    24        464       2326     0.000140    0.999948
    25        122        649     0.000039    0.999987
    26         12        171     0.000009    0.999996
    27          7         57     0.000003    0.999999
    28          2         14     0.000001    1.000000
    29          1          0     0.000000    1.000000

mean CF =   0.024 (proportion of loci)
        =  12.634 (number of loci)
99% CI for CF = (6,21)
95% CI for CF = (7,19)
90% CI for CF = (8,18)

{1,2,4,5,6,7|3,8,9,10,11,12,13,14}
#Genes      count in run(s) 1 through 2, Overall probability, Overall cumulative probability
     4          0          3     0.000000    0.000000
     5          0       8151     0.000408    0.000408
     6       2684     100798     0.005174    0.005582
     7      18967     269716     0.014434    0.020016
     8      94118     581143     0.033763    0.053779
     9     331833     943525     0.063768    0.117547
    10     780108    1282619     0.103136    0.220683
    11    1366628    1517048     0.144184    0.364867
    12    1704892    1472725     0.158881    0.523748
    13    1621126    1217218     0.141917    0.665665
    14    1274844     944426     0.110964    0.776629
    15     906049     705046     0.080555    0.857183
    16     647006     467933     0.055747    0.912930
    17     474230     263712     0.036897    0.949827
    18     329036     127432     0.022823    0.972651
    19     209734      56646     0.013319    0.985970
    20     120836      24690     0.007276    0.993246
    21      64941      10986     0.003796    0.997042
    22      31582       4363     0.001797    0.998840
    23      13712       1372     0.000754    0.999594
    24       5417        364     0.000289    0.999883
    25       1678         71     0.000087    0.999970
    26        466          9     0.000024    0.999994
    27         98          4     0.000005    0.999999
    28         15          0     0.000001    1.000000

mean CF =   0.024 (proportion of loci)
        =  12.584 (number of loci)
99% CI for CF = (6,21)
95% CI for CF = (8,19)
90% CI for CF = (8,18)

{1,8,9,10,11,12,13,14|2,3,4,5,6,7}
#Genes      count in run(s) 1 through 2, Overall probability, Overall cumulative probability
     4          1         10     0.000001    0.000001
     5       3476        171     0.000182    0.000183
     6      16825       2950     0.000989    0.001172
     7      66046      69862     0.006795    0.007967
     8     360246     582603     0.047142    0.055110
     9     931469    1404918     0.116819    0.171929
    10    1039600    1547795     0.129370    0.301299
    11    1010146    1898541     0.145434    0.446733
    12    1139092    1544204     0.134165    0.580898
    13    1092111    1121330     0.110672    0.691570
    14     893742     800532     0.084714    0.776284
    15     845216     484556     0.066489    0.842772
    16     733289     284048     0.050867    0.893639
    17     589062     135922     0.036249    0.929888
    18     394483      60425     0.022745    0.952634
    19     270203      33913     0.015206    0.967839
    20     260879      18395     0.013964    0.981803
    21     193190       7373     0.010028    0.991831
    22     107033       2010     0.005452    0.997283
    23      40532        392     0.002046    0.999330
    24      10966         45     0.000551    0.999880
    25       2061          5     0.000103    0.999983
    26        301          0     0.000015    0.999998
    27         31          0     0.000002    1.000000

mean CF =   0.024 (proportion of loci)
        =  12.410 (number of loci)
99% CI for CF = (7,22)
95% CI for CF = (8,20)
90% CI for CF = (8,18)

{1,3,4,8,9,10,11,12,13,14|2,5,6,7}
#Genes      count in run(s) 1 through 2, Overall probability, Overall cumulative probability
     3         82        928     0.000051    0.000051
     4       1064      13882     0.000747    0.000798
     5       6647      50460     0.002855    0.003653
     6      25415     110325     0.006787    0.010440
     7      69358     211703     0.014053    0.024493
     8     265672     400614     0.033314    0.057807
     9     737802     629670     0.068374    0.126181
    10    1282938     833744     0.105834    0.232015
    11    1703405    1179549     0.144148    0.376163
    12    1821558    1421832     0.162169    0.538332
    13    1596120    1390860     0.149349    0.687681
    14    1156443    1251552     0.120400    0.808081
    15     701006     981294     0.084115    0.892196
    16     366631     688213     0.052742    0.944938
    17     165719     430939     0.029833    0.974771
    18      65640     230526     0.014808    0.989580
    19      23257     106052     0.006465    0.996045
    20       7884      43255     0.002557    0.998602
    21       2416      16370     0.000939    0.999541
    22        677       5686     0.000318    0.999859
    23        203       1948     0.000108    0.999967
    24         51        464     0.000026    0.999993
    25          9        118     0.000006    0.999999
    26          3         15     0.000001    1.000000
    27          0          1     0.000000    1.000000

mean CF =   0.024 (proportion of loci)
        =  12.339 (number of loci)
99% CI for CF = (6,19)
95% CI for CF = (8,18)
90% CI for CF = (8,17)

{1,2,3,4,5,6,7,8,10,11,14|9,12,13}
#Genes      count in run(s) 1 through 2, Overall probability, Overall cumulative probability
     3       1558         11     0.000078    0.000078
     4      26255        248     0.001325    0.001404
     5     140256       2184     0.007122    0.008526
     6     398722      17390     0.020806    0.029331
     7     744444      81752     0.041310    0.070641
     8    1062190     243328     0.065276    0.135917
     9    1252460     514349     0.088340    0.224257
    10    1293837     861310     0.107757    0.332015
    11    1202277    1191210     0.119674    0.451689
    12    1024910    1403361     0.121414    0.573103
    13     821634    1446940     0.113429    0.686531
    14     627905    1320766     0.097434    0.783965
    15     464652    1081158     0.077290    0.861255
    16     329785     787528     0.055866    0.917121
    17     227248     508164     0.036771    0.953892
    18     151247     289518     0.022038    0.975930
    19      98454     145677     0.012207    0.988136
    20      61899      64214     0.006306    0.994442
    21      36883      25444     0.003116    0.997558
    22      19465       9596     0.001453    0.999011
    23       8689       3695     0.000619    0.999631
    24       3518       1370     0.000244    0.999875
    25       1209        506     0.000086    0.999961
    26        375        187     0.000028    0.999989
    27         94         70     0.000008    0.999997
    28         30         16     0.000002    0.999999
    29          1          6     0.000000    1.000000
    30          1          1     0.000000    1.000000
    31          1          1     0.000000    1.000000
    32          1          0     0.000000    1.000000

mean CF =   0.023 (proportion of loci)
        =  12.016 (number of loci)
99% CI for CF = (5,21)
95% CI for CF = (6,18)
90% CI for CF = (7,17)

{1,4,5,6,7,8|2,3,9,10,11,12,13,14}
#Genes      count in run(s) 1 through 2, Overall probability, Overall cumulative probability
     3          0          8     0.000000    0.000000
     4         88       4302     0.000219    0.000220
     5       3044      41764     0.002240    0.002460
     6      35656     157335     0.009650    0.012110
     7     192853     344011     0.026843    0.038953
     8     533950     585916     0.055993    0.094946
     9     884285     941862     0.091307    0.186254
    10    1096844    1323978     0.121041    0.307295
    11    1291111    1565679     0.142840    0.450134
    12    1394635    1588609     0.149162    0.599297
    13    1294900    1375642     0.133527    0.732824
    14    1062681     984179     0.102343    0.835167
    15     818837     625009     0.072192    0.907359
    16     591983     311201     0.045159    0.952518
    17     384664     111311     0.024799    0.977317
    18     221091      30161     0.012563    0.989879
    19     113663       7252     0.006046    0.995925
    20      51937       1520     0.002673    0.998598
    21      20007        215     0.001011    0.999609
    22       6088         45     0.000307    0.999916
    23       1421          1     0.000071    0.999987
    24        231          0     0.000012    0.999998
    25         28          0     0.000001    1.000000
    26          3          0     0.000000    1.000000

mean CF =   0.023 (proportion of loci)
        =  11.919 (number of loci)
99% CI for CF = (6,19)
95% CI for CF = (7,17)
90% CI for CF = (8,16)

{1,2,3,4,6,7,8|5,9,10,11,12,13,14}
#Genes      count in run(s) 1 through 2, Overall probability, Overall cumulative probability
     4         69          0     0.000003    0.000003
     5      10527          6     0.000527    0.000530
     6      36448       1699     0.001907    0.002437
     7     143311      22881     0.008310    0.010747
     8     489452     127080     0.030827    0.041574
     9    1025243     538058     0.078165    0.119739
    10    1623896    1367313     0.149560    0.269299
    11    2027715    2127352     0.207753    0.477053
    12    1895653    2213477     0.205456    0.682509
    13    1341846    1700051     0.152095    0.834604
    14     773885    1038553     0.090622    0.925226
    15     385797     531479     0.045864    0.971090
    16     165058     228875     0.019697    0.990786
    17      60014      78612     0.006931    0.997718
    18      16877      20185     0.001853    0.999571
    19       3576       3815     0.000370    0.999940
    20        566        522     0.000054    0.999995
    21         58         39     0.000005    0.999999
    22          8          3     0.000001    1.000000
    23          1          0     0.000000    1.000000

mean CF =   0.023 (proportion of loci)
        =  11.677 (number of loci)
99% CI for CF = (7,17)
95% CI for CF = (8,16)
90% CI for CF = (9,15)

{1,2,3,5,8,9,10,11,12,13,14|4,6,7}
#Genes      count in run(s) 1 through 2, Overall probability, Overall cumulative probability
     2          0          7     0.000000    0.000000
     3          4        980     0.000049    0.000050
     4        260      19491     0.000988    0.001037
     5       7638      68416     0.003803    0.004840
     6      44129     199216     0.012167    0.017007
     7     150172     465665     0.030792    0.047799
     8     367666     845417     0.060654    0.108453
     9     765131    1266542     0.101584    0.210037
    10    1326866    1607824     0.146734    0.356771
    11    1783464    1698356     0.174091    0.530862
    12    1852200    1478672     0.166544    0.697406
    13    1518310    1070836     0.129457    0.826863
    14    1023330     657598     0.084046    0.910909
    15     593420     350002     0.047171    0.958081
    16     308103     165041     0.023657    0.981738
    17     147951      68699     0.010833    0.992570
    18      66862      25357     0.004611    0.997181
    19      28250       8379     0.001831    0.999013
    20      10941       2541     0.000674    0.999687
    21       3761        724     0.000224    0.999911
    22       1140        182     0.000066    0.999977
    23        307         41     0.000017    0.999995
    24         76         13     0.000004    0.999999
    25         16          1     0.000001    1.000000
    26          2          0     0.000000    1.000000
    27          0          0     0.000000    1.000000
    28          1          0     0.000000    1.000000

mean CF =   0.022 (proportion of loci)
        =  11.360 (number of loci)
99% CI for CF = (6,18)
95% CI for CF = (7,16)
90% CI for CF = (8,15)

{1,2,3,4,5,6,7,8,9,11,12,13|10,14}
#Genes      count in run(s) 1 through 2, Overall probability, Overall cumulative probability
     1          9          0     0.000000    0.000000
     2        184          1     0.000009    0.000010
     3       1490        272     0.000088    0.000098
     4      17338      12571     0.001495    0.001593
     5      83915      66444     0.007518    0.009111
     6     253784     199126     0.022645    0.031757
     7     572497     441334     0.050692    0.082448
     8    1030705     743332     0.088702    0.171150
     9    1488036     983312     0.123567    0.294717
    10    1720831    1088561     0.140470    0.435187
    11    1635087    1072680     0.135388    0.570575
    12    1305682    1011006     0.115834    0.686410
    13     888805     947149     0.091798    0.778208
    14     526039     891713     0.070888    0.849095
    15     272470     808041     0.054026    0.903121
    16     125421     667059     0.039624    0.942745
    17      51013     482475     0.026674    0.969419
    18      18439     302844     0.016064    0.985483
    19       5960     161985     0.008397    0.993880
    20       1710      74956     0.003833    0.997714
    21        455      30164     0.001531    0.999245
    22        102      10447     0.000527    0.999772
    23         19       3292     0.000166    0.999938
    24          8        934     0.000047    0.999985
    25          1        232     0.000012    0.999996
    26          0         45     0.000002    0.999999
    27          0         18     0.000001    1.000000
    28          0          7     0.000000    1.000000

mean CF =   0.022 (proportion of loci)
        =  11.298 (number of loci)
99% CI for CF = (5,20)
95% CI for CF = (6,18)
90% CI for CF = (7,17)

{1,2,3,4,5,6,7,8,9,11|10,12,13,14}
#Genes      count in run(s) 1 through 2, Overall probability, Overall cumulative probability
     4          0         24     0.000001    0.000001
     5          3       5399     0.000270    0.000271
     6        762     254288     0.012752    0.013024
     7      55359     746347     0.040085    0.053109
     8     626615    1265966     0.094629    0.147738
     9    1184284    1583708     0.138400    0.286138
    10    1606603    1631481     0.161904    0.448042
    11    1834727    1464047     0.164939    0.612981
    12    1733806    1170829     0.145232    0.758212
    13    1340566     834763     0.108766    0.866979
    14     833828     526188     0.068001    0.934980
    15     442036     288360     0.036520    0.971499
    16     209665     137882     0.017377    0.988877
    17      87780      58553     0.007317    0.996193
    18      31191      22280     0.002674    0.998867
    19       9672       7333     0.000850    0.999717
    20       2491       2015     0.000225    0.999943
    21        527        450     0.000049    0.999991
    22         74         68     0.000007    0.999999
    23         10         17     0.000001    1.000000
    24          1          1     0.000000    1.000000
    25          0          1     0.000000    1.000000

mean CF =   0.021 (proportion of loci)
        =  10.923 (number of loci)
99% CI for CF = (6,17)
95% CI for CF = (7,16)
90% CI for CF = (7,15)

{1,4,8|2,3,5,6,7,9,10,11,12,13,14}
#Genes      count in run(s) 1 through 2, Overall probability, Overall cumulative probability
     4          4         66     0.000003    0.000003
     5       1398      18765     0.001008    0.001012
     6      38146     198399     0.011827    0.012839
     7     299454     565164     0.043231    0.056070
     8     854216    1184541     0.101938    0.158008
     9    1379060    1936144     0.165760    0.323768
    10    1813030    2092880     0.195296    0.519063
    11    1661178    1638898     0.165004    0.684067
    12    1317198    1185457     0.125133    0.809200
    13    1118082     712393     0.091524    0.900724
    14     823612     322916     0.057326    0.958050
    15     444803     109155     0.027698    0.985748
    16     177831      28187     0.010301    0.996049
    17      54968       5906     0.003044    0.999093
    18      13765        994     0.000738    0.999830
    19       2789        119     0.000145    0.999976
    20        404         15     0.000021    0.999997
    21         59          1     0.000003    1.000000
    22          3          0     0.000000    1.000000

mean CF =   0.020 (proportion of loci)
        =  10.597 (number of loci)
99% CI for CF = (6,16)
95% CI for CF = (7,15)
90% CI for CF = (7,14)

{1,2,3,4,5,6,7,10|8,9,11,12,13,14}
#Genes      count in run(s) 1 through 2, Overall probability, Overall cumulative probability
     1        127          0     0.000006    0.000006
     2       3484       1443     0.000246    0.000253
     3      11596      15597     0.001360    0.001612
     4      80352      68130     0.007424    0.009036
     5     313822     208366     0.026109    0.035146
     6     446511     322828     0.038467    0.073613
     7     932697     365725     0.064921    0.138534
     8    1267257     322755     0.079501    0.218034
     9    1353886    1221254     0.128757    0.346792
    10    1328087    1783845     0.155597    0.502388
    11    1376836    2076741     0.172679    0.675067
    12    1178581    1666767     0.142267    0.817334
    13     861508    1062234     0.096187    0.913521
    14     497914     567822     0.053287    0.966808
    15     229584     225643     0.022761    0.989570
    16      86824      68363     0.007759    0.997329
    17      24789      17819     0.002130    0.999459
    18       5230       3863     0.000455    0.999914
    19        809        726     0.000077    0.999991
    20         98         71     0.000008    0.999999
    21          7          8     0.000001    1.000000
    22          1          0     0.000000    1.000000

mean CF =   0.020 (proportion of loci)
        =  10.316 (number of loci)
99% CI for CF = (4,16)
95% CI for CF = (5,15)
90% CI for CF = (6,14)

{1,5,6,7|2,3,4,8,9,10,11,12,13,14}
#Genes      count in run(s) 1 through 2, Overall probability, Overall cumulative probability
     4          0         96     0.000005    0.000005
     5          3        401     0.000020    0.000025
     6      22067      36441     0.002925    0.002950
     7     301508     193446     0.024748    0.027698
     8     949477    1947488     0.144848    0.172546
     9    1678772    2843469     0.226112    0.398658
    10    2182125    2395843     0.228898    0.627557
    11    2040066    1481991     0.176103    0.803660
    12    1503878     711504     0.110769    0.914429
    13     835696     273684     0.055469    0.969898
    14     346569      85794     0.021618    0.991516
    15     107860      23024     0.006544    0.998060
    16      26155       5436     0.001580    0.999640
    17       4992       1137     0.000306    0.999946
    18        736        211     0.000047    0.999993
    19         90         28     0.000006    0.999999
    20          5          7     0.000001    1.000000
    21          1          0     0.000000    1.000000

mean CF =   0.020 (proportion of loci)
        =  10.093 (number of loci)
99% CI for CF = (7,15)
95% CI for CF = (7,14)
90% CI for CF = (8,13)

{1,4,5|2,3,6,7,8,9,10,11,12,13,14}
#Genes      count in run(s) 1 through 2, Overall probability, Overall cumulative probability
     2          7          3     0.000000    0.000000
     3        277         85     0.000018    0.000019
     4       4801       1865     0.000333    0.000352
     5      53882      15733     0.003481    0.003833
     6     338152      76094     0.020712    0.024545
     7    1140709     248700     0.069470    0.094015
     8    2178299     594224     0.138626    0.232642
     9    2569052    1110487     0.183977    0.416619
    10    2008244    1709962     0.185910    0.602529
    11    1097584    2105213     0.160140    0.762669
    12     438782    1942938     0.119086    0.881755
    13     132444    1289933     0.071119    0.952873
    14      30856     617569     0.032421    0.985295
    15       5887     216072     0.011098    0.996393
    16        887      57271     0.002908    0.999301
    17        122      11671     0.000590    0.999890
    18         15       1901     0.000096    0.999986
    19          0        243     0.000012    0.999998
    20          0         32     0.000002    1.000000
    21          0          4     0.000000    1.000000

mean CF =   0.019 (proportion of loci)
        =  10.047 (number of loci)
99% CI for CF = (6,15)
95% CI for CF = (7,14)
90% CI for CF = (7,13)

{1,2,3,4,6,7|5,8,9,10,11,12,13,14}
#Genes      count in run(s) 1 through 2, Overall probability, Overall cumulative probability
     2          1          0     0.000000    0.000000
     3       2309        217     0.000126    0.000126
     4      25765       2249     0.001401    0.001527
     5     113978      19687     0.006683    0.008210
     6     376729     196628     0.028668    0.036878
     7     827206     725747     0.077648    0.114526
     8    1328970    1508931     0.141895    0.256421
     9    1700626    2113667     0.190715    0.447136
    10    1778102    2155001     0.196655    0.643791
    11    1532860    1652110     0.159248    0.803039
    12    1101922     968662     0.103529    0.906568
    13     663308     441530     0.055242    0.961810
    14     335757     157422     0.024659    0.986469
    15     142598      45333     0.009397    0.995866
    16      50350      10378     0.003036    0.998902
    17      15065       2037     0.000855    0.999757
    18       3606        356     0.000198    0.999955
    19        706         40     0.000037    0.999993
    20        122          5     0.000006    0.999999
    21         19          0     0.000001    1.000000
    22          1          0     0.000000    1.000000

mean CF =   0.019 (proportion of loci)
        =   9.839 (number of loci)
99% CI for CF = (5,15)
95% CI for CF = (6,14)
90% CI for CF = (7,13)

{1,2,3,4,5,6,7,8,11,12,13|9,10,14}
#Genes      count in run(s) 1 through 2, Overall probability, Overall cumulative probability
     2          0        164     0.000008    0.000008
     3      14745       8815     0.001178    0.001186
     4      91363      50814     0.007109    0.008295
     5     290168     164263     0.022722    0.031017
     6     740256     448155     0.059421    0.090437
     7    1357858     887425     0.112264    0.202701
     8    1676199    1240341     0.145827    0.348528
     9    1613401    1500626     0.155701    0.504230
    10    1384708    1665324     0.152502    0.656731
    11    1076507    1493529     0.128502    0.785233
    12     748999    1078187     0.091359    0.876592
    13     476115     692795     0.058445    0.935038
    14     279374     401019     0.034020    0.969058
    15     147526     206454     0.017699    0.986757
    16      66608      95642     0.008112    0.994869
    17      25579      41697     0.003364    0.998233
    18       7995      16690     0.001234    0.999467
    19       2061       5897     0.000398    0.999865
    20        439       1649     0.000104    0.999969
    21         92        406     0.000025    0.999994
    22          6        100     0.000005    1.000000
    23          1          6     0.000000    1.000000
    24          0          2     0.000000    1.000000

mean CF =   0.019 (proportion of loci)
        =   9.612 (number of loci)
99% CI for CF = (4,17)
95% CI for CF = (5,15)
90% CI for CF = (6,14)

{1,2,3,8|4,5,6,7,9,10,11,12,13,14}
#Genes      count in run(s) 1 through 2, Overall probability, Overall cumulative probability
     4          0          6     0.000000    0.000000
     5      14929       5475     0.001020    0.001020
     6     323335      45914     0.018462    0.019483
     7    2124199     164857     0.114453    0.133936
     8    3041239     550871     0.179606    0.313541
     9    2324174    1280779     0.180248    0.493789
    10    1304270    2436652     0.187046    0.680835
    11     583387    2632994     0.160819    0.841654
    12     206080    1765370     0.098572    0.940227
    13      59505     792218     0.042586    0.982813
    14      14964     252316     0.013364    0.996177
    15       3254      59810     0.003153    0.999330
    16        567      10899     0.000573    0.999903
    17         87       1623     0.000086    0.999989
    18         10        192     0.000010    0.999999
    19          0         23     0.000001    1.000000
    20          0          1     0.000000    1.000000

mean CF =   0.019 (proportion of loci)
        =   9.597 (number of loci)
99% CI for CF = (6,14)
95% CI for CF = (7,13)
90% CI for CF = (7,13)

{1,2,3,4,5,6,7,9,10,11,12,13|8,14}
#Genes      count in run(s) 1 through 2, Overall probability, Overall cumulative probability
     0          8          1     0.000000    0.000000
     1        222         91     0.000016    0.000016
     2       2752        929     0.000184    0.000200
     3      18383       8310     0.001335    0.001535
     4      79722      46358     0.006304    0.007839
     5     241351     170346     0.020585    0.028424
     6     546816     446996     0.049691    0.078114
     7     979943     909894     0.094492    0.172606
     8    1433496    1451985     0.144274    0.316880
     9    1722505    1820085     0.177129    0.494010
    10    1694296    1812553     0.175342    0.669352
    11    1384232    1453896     0.141906    0.811258
    12     939467     956762     0.094811    0.906070
    13     535249     526499     0.053087    0.959157
    14     259170     246473     0.025282    0.984440
    15     107303      99592     0.010345    0.994784
    16      38700      34514     0.003661    0.998445
    17      12008      10861     0.001143    0.999588
    18       3360       2930     0.000315    0.999903
    19        788        729     0.000076    0.999979
    20        185        166     0.000018    0.999996
    21         35         23     0.000003    0.999999
    22          6          6     0.000001    1.000000
    23          3          1     0.000000    1.000000

mean CF =   0.019 (proportion of loci)
        =   9.577 (number of loci)
99% CI for CF = (4,16)
95% CI for CF = (5,14)
90% CI for CF = (6,13)

{1,3,4,5,6,7,9,10,11,12,13,14|2,8}
#Genes      count in run(s) 1 through 2, Overall probability, Overall cumulative probability
     0         40       1343     0.000069    0.000069
     1        564      14429     0.000750    0.000819
     2       3848      70684     0.003727    0.004545
     3      16649     205851     0.011125    0.015670
     4      54949     433208     0.024408    0.040078
     5     152688     722586     0.043764    0.083842
     6     365240     996231     0.068074    0.151915
     7     722986    1163178     0.094308    0.246224
     8    1160130    1208859     0.118449    0.364673
     9    1512170    1164892     0.133853    0.498526
    10    1634169    1056560     0.134536    0.633063
    11    1495137     903227     0.119918    0.752981
    12    1170081     719842     0.094496    0.847477
    13     792116     530954     0.066154    0.913631
    14     472439     360888     0.041666    0.955297
    15     249860     222376     0.023612    0.978909
    16     117663     123064     0.012036    0.990945
    17      50311      61025     0.005567    0.996512
    18      19422      26268     0.002285    0.998796
    19       6632       9965     0.000830    0.999626
    20       2098       3274     0.000269    0.999895
    21        613        964     0.000079    0.999974
    22        143        255     0.000020    0.999994
    23         46         65     0.000006    0.999999
    24          5         10     0.000001    1.000000
    25          1          2     0.000000    1.000000

mean CF =   0.018 (proportion of loci)
        =   9.527 (number of loci)
99% CI for CF = (3,17)
95% CI for CF = (4,15)
90% CI for CF = (5,14)

{1,2,3,4,5,6,7,8,10,11,13|9,12,14}
#Genes      count in run(s) 1 through 2, Overall probability, Overall cumulative probability
     0          0         17     0.000001    0.000001
     1         56        620     0.000034    0.000035
     2        764       5566     0.000316    0.000351
     3      10998      17686     0.001434    0.001785
     4      98375      73405     0.008589    0.010374
     5     337523     170678     0.025410    0.035784
     6     739641     558325     0.064898    0.100683
     7    1289091     994761     0.114193    0.214875
     8    1717399    1476398     0.159690    0.374565
     9    1758381    1735298     0.174684    0.549249
    10    1444502    1655877     0.155019    0.704268
    11    1029785    1344351     0.118707    0.822975
    12     661639     919668     0.079065    0.902040
    13     412999     550136     0.048157    0.950197
    14     246259     292413     0.026934    0.977131
    15     136977     134305     0.013564    0.990695
    16      68710      50501     0.005961    0.996655
    17      30190      15325     0.002276    0.998931
    18      11609       3802     0.000771    0.999702
    19       3780        730     0.000226    0.999927
    20       1031        122     0.000058    0.999985
    21        241         15     0.000013    0.999997
    22         40          1     0.000002    1.000000
    23         10          0     0.000000    1.000000

mean CF =   0.018 (proportion of loci)
        =   9.370 (number of loci)
99% CI for CF = (4,16)
95% CI for CF = (5,14)
90% CI for CF = (6,13)

{1,2,3,4,5,6,7,9,10,11,12|8,13,14}
#Genes      count in run(s) 1 through 2, Overall probability, Overall cumulative probability
     1      11938          0     0.000597    0.000597
     2      86315        635     0.004347    0.004944
     3     222241      13577     0.011791    0.016735
     4     306126      94837     0.020048    0.036783
     5     361066     354493     0.035778    0.072561
     6     451779     882234     0.066701    0.139262
     7     617741    1576117     0.109693    0.248955
     8     903460    1979933     0.144170    0.393125
     9    1339155    1755229     0.154719    0.547844
    10    1619314    1216954     0.141813    0.689657
    11    1517293     821745     0.116952    0.806609
    12    1128819     598766     0.086379    0.892988
    13     726288     399317     0.056280    0.949269
    14     413146     203950     0.030855    0.980123
    15     195944      76220     0.013608    0.993732
    16      73149      20999     0.004707    0.998439
    17      20708       4240     0.001247    0.999686
    18       4628        655     0.000264    0.999951
    19        762         88     0.000043    0.999993
    20        113          9     0.000006    0.999999
    21         13          2     0.000001    1.000000
    22          2          0     0.000000    1.000000

mean CF =   0.018 (proportion of loci)
        =   9.229 (number of loci)
99% CI for CF = (3,16)
95% CI for CF = (4,14)
90% CI for CF = (5,14)

{1,2,3,4,5,6,7,8,12|9,10,11,13,14}
#Genes      count in run(s) 1 through 2, Overall probability, Overall cumulative probability
     2          5          6     0.000001    0.000001
     3        570        494     0.000053    0.000054
     4       7811       5652     0.000673    0.000727
     5      64562      48577     0.005657    0.006384
     6     341734     285121     0.031343    0.037727
     7    1067359    1017654     0.104251    0.141977
     8    1937638    2184372     0.206100    0.348078
     9    2326784    2623557     0.247517    0.595595
    10    1994087    1992649     0.199337    0.794932
    11    1284079    1071225     0.117765    0.912697
    12     639658     475284     0.055747    0.968444
    13     244867     191923     0.021840    0.990283
    14      72011      71071     0.007154    0.997438
    15      15817      23600     0.001971    0.999408
    16       2659       6818     0.000474    0.999882
    17        327       1649     0.000099    0.999981
    18         27        311     0.000017    0.999998
    19          3         32     0.000002    1.000000
    20          2          5     0.000000    1.000000

mean CF =   0.018 (proportion of loci)
        =   9.206 (number of loci)
99% CI for CF = (5,14)
95% CI for CF = (6,13)
90% CI for CF = (7,12)

{1,3,4,5,6,7,8,9,10,11|2,12,13,14}
#Genes      count in run(s) 1 through 2, Overall probability, Overall cumulative probability
     3          5          0     0.000000    0.000000
     4        353        321     0.000034    0.000034
     5       6288      14107     0.001020    0.001054
     6      80466     196072     0.013827    0.014881
     7     597120     786407     0.069176    0.084057
     8    2159597    1757457     0.195853    0.279910
     9    3610520    3410226     0.351037    0.630947
    10    2587880    2759300     0.267359    0.898306
    11     822897     916261     0.086958    0.985264
    12     123456     144461     0.013396    0.998660
    13      10769      14225     0.001250    0.999909
    14        622       1073     0.000085    0.999994
    15         27         89     0.000006    1.000000
    16          0          1     0.000000    1.000000

mean CF =   0.018 (proportion of loci)
        =   9.107 (number of loci)
99% CI for CF = (6,12)
95% CI for CF = (7,11)
90% CI for CF = (7,11)

{1,2,3,4,5,6,7,8,9|10,11,12,13,14}
#Genes      count in run(s) 1 through 2, Overall probability, Overall cumulative probability
     5       1560       7538     0.000455    0.000455
     6     324960    1604020     0.096449    0.096904
     7     967601    2144693     0.155615    0.252519
     8    1827245    2385989     0.210662    0.463180
     9    1880696    1777512     0.182910    0.646091
    10    1749936    1074895     0.141242    0.787332
    11    1352826     552396     0.095261    0.882593
    12     871294     272524     0.057191    0.939784
    13     523603     119390     0.032150    0.971934
    14     293975      44209     0.016909    0.988843
    15     137838      13035     0.007544    0.996387
    16      49449       3145     0.002630    0.999016
    17      14031        559     0.000730    0.999746
    18       3591         81     0.000184    0.999930
    19       1025         14     0.000052    0.999981
    20        302          0     0.000015    0.999997
    21         57          0     0.000003    0.999999
    22          9          0     0.000000    1.000000
    23          2          0     0.000000    1.000000

mean CF =   0.017 (proportion of loci)
        =   8.975 (number of loci)
99% CI for CF = (6,15)
95% CI for CF = (6,14)
90% CI for CF = (6,13)

{1,3,4,8|2,5,6,7,9,10,11,12,13,14}
#Genes      count in run(s) 1 through 2, Overall probability, Overall cumulative probability
     3          7          0     0.000000    0.000000
     4       4825       2059     0.000344    0.000345
     5     209158      50429     0.012979    0.013324
     6     912308     267081     0.058969    0.072293
     7    1203053     915104     0.105908    0.178201
     8    2149355    2504389     0.232687    0.410888
     9    2095284    2791222     0.244325    0.655214
    10    1559419    2085074     0.182225    0.837438
    11    1069282    1002447     0.103586    0.941025
    12     546921     308116     0.042752    0.983777
    13     194224      63392     0.012881    0.996657
    14      47444       9485     0.002846    0.999504
    15       7803       1108     0.000446    0.999949
    16        850         84     0.000047    0.999996
    17         64          9     0.000004    1.000000
    18          2          1     0.000000    1.000000
    19          1          0     0.000000    1.000000

mean CF =   0.017 (proportion of loci)
        =   8.911 (number of loci)
99% CI for CF = (5,13)
95% CI for CF = (6,12)
90% CI for CF = (6,12)

{1,2,3,4,5,8|6,7,9,10,11,12,13,14}
#Genes      count in run(s) 1 through 2, Overall probability, Overall cumulative probability
     2        113          2     0.000006    0.000006
     3       3328        598     0.000196    0.000202
     4      23849      22878     0.002336    0.002538
     5     145402     344959     0.024518    0.027056
     6     540560    1379589     0.096007    0.123064
     7    1048849    2538626     0.179374    0.302438
     8    1413564    2615453     0.201451    0.503888
     9    1654315    1740332     0.169732    0.673621
    10    1619131     870467     0.124480    0.798101
    11    1399031     348379     0.087371    0.885471
    12    1077697     107897     0.059280    0.944751
    13     657599      25268     0.034143    0.978894
    14     290878       4729     0.014780    0.993675
    15      97942        709     0.004933    0.998607
    16      23447        100     0.001177    0.999785
    17       3811         13     0.000191    0.999976
    18        453          1     0.000023    0.999998
    19         27          0     0.000001    1.000000
    20          4          0     0.000000    1.000000

mean CF =   0.017 (proportion of loci)
        =   8.768 (number of loci)
99% CI for CF = (5,15)
95% CI for CF = (5,13)
90% CI for CF = (6,13)

{1,3,4,5,6,8,9,10,11,12,13,14|2,7}
#Genes      count in run(s) 1 through 2, Overall probability, Overall cumulative probability
     3          1          1     0.000000    0.000000
     4      33602      34182     0.003389    0.003389
     5     226831     287956     0.025739    0.029129
     6     686272     959806     0.082304    0.111433
     7    1295685    1824465     0.156007    0.267440
     8    1788571    2275695     0.203213    0.470653
     9    1935561    2037040     0.198630    0.669283
    10    1687657    1375814     0.153174    0.822457
    11    1186003     732187     0.095909    0.918366
    12     676491     315434     0.049596    0.967963
    13     313194     112643     0.021292    0.989255
    14     119707      33824     0.007677    0.996931
    15      37900       8528     0.002321    0.999252
    16       9802       1948     0.000588    0.999840
    17       2226        396     0.000131    0.999971
    18        421         65     0.000024    0.999995
    19         64         13     0.000004    0.999999
    20         12          3     0.000001    1.000000

mean CF =   0.017 (proportion of loci)
        =   8.755 (number of loci)
99% CI for CF = (5,14)
95% CI for CF = (5,13)
90% CI for CF = (6,12)

{1,2,3,4,7|5,6,8,9,10,11,12,13,14}
#Genes      count in run(s) 1 through 2, Overall probability, Overall cumulative probability
     1        656          0     0.000033    0.000033
     2      11002         90     0.000555    0.000587
     3      55106       6238     0.003067    0.003655
     4     170875      85976     0.012843    0.016497
     5     568677     377243     0.047296    0.063793
     6    1359521     909280     0.113440    0.177233
     7    1733876    1561357     0.164762    0.341995
     8    1622620    1778092     0.170036    0.512030
     9    1453666    1666106     0.155989    0.668019
    10    1171220    1568105     0.136966    0.804985
    11     869239    1175783     0.102251    0.907236
    12     562156     594838     0.057850    0.965086
    13     272972     207935     0.024045    0.989131
    14     101927      54668     0.007830    0.996961
    15      33946      11836     0.002289    0.999250
    16       9818       2045     0.000593    0.999843
    17       2317        372     0.000134    0.999978
    18        360         30     0.000019    0.999997
    19         41          5     0.000002    1.000000
    20          5          1     0.000000    1.000000

mean CF =   0.017 (proportion of loci)
        =   8.554 (number of loci)
99% CI for CF = (4,14)
95% CI for CF = (5,13)
90% CI for CF = (5,12)

{1,2,3,4,5,6,7,8,9,11,12,14|10,13}
#Genes      count in run(s) 1 through 2, Overall probability, Overall cumulative probability
     0          1          1     0.000000    0.000000
     1         61        151     0.000011    0.000011
     2       4701       6344     0.000552    0.000563
     3      53506      64433     0.005897    0.006460
     4     234718     257296     0.024601    0.031061
     5     606433     623087     0.061476    0.092537
     6    1101486    1089335     0.109541    0.202078
     7    1539301    1500425     0.151986    0.354064
     8    1734010    1694464     0.171424    0.525488
     9    1618910    1605583     0.161225    0.686712
    10    1277684    1288436     0.128306    0.815018
    11     867820     885717     0.087677    0.902695
    12     510307     523331     0.051682    0.954377
    13     262646     268045     0.026535    0.980912
    14     118195     121159     0.011968    0.992879
    15      46981      48128     0.004755    0.997635
    16      16259      16813     0.001654    0.999288
    17       5114       5283     0.000520    0.999808
    18       1390       1467     0.000143    0.999951
    19        376        380     0.000038    0.999989
    20         76         98     0.000009    0.999998
    21         21         21     0.000002    1.000000
    22          3          3     0.000000    1.000000
    23          1          0     0.000000    1.000000

mean CF =   0.016 (proportion of loci)
        =   8.458 (number of loci)
99% CI for CF = (3,15)
95% CI for CF = (4,13)
90% CI for CF = (5,12)

{1,2,3,4,5,6,7,10,12,13,14|8,9,11}
#Genes      count in run(s) 1 through 2, Overall probability, Overall cumulative probability
     1          0        128     0.000006    0.000006
     2         17       1056     0.000054    0.000060
     3       7728      23726     0.001573    0.001633
     4      42985      73497     0.005824    0.007457
     5     172823     272354     0.022259    0.029716
     6     448158    1765534     0.110685    0.140400
     7     886143    3110313     0.199823    0.340223
     8    1686817    2652023     0.216942    0.557165
     9    2647975    1361098     0.200454    0.757619
    10    2341114     531056     0.143609    0.901227
    11    1221790     161817     0.069180    0.970408
    12     417060      38280     0.022767    0.993175
    13     104029       7538     0.005578    0.998753
    14      20081       1353     0.001072    0.999825
    15       2891        193     0.000154    0.999979
    16        355         31     0.000019    0.999998
    17         31          3     0.000002    1.000000
    18          3          0     0.000000    1.000000

mean CF =   0.016 (proportion of loci)
        =   8.302 (number of loci)
99% CI for CF = (4,13)
95% CI for CF = (5,12)
90% CI for CF = (6,11)

{1,2,4,5,6,7,8|3,9,10,11,12,13,14}
#Genes      count in run(s) 1 through 2, Overall probability, Overall cumulative probability
     1          0       5001     0.000250    0.000250
     2         18      50648     0.002533    0.002783
     3      53171     224716     0.013894    0.016678
     4     275263     476168     0.037572    0.054249
     5     747288     692416     0.071985    0.126234
     6    1226698    1300805     0.126375    0.252610
     7    1254032    1678100     0.146607    0.399216
     8    1290443    1463082     0.137676    0.536892
     9    1731532    1342829     0.153718    0.690611
    10    1875903    1012060     0.144398    0.835009
    11    1088998     728919     0.090896    0.925905
    12     322136     341606     0.033187    0.959092
    13      95226     270924     0.018308    0.977399
    14      27525     178298     0.010291    0.987690
    15       8760     138296     0.007353    0.995043
    16       2565      74807     0.003869    0.998912
    17        396      17504     0.000895    0.999807
    18         44       2919     0.000148    0.999955
    19          2        682     0.000034    0.999989
    20          0        179     0.000009    0.999998
    21          0         36     0.000002    1.000000
    22          0          4     0.000000    1.000000
    23          0          1     0.000000    1.000000

mean CF =   0.016 (proportion of loci)
        =   8.242 (number of loci)
99% CI for CF = (3,15)
95% CI for CF = (4,13)
90% CI for CF = (4,12)

{1,2,3,4,8,9,10,12,13,14|5,6,7,11}
#Genes      count in run(s) 1 through 2, Overall probability, Overall cumulative probability
     0       4083          0     0.000204    0.000204
     1      24480          0     0.001224    0.001428
     2      34841        930     0.001789    0.003217
     3      71610      13742     0.004268    0.007484
     4     200358     363599     0.028198    0.035682
     5     650423    1876002     0.126321    0.162003
     6     479350    1681587     0.108047    0.270050
     7     854783    1164392     0.100959    0.371009
     8    3467852     637264     0.205256    0.576265
     9    2672575     612733     0.164265    0.740530
    10    1130521    2095733     0.161313    0.901843
    11     326626    1160014     0.074332    0.976175
    12      69604     324716     0.019716    0.995891
    13      11297      60366     0.003583    0.999474
    14       1445       8094     0.000477    0.999951
    15        140        764     0.000045    0.999996
    16         12         61     0.000004    1.000000
    17          0          2     0.000000    1.000000
    18          0          1     0.000000    1.000000

mean CF =   0.015 (proportion of loci)
        =   7.959 (number of loci)
99% CI for CF = (3,12)
95% CI for CF = (4,11)
90% CI for CF = (5,11)

{1,2,3,4,9,10,11,12,13,14|5,6,7,8}
#Genes      count in run(s) 1 through 2, Overall probability, Overall cumulative probability
     2          3          1     0.000000    0.000000
     3      47557     107608     0.007758    0.007758
     4     377059     748612     0.056284    0.064042
     5     801986    1084167     0.094308    0.158350
     6    1256081    1150223     0.120315    0.278665
     7    2042766    1630344     0.183655    0.462320
     8    1980218    1667485     0.182385    0.644706
     9    1331213    1512601     0.142191    0.786896
    10     812799    1081105     0.094695    0.881591
    11     553140     579095     0.056612    0.938203
    12     384120     262004     0.032306    0.970509
    13     228306     105491     0.016690    0.987199
    14     111232      43309     0.007727    0.994926
    15      46650      18850     0.003275    0.998201
    16      18131       6868     0.001250    0.999451
    17       6242       1825     0.000403    0.999855
    18       1931        363     0.000115    0.999969
    19        446         44     0.000024    0.999994
    20         98          5     0.000005    0.999999
    21         20          0     0.000001    1.000000
    22          2          0     0.000000    1.000000

mean CF =   0.015 (proportion of loci)
        =   7.827 (number of loci)
99% CI for CF = (3,15)
95% CI for CF = (4,13)
90% CI for CF = (4,12)

{1,8|2,3,4,5,6,7,9,10,11,12,13,14}
#Genes      count in run(s) 1 through 2, Overall probability, Overall cumulative probability
     0          1         18     0.000001    0.000001
     1       2463      11387     0.000692    0.000693
     2      20964      86358     0.005366    0.006060
     3      86286     245874     0.016608    0.022668
     4     289784     613791     0.045179    0.067846
     5     670118    1094572     0.088234    0.156081
     6    1168954    1494712     0.133183    0.289264
     7    1623491    1685576     0.165453    0.454717
     8    1806736    1599876     0.170331    0.625048
     9    1643354    1283952     0.146365    0.771413
    10    1231874     884120     0.105800    0.877213
    11     772773     527014     0.064989    0.942202
    12     405908     272493     0.033920    0.976122
    13     179416     124655     0.015204    0.991326
    14      67665      50239     0.005895    0.997221
    15      21962      17669     0.001982    0.999203
    16       6288       5665     0.000598    0.999800
    17       1567       1560     0.000156    0.999957
    18        307        397     0.000035    0.999992
    19         74         52     0.000006    0.999998
    20         10         17     0.000001    1.000000
    21          5          3     0.000000    1.000000

mean CF =   0.015 (proportion of loci)
        =   7.823 (number of loci)
99% CI for CF = (2,14)
95% CI for CF = (4,12)
90% CI for CF = (4,12)

{1,2,3,7,8,9,10,11,12,13,14|4,5,6}
#Genes      count in run(s) 1 through 2, Overall probability, Overall cumulative probability
     3       4112          0     0.000206    0.000206
     4     116996     257384     0.018719    0.018925
     5     537378    1199865     0.086862    0.105787
     6    1239632    2232347     0.173599    0.279386
     7    1994687    2399115     0.219690    0.499076
     8    2306972    1864531     0.208575    0.707651
     9    1859456    1147511     0.150348    0.857999
    10    1095254     570139     0.083270    0.941269
    11     520644     227286     0.037396    0.978665
    12     213414      74137     0.014378    0.993043
    13      77711      20771     0.004924    0.997967
    14      25050       5206     0.001513    0.999480
    15       6815       1308     0.000406    0.999886
    16       1536        294     0.000092    0.999978
    17        282         88     0.000018    0.999996
    18         55         15     0.000003    1.000000
    19          6          3     0.000000    1.000000

mean CF =   0.015 (proportion of loci)
        =   7.621 (number of loci)
99% CI for CF = (4,13)
95% CI for CF = (5,11)
90% CI for CF = (5,11)

{1,4,6,7,8,9,10,11,12,13,14|2,3,5}
#Genes      count in run(s) 1 through 2, Overall probability, Overall cumulative probability
     1         79         41     0.000006    0.000006
     2       3235       1941     0.000259    0.000265
     3      39586      26702     0.003314    0.003579
     4     231872     181185     0.020653    0.024232
     5     776373     690421     0.073340    0.097572
     6    1612494    1596837     0.160467    0.258038
     7    2221188    2351295     0.228624    0.486662
     8    2165148    2298009     0.223158    0.709820
     9    1563475    1580438     0.157196    0.867016
    10     862719     814768     0.083874    0.950890
    11     367757     326554     0.034716    0.985606
    12     119589     101790     0.011069    0.996675
    13      29756      24618     0.002719    0.999393
    14       5738       4652     0.000519    0.999913
    15        863        672     0.000077    0.999990
    16        114         70     0.000009    0.999999
    17         14          7     0.000001    1.000000

mean CF =   0.015 (proportion of loci)
        =   7.620 (number of loci)
99% CI for CF = (4,12)
95% CI for CF = (5,11)
90% CI for CF = (5,10)

{1,4,8,9,10,11,12,13,14|2,3,5,6,7}
#Genes      count in run(s) 1 through 2, Overall probability, Overall cumulative probability
     0        413        674     0.000054    0.000054
     1      23924       3020     0.001347    0.001402
     2     234549     110593     0.017257    0.018659
     3     593917     427497     0.051071    0.069729
     4     801508     792707     0.079711    0.149440
     5     999325    1169226     0.108428    0.257868
     6    1321385    1481901     0.140164    0.398032
     7    1405613    1643927     0.152477    0.550509
     8    1212180    1439978     0.132608    0.683117
     9     996215    1062472     0.102934    0.786051
    10     794016     768581     0.078130    0.864181
    11     585763     524889     0.055533    0.919714
    12     407617     312209     0.035991    0.955705
    13     270158     157738     0.021395    0.977100
    14     162797      65872     0.011433    0.988533
    15      91215      25060     0.005814    0.994347
    16      52152       9182     0.003067    0.997414
    17      28045       3286     0.001567    0.998980
    18      12908        913     0.000691    0.999671
    19       4626        220     0.000242    0.999914
    20       1277         43     0.000066    0.999980
    21        315         12     0.000016    0.999996
    22         68          0     0.000003    0.999999
    23         12          0     0.000001    1.000000
    24          1          0     0.000000    1.000000
    25          1          0     0.000000    1.000000

mean CF =   0.014 (proportion of loci)
        =   7.390 (number of loci)
99% CI for CF = (2,16)
95% CI for CF = (3,13)
90% CI for CF = (3,12)

{1,2,3,4,5,6,7,8,9,10,13|11,12,14}
#Genes      count in run(s) 1 through 2, Overall probability, Overall cumulative probability
     0          0          5     0.000000    0.000000
     1          0        220     0.000011    0.000011
     2     149476      29793     0.008963    0.008975
     3     486518     143047     0.031478    0.040453
     4     868978     438891     0.065393    0.105846
     5    1222096     971873     0.109698    0.215545
     6    1483336    1542082     0.151271    0.366816
     7    1562968    1827636     0.169530    0.536346
     8    1424644    1729357     0.157700    0.694046
     9    1129440    1370325     0.124988    0.819034
    10     777494     929058     0.085328    0.904362
    11     464165     541819     0.050299    0.954661
    12     245446     272726     0.025909    0.980570
    13     114481     122741     0.011861    0.992431
    14      47221      50185     0.004870    0.997301
    15      16837      19854     0.001835    0.999136
    16       5214       7206     0.000621    0.999757
    17       1327       2309     0.000182    0.999938
    18        291        688     0.000049    0.999987
    19         56        153     0.000010    0.999998
    20          9         26     0.000002    1.000000
    21          3          6     0.000000    1.000000

mean CF =   0.014 (proportion of loci)
        =   7.385 (number of loci)
99% CI for CF = (2,14)
95% CI for CF = (3,12)
90% CI for CF = (4,11)

{1,2,8,9,10,11,12,13,14|3,4,5,6,7}
#Genes      count in run(s) 1 through 2, Overall probability, Overall cumulative probability
     3     285585          0     0.014279    0.014279
     4     152314          0     0.007616    0.021895
     5     257381      11624     0.013450    0.035345
     6    2006120     798058     0.140209    0.175554
     7    3862034    4906791     0.438441    0.613995
     8    2517617    2844249     0.268093    0.882089
     9     764229    1043348     0.090379    0.972467
    10     136330     316507     0.022642    0.995109
    11      16642      68416     0.004253    0.999362
    12       1642       9951     0.000580    0.999942
    13        103        966     0.000053    0.999995
    14          3         83     0.000004    1.000000
    15          0          5     0.000000    1.000000
    16          0          2     0.000000    1.000000

mean CF =   0.014 (proportion of loci)
        =   7.290 (number of loci)
99% CI for CF = (3,10)
95% CI for CF = (5,10)
90% CI for CF = (6,9)

{1,4,5,6,7,8,9,10,11|2,3,12,13,14}
#Genes      count in run(s) 1 through 2, Overall probability, Overall cumulative probability
     1          0          6     0.000000    0.000000
     2          0        848     0.000042    0.000043
     3        590      29631     0.001511    0.001554
     4      39526     199360     0.011944    0.013498
     5     750462     429075     0.058977    0.072475
     6    2983905     489636     0.173677    0.246152
     7    3569845    2228264     0.289905    0.536057
     8    1974412    4758114     0.336626    0.872684
     9     574288    1762594     0.116844    0.989528
    10     100989      99705     0.010035    0.999563
    11       5802       2720     0.000426    0.999989
    12        178         47     0.000011    1.000000
    13          3          0     0.000000    1.000000

mean CF =   0.014 (proportion of loci)
        =   7.268 (number of loci)
99% CI for CF = (4,10)
95% CI for CF = (5,9)
90% CI for CF = (5,9)

{1,3,4,5,6,7,8,9,10,12,13,14|2,11}
#Genes      count in run(s) 1 through 2, Overall probability, Overall cumulative probability
     1        414       1128     0.000077    0.000077
     2       7783      13206     0.001049    0.001127
     3     191695     107755     0.014972    0.016099
     4     767134     450978     0.060906    0.077005
     5    1493039    1098851     0.129595    0.206599
     6    1877072    1800468     0.183877    0.390476
     7    1802501    2115129     0.195881    0.586358
     8    1466343    1859196     0.166277    0.752635
     9    1055510    1278956     0.116723    0.869358
    10     673800     717210     0.069551    0.938908
    11     374478     342209     0.035834    0.974743
    12     178682     140986     0.015983    0.990726
    13      73921      51629     0.006278    0.997004
    14      26502      16347     0.002142    0.999146
    15       8162       4540     0.000635    0.999781
    16       2272       1143     0.000171    0.999952
    17        553        213     0.000038    0.999990
    18        116         45     0.000008    0.999998
    19         16         10     0.000001    1.000000
    20          6          1     0.000000    1.000000
    21          1          0     0.000000    1.000000

mean CF =   0.014 (proportion of loci)
        =   7.200 (number of loci)
99% CI for CF = (3,13)
95% CI for CF = (4,12)
90% CI for CF = (4,11)

{1,2,3,4,5,6,7,8,11,12,14|9,10,13}
#Genes      count in run(s) 1 through 2, Overall probability, Overall cumulative probability
     0          1      12254     0.000613    0.000613
     1         96      69471     0.003478    0.004091
     2      56173     194278     0.012523    0.016614
     3     291663     407197     0.034943    0.051557
     4     655305     706165     0.068073    0.119630
     5    1082342    1137358     0.110985    0.230615
     6    1611520    1622093     0.161681    0.392296
     7    2000193    1786320     0.189326    0.581621
     8    1868252    1511970     0.169011    0.750633
     9    1295440    1038831     0.116714    0.867346
    10     690136     643288     0.066671    0.934017
    11     295706     407633     0.035167    0.969184
    12     107147     252884     0.018002    0.987186
    13      33666     132935     0.008330    0.995516
    14       9420      54411     0.003192    0.998707
    15       2349      17703     0.001003    0.999710
    16        484       4237     0.000236    0.999946
    17         84        841     0.000046    0.999992
    18         18        115     0.000007    0.999999
    19          4         15     0.000001    1.000000
    20          1          1     0.000000    1.000000

mean CF =   0.014 (proportion of loci)
        =   7.101 (number of loci)
99% CI for CF = (2,13)
95% CI for CF = (3,12)
90% CI for CF = (3,11)

{1,3,4,5,6,7,8|2,9,10,11,12,13,14}
#Genes      count in run(s) 1 through 2, Overall probability, Overall cumulative probability
     3      86842         48     0.004345    0.004345
     4     733324    1299803     0.101656    0.106001
     5    1321627    2168899     0.174526    0.280527
     6    1255833    2184015     0.171992    0.452520
     7    1035988    1918721     0.147735    0.600255
     8    1294465    1258374     0.127642    0.727897
     9    1689403     679323     0.118436    0.846333
    10    1380730     313161     0.084695    0.931028
    11     731927     126468     0.042920    0.973948
    12     313002      40278     0.017664    0.991612
    13     113411       9185     0.006130    0.997741
    14      33627       1496     0.001756    0.999498
    15       8149        208     0.000418    0.999915
    16       1466         20     0.000074    0.999990
    17        178          1     0.000009    0.999999
    18         25          0     0.000001    1.000000
    19          2          0     0.000000    1.000000
    20          1          0     0.000000    1.000000

mean CF =   0.014 (proportion of loci)
        =   7.088 (number of loci)
99% CI for CF = (4,13)
95% CI for CF = (4,12)
90% CI for CF = (4,11)

{1,2,3,4,5,6,7,8,10,14|9,11,12,13}
#Genes      count in run(s) 1 through 2, Overall probability, Overall cumulative probability
     0          0          6     0.000000    0.000000
     1          0        124     0.000006    0.000006
     2      99163      27406     0.006328    0.006335
     3     572164     156332     0.036425    0.042760
     4    1363832     441604     0.090272    0.133032
     5    1914878     927188     0.142103    0.275135
     6    1959248    1476015     0.171763    0.446898
     7    1645786    1801484     0.172364    0.619262
     8    1162414    1750827     0.145662    0.764924
     9     694292    1389037     0.104166    0.869090
    10     353783     930135     0.064196    0.933286
    11     153575     546768     0.035017    0.968303
    12      56601     296709     0.017666    0.985969
    13      17809     149293     0.008355    0.994324
    14       4974      67122     0.003605    0.997928
    15       1211      27171     0.001419    0.999348
    16        232       9290     0.000476    0.999824
    17         35       2675     0.000135    0.999959
    18          3        660     0.000033    0.999992
    19          0        132     0.000007    0.999999
    20          0         19     0.000001    1.000000
    21          0          3     0.000000    1.000000

mean CF =   0.013 (proportion of loci)
        =   6.964 (number of loci)
99% CI for CF = (2,14)
95% CI for CF = (3,12)
90% CI for CF = (4,11)

{1,4,5,6,7,9,10,11,12,13,14|2,3,8}
#Genes      count in run(s) 1 through 2, Overall probability, Overall cumulative probability
     0       8124       2902     0.000551    0.000551
     1      78275      30646     0.005446    0.005997
     2     311767     127203     0.021948    0.027946
     3     799089     328144     0.056362    0.084308
     4    1349984     642698     0.099634    0.183942
     5    1644657    1003795     0.132423    0.316364
     6    1622545    1318841     0.147069    0.463433
     7    1409029    1489408     0.144922    0.608355
     8    1102516    1438719     0.127062    0.735417
     9     767300    1209676     0.098849    0.834266
    10     471851     914724     0.069329    0.903595
    11     252139     639187     0.044566    0.948161
    12     116561     411510     0.026404    0.974564
    13      45531     238679     0.014210    0.988775
    14      15101     122349     0.006873    0.995647
    15       4222      53676     0.002895    0.998542
    16       1043      19853     0.001045    0.999587
    17        209       6029     0.000312    0.999899
    18         48       1585     0.000082    0.999981
    19          9        315     0.000016    0.999997
    20          0         49     0.000002    0.999999
    21          0          9     0.000000    1.000000
    22          0          3     0.000000    1.000000

mean CF =   0.013 (proportion of loci)
        =   6.931 (number of loci)
99% CI for CF = (1,14)
95% CI for CF = (2,13)
90% CI for CF = (3,12)

{1,2,3,4,5,6,7,9|8,10,11,12,13,14}
#Genes      count in run(s) 1 through 2, Overall probability, Overall cumulative probability
     0          0       1464     0.000073    0.000073
     1          0      15501     0.000775    0.000848
     2       5988      46961     0.002647    0.003496
     3      84562     245547     0.016505    0.020001
     4     364067     576049     0.047006    0.067007
     5    1026179     882448     0.095431    0.162438
     6    2524582    2220401     0.237249    0.399687
     7    2893119    2668068     0.278059    0.677747
     8    1886728    1846151     0.186644    0.864391
     9     851219    1043921     0.094757    0.959148
    10     281081     366603     0.032384    0.991532
    11      67948      75074     0.007151    0.998683
    12      12428      10425     0.001143    0.999826
    13       1838       1222     0.000153    0.999979
    14        235        146     0.000019    0.999998
    15         23         17     0.000002    1.000000
    16          3          1     0.000000    1.000000
    17          0          1     0.000000    1.000000

mean CF =   0.013 (proportion of loci)
        =   6.855 (number of loci)
99% CI for CF = (3,11)
95% CI for CF = (4,10)
90% CI for CF = (4,9)

{1,2,3,5,7,8,9,10,11,12,13,14|4,6}
#Genes      count in run(s) 1 through 2, Overall probability, Overall cumulative probability
     0         88          0     0.000004    0.000004
     1       2212          0     0.000111    0.000115
     2      34280     103980     0.006913    0.007028
     3     163392     521889     0.034264    0.041292
     4     477301    1246289     0.086180    0.127472
     5    1008588    1893998     0.145129    0.272601
     6    1587714    2077238     0.183248    0.455848
     7    1913231    1758709     0.183597    0.639445
     8    1803866    1198870     0.150137    0.789582
     9    1367919     678067     0.102299    0.891882
    10     854361     323115     0.058874    0.950755
    11     452508     132012     0.029226    0.979981
    12     207320      46262     0.012679    0.992660
    13      83372      14428     0.004890    0.997550
    14      30229       3983     0.001711    0.999261
    15       9700        905     0.000530    0.999791
    16       2906        214     0.000156    0.999947
    17        768         33     0.000040    0.999987
    18        186          8     0.000010    0.999997
    19         48          0     0.000002    0.999999
    20         10          0     0.000000    1.000000
    21          1          0     0.000000    1.000000

mean CF =   0.013 (proportion of loci)
        =   6.855 (number of loci)
99% CI for CF = (2,13)
95% CI for CF = (3,11)
90% CI for CF = (4,10)

{1,2,3,4,5,6,7,9,10,11|8,12,13,14}
#Genes      count in run(s) 1 through 2, Overall probability, Overall cumulative probability
     0        202       2549     0.000138    0.000138
     1       6294      50662     0.002848    0.002985
     2      60195     211227     0.013571    0.016556
     3     213747     818768     0.051626    0.068182
     4     439487    2019353     0.122942    0.191124
     5     742544    2190770     0.146666    0.337790
     6    1231789    1760286     0.149604    0.487394
     7    1559209    1300417     0.142981    0.630375
     8    1810073     838264     0.132417    0.762792
     9    1572755     457328     0.101504    0.864296
    10    1136192     216089     0.067614    0.931910
    11     671015      89905     0.038046    0.969956
    12     325655      31572     0.017861    0.987817
    13     142036       9462     0.007575    0.995392
    14      58970       2596     0.003078    0.998471
    15      21735        591     0.001116    0.999587
    16       6356        123     0.000324    0.999911
    17       1434         28     0.000073    0.999984
    18        269          9     0.000014    0.999998
    19         38          1     0.000002    1.000000
    20          4          0     0.000000    1.000000
    21          1          0     0.000000    1.000000

mean CF =   0.013 (proportion of loci)
        =   6.755 (number of loci)
99% CI for CF = (2,13)
95% CI for CF = (3,12)
90% CI for CF = (3,11)

{1,2,3,4,5,6,7,8,10,13|9,11,12,14}
#Genes      count in run(s) 1 through 2, Overall probability, Overall cumulative probability
     0      53050      26920     0.003999    0.003999
     1     128749      77386     0.010307    0.014305
     2     375018     526417     0.045072    0.059377
     3     669635     717341     0.069349    0.128726
     4     922296    1348123     0.113521    0.242247
     5    1256596    1427724     0.134216    0.376463
     6    1384152    1437735     0.141094    0.517557
     7    1425608    1254666     0.134014    0.651571
     8    1281837     990080     0.113596    0.765167
     9     952513     809305     0.088091    0.853258
    10     666395     560599     0.061350    0.914607
    11     444161     397608     0.042088    0.956696
    12     251533     247730     0.024963    0.981659
    13     120442     118274     0.011936    0.993595
    14      48224      43711     0.004597    0.998191
    15      15463      12837     0.001415    0.999606
    16       3593       2932     0.000326    0.999933
    17        630        522     0.000058    0.999990
    18         97         82     0.000009    0.999999
    19          8          7     0.000001    1.000000
    20          0          1     0.000000    1.000000

mean CF =   0.013 (proportion of loci)
        =   6.543 (number of loci)
99% CI for CF = (1,14)
95% CI for CF = (2,12)
90% CI for CF = (2,11)

{1,2,3,4,12,13,14|5,6,7,8,9,10,11}
#Genes      count in run(s) 1 through 2, Overall probability, Overall cumulative probability
     0          0         18     0.000001    0.000001
     1          5       1135     0.000057    0.000058
     2       1517      22461     0.001199    0.001257
     3      79415      74843     0.007713    0.008970
     4    1275886      98980     0.068743    0.077713
     5    3208668     591856     0.190026    0.267739
     6    2931260    1357321     0.214429    0.482168
     7    1405329    3991348     0.269834    0.752002
     8     890430    3020242     0.195534    0.947536
     9     185193     738505     0.046185    0.993721
    10      20676      95563     0.005812    0.999533
    11       1527       7337     0.000443    0.999976
    12         91        385     0.000024    1.000000
    13          3          5     0.000000    1.000000
    14          0          1     0.000000    1.000000

mean CF =   0.013 (proportion of loci)
        =   6.469 (number of loci)
99% CI for CF = (3,10)
95% CI for CF = (4,9)
90% CI for CF = (4,9)

{1,2,4,6,7,8,9,10,11,12,13,14|3,5}
#Genes      count in run(s) 1 through 2, Overall probability, Overall cumulative probability
     1      62763      10275     0.003652    0.003652
     2     369896      74829     0.022236    0.025888
     3    1007093     266301     0.063670    0.089558
     4    1708415     643965     0.117619    0.207177
     5    2045562    1190601     0.161808    0.368985
     6    1869446    1722913     0.179618    0.548603
     7    1370042    1951556     0.166080    0.714683
     8     834582    1733323     0.128395    0.843078
     9     430889    1220256     0.082557    0.925635
    10     191996     690575     0.044129    0.969764
    11      74560     319179     0.019687    0.989451
    12      24989     122825     0.007391    0.996842
    13       7349      39468     0.002341    0.999182
    14       1916      10758     0.000634    0.999816
    15        403       2558     0.000148    0.999964
    16         88        526     0.000031    0.999995
    17          9         82     0.000005    0.999999
    18          2          9     0.000001    1.000000
    19          0          1     0.000000    1.000000

mean CF =   0.012 (proportion of loci)
        =   6.318 (number of loci)
99% CI for CF = (2,12)
95% CI for CF = (2,11)
90% CI for CF = (3,10)

{1,2,3,9,10,11,12,13,14|4,5,6,7,8}
#Genes      count in run(s) 1 through 2, Overall probability, Overall cumulative probability
     1      31593       3477     0.001754    0.001754
     2     637217      71804     0.035451    0.037205
     3     870009     123283     0.049665    0.086869
     4    1816306     518052     0.116718    0.203587
     5    1600347    1441412     0.152088    0.355675
     6    1710456    2219332     0.196489    0.552164
     7    1398144    2148818     0.177348    0.729513
     8     818696    1558937     0.118882    0.848394
     9     597834     902570     0.075020    0.923414
    10     340777     565807     0.045329    0.968744
    11     133658     309414     0.022154    0.990897
    12      36941     110156     0.007355    0.998252
    13       6978      23597     0.001529    0.999781
    14        947       3055     0.000200    0.999981
    15         92        272     0.000018    0.999999
    16          5         14     0.000001    1.000000

mean CF =   0.012 (proportion of loci)
        =   6.304 (number of loci)
99% CI for CF = (2,12)
95% CI for CF = (2,11)
90% CI for CF = (3,10)

{1,2,3,4,5,6,7,14|8,9,10,11,12,13}
#Genes      count in run(s) 1 through 2, Overall probability, Overall cumulative probability
     0          1          0     0.000000    0.000000
     1        141         55     0.000010    0.000010
     2      56176      22763     0.003947    0.003957
     3     547482     229287     0.038838    0.042795
     4    1216528     617945     0.091724    0.134519
     5    2271008    1595159     0.193308    0.327827
     6    2418331    2846086     0.263221    0.591048
     7    1752053    2583131     0.216759    0.807807
     8     989688    1369115     0.117940    0.925747
     9     467662     520839     0.049425    0.975173
    10     193743     163854     0.017880    0.993052
    11      65804      42254     0.005403    0.998455
    12      17340       8257     0.001280    0.999735
    13       3435       1118     0.000228    0.999963
    14        548        128     0.000034    0.999997
    15         56          9     0.000003    1.000000
    16          3          0     0.000000    1.000000
    17          1          0     0.000000    1.000000

mean CF =   0.012 (proportion of loci)
        =   6.200 (number of loci)
99% CI for CF = (3,11)
95% CI for CF = (3,9)
90% CI for CF = (4,9)

{1,2,3,4,5,6,9,10,11,12,13,14|7,8}
#Genes      count in run(s) 1 through 2, Overall probability, Overall cumulative probability
     0         53         36     0.000004    0.000004
     1      33776      20513     0.002714    0.002719
     2     244348     155358     0.019985    0.022704
     3     780770     527998     0.065438    0.088143
     4    1507105    1111290     0.130920    0.219062
     5    2012219    1652527     0.183237    0.402300
     6    1999803    1882110     0.194096    0.596395
     7    1556380    1718019     0.163720    0.760115
     8     982665    1300418     0.114154    0.874269
     9     516492     830365     0.067343    0.941612
    10     232076     453915     0.034300    0.975912
    11      89990     213430     0.015171    0.991083
    12      31069      88865     0.005997    0.997079
    13       9642      31574     0.002061    0.999140
    14       2721       9939     0.000633    0.999773
    15        704       2736     0.000172    0.999945
    16        150        730     0.000044    0.999989
    17         32        135     0.000008    0.999998
    18          5         34     0.000002    1.000000
    19          0          8     0.000000    1.000000

mean CF =   0.012 (proportion of loci)
        =   6.130 (number of loci)
99% CI for CF = (2,12)
95% CI for CF = (3,10)
90% CI for CF = (3,10)

{1,2,3,4,5,6,7,8,12,13|9,10,11,14}
#Genes      count in run(s) 1 through 2, Overall probability, Overall cumulative probability
     0         10          1     0.000001    0.000001
     1      14244       4174     0.000921    0.000921
     2      78418      50078     0.006425    0.007346
     3     306070     269597     0.028783    0.036130
     4    1102284     878159     0.099022    0.135152
     5    2037110    1884067     0.196059    0.331211
     6    2692755    2975212     0.283398    0.614609
     7    2189124    2379105     0.228411    0.843020
     8    1096929    1100048     0.109849    0.952869
     9     368319     350079     0.035920    0.988789
    10      90909      87756     0.008933    0.997722
    11      18950      18107     0.001853    0.999575
    12       3905       3101     0.000350    0.999926
    13        820        468     0.000064    0.999990
    14        138         45     0.000009    0.999999
    15         12          3     0.000001    1.000000
    16          3          0     0.000000    1.000000

mean CF =   0.012 (proportion of loci)
        =   6.093 (number of loci)
99% CI for CF = (2,10)
95% CI for CF = (3,9)
90% CI for CF = (4,8)

{1,2,3,4,8,12,13,14|5,6,7,9,10,11}
#Genes      count in run(s) 1 through 2, Overall probability, Overall cumulative probability
     1        705          0     0.000035    0.000035
     2     104803        658     0.005273    0.005308
     3     194616     101292     0.014795    0.020104
     4     237378     216485     0.022693    0.042797
     5    2922319    2686966     0.280464    0.323261
     6    3401942    4321149     0.386155    0.709416
     7    1867944    2180791     0.202437    0.911852
     8     888316     439660     0.066399    0.978251
     9     315487      48993     0.018224    0.996475
    10      59115       3768     0.003144    0.999619
    11       6736        229     0.000348    0.999968
    12        603          9     0.000031    0.999998
    13         34          0     0.000002    1.000000
    14          2          0     0.000000    1.000000

mean CF =   0.012 (proportion of loci)
        =   6.013 (number of loci)
99% CI for CF = (2,9)
95% CI for CF = (4,8)
90% CI for CF = (5,8)

{1,2,3,4,5,6,7,8,9,11,12|10,13,14}
#Genes      count in run(s) 1 through 2, Overall probability, Overall cumulative probability
     0       8481      19810     0.001415    0.001415
     1      39356      84807     0.006208    0.007623
     2     139271     375230     0.025725    0.033348
     3     409892    1197035     0.080346    0.113694
     4     833147    1970452     0.140180    0.253874
     5    1408481    2081780     0.174513    0.428387
     6    1932393    1679754     0.180607    0.608994
     7    2014412    1161232     0.158782    0.767777
     8    1564197     717444     0.114082    0.881859
     9     931668     396936     0.066430    0.948289
    10     444055     192146     0.031810    0.980099
    11     180234      81257     0.013075    0.993174
    12      64594      29680     0.004714    0.997887
    13      21719       9354     0.001554    0.999441
    14       6221       2444     0.000433    0.999874
    15       1528        530     0.000103    0.999977
    16        286         95     0.000019    0.999996
    17         57         13     0.000003    1.000000
    18          6          1     0.000000    1.000000
    19          2          0     0.000000    1.000000

mean CF =   0.012 (proportion of loci)
        =   5.984 (number of loci)
99% CI for CF = (1,12)
95% CI for CF = (2,10)
90% CI for CF = (3,10)

{1,2,3,4,8,9,10,11,12|5,6,7,13,14}
#Genes      count in run(s) 1 through 2, Overall probability, Overall cumulative probability
     1          0       2890     0.000144    0.000144
     2      15678      87888     0.005178    0.005323
     3     109670     545865     0.032777    0.038100
     4     175492    1150321     0.066291    0.104390
     5    1298016    3395391     0.234670    0.339061
     6    4887042    3558426     0.422273    0.761334
     7    2710844    1089904     0.190037    0.951371
     8     696036     156268     0.042615    0.993987
     9      98626      12397     0.005551    0.999538
    10       8186        628     0.000441    0.999978
    11        399         22     0.000021    0.999999
    12         11          0     0.000001    1.000000

mean CF =   0.011 (proportion of loci)
        =   5.807 (number of loci)
99% CI for CF = (2,9)
95% CI for CF = (3,8)
90% CI for CF = (4,7)

{1,2,3,4,5,6,7,9,10|8,11,12,13,14}
#Genes      count in run(s) 1 through 2, Overall probability, Overall cumulative probability
     0      17485       3757     0.001062    0.001062
     1     363702      73249     0.021848    0.022910
     2    1086434     114306     0.060037    0.082947
     3    1479042     306512     0.089278    0.172224
     4    1083479    1008886     0.104618    0.276843
     5    2119943     894282     0.150711    0.427554
     6    1490485    2878460     0.218447    0.646001
     7    1126161    1654806     0.139048    0.785049
     8     713480    1842843     0.127816    0.912866
     9     351544     879784     0.061566    0.974432
    10     124116     262567     0.019334    0.993766
    11      34176      63656     0.004892    0.998658
    12       8077      13704     0.001089    0.999747
    13       1621       2726     0.000217    0.999964
    14        220        419     0.000032    0.999996
    15         33         36     0.000003    1.000000
    16          2          7     0.000000    1.000000

mean CF =   0.011 (proportion of loci)
        =   5.706 (number of loci)
99% CI for CF = (1,11)
95% CI for CF = (2,10)
90% CI for CF = (2,9)

{1,2,3,4,5,6,7,8,13|9,10,11,12,14}
#Genes      count in run(s) 1 through 2, Overall probability, Overall cumulative probability
     0       8545       1538     0.000504    0.000504
     1     167178      34984     0.010108    0.010612
     2     626872     200456     0.041366    0.051979
     3    1006141     522684     0.076441    0.128420
     4    1367446    1705189     0.153632    0.282052
     5    1575506    2415565     0.199554    0.481605
     6    1658930    2343102     0.200102    0.681707
     7    1460475    1486775     0.147363    0.829069
     8    1005580     764731     0.088516    0.917585
     9     639797     351766     0.049578    0.967163
    10     310220     125461     0.021784    0.988947
    11     117975      35580     0.007678    0.996625
    12      39806       9196     0.002450    0.999075
    13      11966       2351     0.000716    0.999791
    14       2980        524     0.000175    0.999966
    15        508         86     0.000030    0.999996
    16         66         11     0.000004    1.000000
    17          9          1     0.000000    1.000000

mean CF =   0.011 (proportion of loci)
        =   5.665 (number of loci)
99% CI for CF = (1,11)
95% CI for CF = (2,10)
90% CI for CF = (2,9)

{1,2,3,4,5,6,7,10,11|8,9,12,13,14}
#Genes      count in run(s) 1 through 2, Overall probability, Overall cumulative probability
     1     100948        464     0.005071    0.005071
     2     131249       7016     0.006913    0.011984
     3    2814811     472152     0.164348    0.176332
     4    2365467    1996604     0.218104    0.394436
     5    2521135    1210323     0.186573    0.581008
     6    1380104    1465214     0.142266    0.723274
     7     531160    1027169     0.077916    0.801191
     8     129779    1208463     0.066912    0.868103
     9      22089    1067912     0.054500    0.922603
    10       2898     905044     0.045397    0.968000
    11        341     451566     0.022595    0.990595
    12         18     150882     0.007545    0.998140
    13          1      32371     0.001619    0.999759
    14          0       4403     0.000220    0.999979
    15          0        398     0.000020    0.999999
    16          0         18     0.000001    1.000000
    17          0          1     0.000000    1.000000

mean CF =   0.011 (proportion of loci)
        =   5.560 (number of loci)
99% CI for CF = (1,12)
95% CI for CF = (3,11)
90% CI for CF = (3,10)

{1,2,3,4,5,7,9,10,11,12,13,14|6,8}
#Genes      count in run(s) 1 through 2, Overall probability, Overall cumulative probability
     0       1956       3101     0.000253    0.000253
     1      52123      77196     0.006466    0.006719
     2     310531     401493     0.035601    0.042320
     3     974410    1019513     0.099696    0.142016
     4    1868889    1631247     0.175007    0.317023
     5    2355957    1876341     0.211615    0.528638
     6    2080521    1720274     0.190040    0.718678
     7    1338138    1347454     0.134280    0.852957
     8     655680     930995     0.079334    0.932291
     9     254603     557857     0.040623    0.972914
    10      80502     276541     0.017852    0.990766
    11      20998     110651     0.006582    0.997349
    12       4620      35698     0.002016    0.999364
    13        874       9193     0.000503    0.999868
    14        170       2042     0.000111    0.999978
    15         24        342     0.000018    0.999997
    16          4         54     0.000003    1.000000
    17          0          7     0.000000    1.000000
    18          0          1     0.000000    1.000000

mean CF =   0.011 (proportion of loci)
        =   5.499 (number of loci)
99% CI for CF = (1,11)
95% CI for CF = (2,10)
90% CI for CF = (3,9)

{1,2,3,4,5,6,7,8,10,12,13|9,11,14}
#Genes      count in run(s) 1 through 2, Overall probability, Overall cumulative probability
     0      12939       7390     0.001016    0.001016
     1     116790      61994     0.008939    0.009956
     2     514157     317055     0.041561    0.051516
     3    1136606     953287     0.104495    0.156011
     4    2229396    1421594     0.182550    0.338560
     5    2533277    1586945     0.206011    0.544571
     6    1844821    1570964     0.170789    0.715361
     7     985020    1497960     0.124149    0.839510
     8     417587    1202871     0.081023    0.920533
     9     147645     767714     0.045768    0.966301
    10      45450     389328     0.021739    0.988039
    11      12455     156331     0.008439    0.996479
    12       3022      50371     0.002670    0.999148
    13        684      12967     0.000683    0.999831
    14        131       2676     0.000140    0.999971
    15         18        486     0.000025    0.999997
    16          2         62     0.000003    1.000000
    17          0          5     0.000000    1.000000

mean CF =   0.011 (proportion of loci)
        =   5.473 (number of loci)
99% CI for CF = (1,11)
95% CI for CF = (2,10)
90% CI for CF = (2,9)

{1,2,3,4,6,7,9,10,11,12,13,14|5,8}
#Genes      count in run(s) 1 through 2, Overall probability, Overall cumulative probability
     0       4677       2725     0.000370    0.000370
     1      88174      52028     0.007010    0.007380
     2     546714     313811     0.043026    0.050406
     3    1310594     780064     0.104533    0.154939
     4    1862238    1511396     0.168682    0.323621
     5    1956518    2137015     0.204677    0.528298
     6    1684381    2141679     0.191303    0.719601
     7    1215624    1572140     0.139388    0.858989
     8     732434     886302     0.080937    0.939926
     9     367481     397024     0.038225    0.978151
    10     154782     146272     0.015053    0.993204
    11      54676      44692     0.004968    0.998172
    12      16407      11656     0.001403    0.999575
    13       4149       2570     0.000336    0.999911
    14        938        518     0.000073    0.999984
    15        182         94     0.000014    0.999998
    16         26          9     0.000002    0.999999
    17          3          5     0.000000    1.000000
    18          2          0     0.000000    1.000000

mean CF =   0.011 (proportion of loci)
        =   5.447 (number of loci)
99% CI for CF = (1,11)
95% CI for CF = (2,9)
90% CI for CF = (2,9)

{1,2,3,4,5,7,8,9,10,12,13,14|6,11}
#Genes      count in run(s) 1 through 2, Overall probability, Overall cumulative probability
     1       6290       5347     0.000582    0.000582
     2     245352     206125     0.022574    0.023156
     3    1087487     931740     0.100961    0.124117
     4    2074436    1794604     0.193452    0.317569
     5    2380151    2226870     0.230351    0.547920
     6    1929514    2044314     0.198691    0.746611
     7    1218508    1447465     0.133299    0.879910
     8     633900     805883     0.071989    0.951899
     9     276667     358138     0.031740    0.983640
    10     103555     129175     0.011636    0.995276
    11      33044      38368     0.003571    0.998847
    12       8653       9492     0.000907    0.999754
    13       2006       2051     0.000203    0.999957
    14        370        364     0.000037    0.999993
    15         60         56     0.000006    0.999999
    16          7          8     0.000001    1.000000

mean CF =   0.011 (proportion of loci)
        =   5.431 (number of loci)
99% CI for CF = (2,10)
95% CI for CF = (3,9)
90% CI for CF = (3,8)

{1,2,3,4,6,7,8,9,11,12,13,14|5,10}
#Genes      count in run(s) 1 through 2, Overall probability, Overall cumulative probability
     0      11534       6290     0.000891    0.000891
     1     121914      80600     0.010126    0.011017
     2     512468     406698     0.045958    0.056975
     3    1163317    1081989     0.112265    0.169241
     4    1722472    1773446     0.174796    0.344036
     5    1909757    2067955     0.198886    0.542922
     6    1731081    1865143     0.179811    0.722733
     7    1310481    1345906     0.132819    0.855553
     8     817775     785299     0.080154    0.935706
     9     423366     373699     0.039853    0.975559
    10     182328     146893     0.016461    0.992021
    11      66153      48431     0.005729    0.997750
    12      20386      13625     0.001701    0.999450
    13       5447       3218     0.000433    0.999884
    14       1239        692     0.000097    0.999980
    15        225         97     0.000016    0.999996
    16         51         17     0.000003    1.000000
    17          6          2     0.000000    1.000000

mean CF =   0.010 (proportion of loci)
        =   5.396 (number of loci)
99% CI for CF = (1,11)
95% CI for CF = (2,9)
90% CI for CF = (2,9)

{1,4,5,6,8,9,10,11,12,13,14|2,3,7}
#Genes      count in run(s) 1 through 2, Overall probability, Overall cumulative probability
     1          0          1     0.000000    0.000000
     2      27101      26625     0.002686    0.002686
     3     538452     524007     0.053123    0.055809
     4    2075172    2055297     0.206523    0.262333
     5    3185921    3224675     0.320530    0.582863
     6    2526933    2567443     0.254719    0.837581
     7    1185313    1176473     0.118089    0.955671
     8     365634     344084     0.035486    0.991157
     9      80305      69664     0.007498    0.998655
    10      13264      10398     0.001183    0.999838
    11       1708       1221     0.000146    0.999985
    12        184        104     0.000014    0.999999
    13         12          8     0.000001    1.000000
    14          0          0     0.000000    1.000000
    15          1          0     0.000000    1.000000

mean CF =   0.010 (proportion of loci)
        =   5.313 (number of loci)
99% CI for CF = (3,9)
95% CI for CF = (3,8)
90% CI for CF = (3,7)

{1,2,3,5|4,6,7,8,9,10,11,12,13,14}
#Genes      count in run(s) 1 through 2, Overall probability, Overall cumulative probability
     0          3          6     0.000000    0.000000
     1        367       1237     0.000080    0.000081
     2      14574       2312     0.000844    0.000925
     3      70126     131772     0.010095    0.011020
     4    2456809    2964042     0.271043    0.282062
     5    3627783    3203984     0.341588    0.623651
     6    2358869    2112987     0.223593    0.847244
     7    1028240    1040613     0.103443    0.950686
     8     322350     398812     0.036058    0.986744
     9      89338     115989     0.010266    0.997011
    10      24999      24260     0.002463    0.999474
    11       5594       3570     0.000458    0.999932
    12        858        384     0.000062    0.999994
    13         85         31     0.000006    1.000000
    14          4          1     0.000000    1.000000
    15          1          0     0.000000    1.000000

mean CF =   0.010 (proportion of loci)
        =   5.301 (number of loci)
99% CI for CF = (3,9)
95% CI for CF = (4,8)
90% CI for CF = (4,7)

{1,2,3,4,5,6|7,8,9,10,11,12,13,14}
#Genes      count in run(s) 1 through 2, Overall probability, Overall cumulative probability
     1          6          0     0.000000    0.000000
     2       3706         64     0.000189    0.000189
     3     208215     154109     0.018116    0.018305
     4    2318981    2206457     0.226272    0.244577
     5    4015059    3983714     0.399939    0.644516
     6    2516446    2608487     0.256247    0.900762
     7     772565     852449     0.081251    0.982013
     8     144365     169640     0.015700    0.997713
     9      18786      22688     0.002074    0.999787
    10       1746       2212     0.000198    0.999985
    11        117        175     0.000015    0.999999
    12          7          4     0.000001    1.000000
    13          1          1     0.000000    1.000000

mean CF =   0.010 (proportion of loci)
        =   5.212 (number of loci)
99% CI for CF = (3,8)
95% CI for CF = (4,7)
90% CI for CF = (4,7)

{1,4,6,7|2,3,5,8,9,10,11,12,13,14}
#Genes      count in run(s) 1 through 2, Overall probability, Overall cumulative probability
     0          3          0     0.000000    0.000000
     1       7177        499     0.000384    0.000384
     2     165828      69792     0.011781    0.012165
     3    1171164     733992     0.095258    0.107423
     4    2775290    2029456     0.240237    0.347660
     5    3040933    2515961     0.277845    0.625505
     6    1833161    2014767     0.192396    0.817901
     7     731450    1413341     0.107240    0.925141
     8     216243     789749     0.050300    0.975440
     9      48935     320144     0.018454    0.993894
    10       8492      91209     0.004985    0.998879
    11       1206      18127     0.000967    0.999846
    12        110       2689     0.000140    0.999986
    13          8        261     0.000013    0.999999
    14          0         13     0.000001    1.000000

mean CF =   0.010 (proportion of loci)
        =   5.196 (number of loci)
99% CI for CF = (2,10)
95% CI for CF = (3,8)
90% CI for CF = (3,8)

{1,2,3,12,13,14|4,5,6,7,8,9,10,11}
#Genes      count in run(s) 1 through 2, Overall probability, Overall cumulative probability
     0        140         22     0.000008    0.000008
     1      17241       2689     0.000996    0.001005
     2      99059     123925     0.011149    0.012154
     3     646509     810158     0.072833    0.084987
     4    2744054    1830506     0.228728    0.313715
     5    3667313    1350853     0.250908    0.564623
     6    2123862    3610730     0.286730    0.851353
     7     626480    1979180     0.130283    0.981636
     8      70517     269124     0.016982    0.998618
     9       4597      21501     0.001305    0.999923
    10        218       1250     0.000073    0.999996
    11         10         58     0.000003    1.000000
    12          0          4     0.000000    1.000000

mean CF =   0.010 (proportion of loci)
        =   5.192 (number of loci)
99% CI for CF = (2,8)
95% CI for CF = (3,7)
90% CI for CF = (3,7)

{1,2,3,4,8,10,11,12,13,14|5,6,7,9}
#Genes      count in run(s) 1 through 2, Overall probability, Overall cumulative probability
     0          8          0     0.000000    0.000000
     1       6594        258     0.000343    0.000343
     2     222230       9422     0.011583    0.011926
     3    1925262     234618     0.107994    0.119920
     4    2260002    3229545     0.274477    0.394397
     5    1867735    3330259     0.259900    0.654297
     6    1592447    1791474     0.169196    0.823493
     7    1194685     826588     0.101064    0.924556
     8     637061     370696     0.050388    0.974944
     9     228440     142984     0.018571    0.993515
    10      55209      47236     0.005122    0.998638
    11       9135      13262     0.001120    0.999758
    12       1078       3035     0.000206    0.999963
    13        107        538     0.000032    0.999995
    14          7         79     0.000004    1.000000
    15          0          5     0.000000    1.000000
    16          0          1     0.000000    1.000000

mean CF =   0.010 (proportion of loci)
        =   5.104 (number of loci)
99% CI for CF = (2,10)
95% CI for CF = (3,9)
90% CI for CF = (3,8)

{1,2,3,4,8,9,11,12,13,14|5,6,7,10}
#Genes      count in run(s) 1 through 2, Overall probability, Overall cumulative probability
     0      69396      32366     0.005088    0.005088
     1     249014      93953     0.017148    0.022236
     2     780903     466508     0.062371    0.084607
     3    1625511     955641     0.129058    0.213665
     4    2383999    1523086     0.195354    0.409019
     5    2246004    1795974     0.202099    0.611118
     6    1522954    1757184     0.164007    0.775125
     7     756455    1430569     0.109351    0.884476
     8     274327     942754     0.060854    0.945330
     9      73566     546834     0.031020    0.976350
    10      15156     294448     0.015480    0.991830
    11       2378     119963     0.006117    0.997947
    12        292      33374     0.001683    0.999630
    13         40       6419     0.000323    0.999953
    14          5        835     0.000042    0.999995
    15          0         85     0.000004    1.000000
    16          0          7     0.000000    1.000000

mean CF =   0.010 (proportion of loci)
        =   5.084 (number of loci)
99% CI for CF = (0,11)
95% CI for CF = (2,9)
90% CI for CF = (2,9)

{1,2,3,4,5,6,7,8,11,13|9,10,12,14}
#Genes      count in run(s) 1 through 2, Overall probability, Overall cumulative probability
     0         56         60     0.000006    0.000006
     1     268301     322782     0.029554    0.029560
     2    1234858     924513     0.107969    0.137528
     3    1743616    1183809     0.146371    0.283900
     4    1826548    1485852     0.165620    0.449520
     5    1637127    1480875     0.155900    0.605420
     6    1273774    1294634     0.128420    0.733840
     7    1023797    1073614     0.104871    0.838711
     8     629161     890929     0.076005    0.914715
     9     262141     648619     0.045538    0.960253
    10      78631     381194     0.022991    0.983245
    11      18109     185517     0.010181    0.993426
    12       3331      80653     0.004199    0.997625
    13        474      32104     0.001629    0.999254
    14         69      11016     0.000554    0.999808
    15          6       3086     0.000155    0.999963
    16          1        615     0.000031    0.999994
    17          0        109     0.000005    0.999999
    18          0         16     0.000001    1.000000
    19          0          3     0.000000    1.000000

mean CF =   0.010 (proportion of loci)
        =   5.073 (number of loci)
99% CI for CF = (1,12)
95% CI for CF = (1,10)
90% CI for CF = (2,9)

{1,2,3,4,5,6,7,9,10,11,12,14|8,13}
#Genes      count in run(s) 1 through 2, Overall probability, Overall cumulative probability
     0      12297     103685     0.005799    0.005799
     1      61102     488043     0.027457    0.033256
     2     289504    1126811     0.070816    0.104072
     3     855913    1708098     0.128201    0.232273
     4    1593188    1925832     0.175951    0.408224
     5    2059230    1728928     0.189408    0.597632
     6    1973013    1285864     0.162944    0.760575
     7    1482742     817051     0.114990    0.875565
     8     907364     451331     0.067935    0.943500
     9     459851     218720     0.033929    0.977428
    10     198719      93602     0.014616    0.992044
    11      73674      35324     0.005450    0.997494
    12      24301      11965     0.001813    0.999308
    13       6832       3509     0.000517    0.999825
    14       1784        944     0.000136    0.999961
    15        387        239     0.000031    0.999992
    16         85         42     0.000006    0.999999
    17         11          9     0.000001    1.000000
    18          2          2     0.000000    1.000000
    19          1          0     0.000000    1.000000
    20          0          1     0.000000    1.000000

mean CF =   0.010 (proportion of loci)
        =   5.073 (number of loci)
99% CI for CF = (0,11)
95% CI for CF = (1,9)
90% CI for CF = (2,9)

{1,2,3,5,6,8,9,10,11,12,13,14|4,7}
#Genes      count in run(s) 1 through 2, Overall probability, Overall cumulative probability
     0      38606      24200     0.003140    0.003140
     1     310476     224279     0.026738    0.029878
     2     930858     714840     0.082285    0.112163
     3    1613388    1335524     0.147446    0.259609
     4    1930981    1753283     0.184213    0.443822
     5    1767435    1795325     0.178138    0.621960
     6    1330302    1532867     0.143158    0.765118
     7     882571    1127313     0.100494    0.865612
     8     539416     727079     0.063325    0.928937
     9     312354     412388     0.036237    0.965174
    10     173183     207285     0.019023    0.984198
    11      92388      91764     0.009208    0.993405
    12      45451      35932     0.004069    0.997474
    13      20258      12490     0.001637    0.999112
    14       8106       3966     0.000604    0.999715
    15       3018       1103     0.000206    0.999921
    16        915        286     0.000060    0.999982
    17        226         59     0.000014    0.999996
    18         49         15     0.000003    0.999999
    19         15          1     0.000001    1.000000
    20          4          1     0.000000    1.000000

mean CF =   0.010 (proportion of loci)
        =   5.031 (number of loci)
99% CI for CF = (1,12)
95% CI for CF = (1,10)
90% CI for CF = (2,9)

{1,2,3,4,5,6,7,9,10,13,14|8,11,12}
#Genes      count in run(s) 1 through 2, Overall probability, Overall cumulative probability
     0       2130          0     0.000107    0.000107
     1      35229          0     0.001761    0.001868
     2     650829     408891     0.052986    0.054854
     3    1103964     688418     0.089619    0.144473
     4    3062085    2756126     0.290911    0.435384
     5    2783866    2726436     0.275515    0.710899
     6    1538435    1873922     0.170618    0.881517
     7     602659    1000095     0.080138    0.961654
     8     174532     395402     0.028497    0.990151
     9      38722     117478     0.007810    0.997961
    10       6585      27289     0.001694    0.999655
    11        859       5056     0.000296    0.999950
    12         91        769     0.000043    0.999993
    13         13        109     0.000006    1.000000
    14          0          7     0.000000    1.000000
    15          1          2     0.000000    1.000000

mean CF =   0.009 (proportion of loci)
        =   4.822 (number of loci)
99% CI for CF = (2,9)
95% CI for CF = (2,8)
90% CI for CF = (2,7)

{1,3,4,5,8,9,10,11,12,13,14|2,6,7}
#Genes      count in run(s) 1 through 2, Overall probability, Overall cumulative probability
     0       5921       4331     0.000513    0.000513
     1     134520     101256     0.011789    0.012301
     2     764915     600369     0.068264    0.080566
     3    1800006    1456048     0.162803    0.243368
     4    2450604    2044469     0.224754    0.468122
     5    2207786    2028571     0.211818    0.679940
     6    1460863    1607101     0.153398    0.833338
     7     745853    1074418     0.091014    0.924352
     8     300112     623020     0.046157    0.970508
     9      97060     300129     0.019859    0.990368
    10      25522     115650     0.007059    0.997426
    11       5568      34792     0.002018    0.999444
    12       1038       8054     0.000455    0.999899
    13        202       1538     0.000087    0.999986
    14         29        236     0.000013    0.999999
    15          1         18     0.000001    1.000000

mean CF =   0.009 (proportion of loci)
        =   4.800 (number of loci)
99% CI for CF = (1,10)
95% CI for CF = (2,9)
90% CI for CF = (2,8)

{1,2,3,7|4,5,6,8,9,10,11,12,13,14}
#Genes      count in run(s) 1 through 2, Overall probability, Overall cumulative probability
     1          2          3     0.000000    0.000000
     2       5143       6833     0.000599    0.000599
     3     435771     584724     0.051025    0.051624
     4    3847418    5071465     0.445944    0.497568
     5    2690609    2619422     0.265502    0.763069
     6    1957725    1168515     0.156312    0.919381
     7     821958     425165     0.062356    0.981738
     8     205219     104480     0.015485    0.997223
     9      32475      17309     0.002489    0.999712
    10       3433       1911     0.000267    0.999979
    11        229        160     0.000019    0.999998
    12         17         12     0.000001    1.000000
    13          1          1     0.000000    1.000000

mean CF =   0.009 (proportion of loci)
        =   4.789 (number of loci)
99% CI for CF = (3,8)
95% CI for CF = (3,7)
90% CI for CF = (3,7)

{1,5|2,3,4,6,7,8,9,10,11,12,13,14}
#Genes      count in run(s) 1 through 2, Overall probability, Overall cumulative probability
     0        360        432     0.000040    0.000040
     1      93446      96745     0.009510    0.009549
     2     745907     796875     0.077139    0.086688
     3    1649779    1873355     0.176157    0.262845
     4    2097622    2398679     0.224815    0.487660
     5    1929441    2078777     0.200411    0.688071
     6    1437315    1380630     0.140897    0.828968
     7     937028     764760     0.085089    0.914058
     8     562527     369470     0.046600    0.960657
     9     308868     156461     0.023266    0.983924
    10     148895      58163     0.010353    0.994277
    11      60927      18852     0.003989    0.998266
    12      20553       5249     0.001290    0.999556
    13       5570       1262     0.000342    0.999897
    14       1424        236     0.000083    0.999980
    15        291         44     0.000017    0.999997
    16         38          8     0.000002    0.999999
    17          7          2     0.000000    1.000000
    18          1          0     0.000000    1.000000
    19          1          0     0.000000    1.000000

mean CF =   0.009 (proportion of loci)
        =   4.786 (number of loci)
99% CI for CF = (1,11)
95% CI for CF = (2,9)
90% CI for CF = (2,8)

{1,3,4,6,7,8,9,10,11,12,13,14|2,5}
#Genes      count in run(s) 1 through 2, Overall probability, Overall cumulative probability
     0      23221      65202     0.004421    0.004421
     1     172150     400121     0.028614    0.033035
     2     584509    1106986     0.084575    0.117609
     3    1220076    1867043     0.154356    0.271965
     4    1780076    2172479     0.197628    0.469593
     5    1961790    1886509     0.192415    0.662008
     6    1722826    1284553     0.150369    0.812377
     7    1228042     706663     0.096735    0.909112
     8     726294     325214     0.052575    0.961688
     9     357996     126583     0.024229    0.985917
    10     149380      42070     0.009572    0.995489
    11      52630      12402     0.003252    0.998741
    12      15631       3165     0.000940    0.999681
    13       4187        808     0.000250    0.999930
    14        963        167     0.000056    0.999987
    15        196         29     0.000011    0.999998
    16         29          5     0.000002    1.000000
    17          3          1     0.000000    1.000000
    18          1          0     0.000000    1.000000

mean CF =   0.009 (proportion of loci)
        =   4.778 (number of loci)
99% CI for CF = (1,10)
95% CI for CF = (1,9)
90% CI for CF = (2,8)

{1,2,3,4,5,6,7,8,12,14|9,10,11,13}
#Genes      count in run(s) 1 through 2, Overall probability, Overall cumulative probability
     1         17        561     0.000029    0.000029
     2      14798     114513     0.006466    0.006494
     3    1119559    1450714     0.128514    0.135008
     4    3375129    3680034     0.352758    0.487766
     5    2891224    2890116     0.289067    0.776833
     6    1651066    1320186     0.148563    0.925396
     7     698127     424383     0.056126    0.981521
     8     203507      99743     0.015163    0.996684
     9      40325      17274     0.002880    0.999564
    10       5679       2205     0.000394    0.999958
    11        532        246     0.000039    0.999997
    12         33         21     0.000003    1.000000
    13          3          4     0.000000    1.000000
    14          1          0     0.000000    1.000000

mean CF =   0.009 (proportion of loci)
        =   4.691 (number of loci)
99% CI for CF = (2,8)
95% CI for CF = (3,7)
90% CI for CF = (3,7)

{1,3,4,9,10,11,12,13,14|2,5,6,7,8}
#Genes      count in run(s) 1 through 2, Overall probability, Overall cumulative probability
     0       6318       6141     0.000623    0.000623
     1      35425      46032     0.004073    0.004696
     2     973548    2033043     0.150330    0.155025
     3    1595556    3267887     0.243172    0.398197
     4    1748713    2570073     0.215939    0.614137
     5    1157114    1368382     0.126275    0.740412
     6     627850     522373     0.057511    0.797923
     7     653739     149013     0.040138    0.838060
     8    1275474      32236     0.065385    0.903446
     9    1284716       4406     0.064456    0.967902
    10     537982        384     0.026918    0.994820
    11      95484         30     0.004776    0.999596
    12       7743          0     0.000387    0.999983
    13        330          0     0.000017    1.000000
    14          8          0     0.000000    1.000000

mean CF =   0.009 (proportion of loci)
        =   4.585 (number of loci)
99% CI for CF = (2,11)
95% CI for CF = (2,10)
90% CI for CF = (2,9)

{1,2,3,4,5,6,7,12|8,9,10,11,13,14}
#Genes      count in run(s) 1 through 2, Overall probability, Overall cumulative probability
     0       1107        671     0.000089    0.000089
     1      26766      12138     0.001945    0.002034
     2     217560      78204     0.014788    0.016822
     3    1005535     732005     0.086877    0.103699
     4    4045000    3602390     0.382369    0.486069
     5    3559840    3671854     0.361585    0.847653
     6     981052    1442300     0.121168    0.968821
     7     146001     374567     0.026028    0.994849
     8      15659      73777     0.004472    0.999321
     9       1371      10719     0.000605    0.999926
    10        103       1259     0.000068    0.999994
    11          6        106     0.000006    1.000000
    12          0         10     0.000000    1.000000

mean CF =   0.009 (proportion of loci)
        =   4.581 (number of loci)
99% CI for CF = (2,8)
95% CI for CF = (3,7)
90% CI for CF = (3,6)

{1,3,4,5,6,7,8,9,10,11,12,13|2,14}
#Genes      count in run(s) 1 through 2, Overall probability, Overall cumulative probability
     0         46         89     0.000007    0.000007
     1      14692      34013     0.002435    0.002442
     2     356442     772003     0.056422    0.058864
     3    1490738    2210483     0.185061    0.243925
     4    2662822    2887561     0.277519    0.521444
     5    2640303    2257638     0.244897    0.766342
     6    1696775    1198682     0.144773    0.911114
     7     774293     463863     0.061908    0.973022
     8     268661     137198     0.020293    0.993315
     9      74236      31496     0.005287    0.998602
    10      17069       5903     0.001149    0.999750
    11       3313        927     0.000212    0.999962
    12        535        128     0.000033    0.999995
    13         68         14     0.000004    1.000000
    14          6          2     0.000000    1.000000
    15          0          0     0.000000    1.000000
    16          1          0     0.000000    1.000000

mean CF =   0.009 (proportion of loci)
        =   4.531 (number of loci)
99% CI for CF = (2,9)
95% CI for CF = (2,8)
90% CI for CF = (2,7)

{1,2,3,4,5,8,11,12,13,14|6,7,9,10}
#Genes      count in run(s) 1 through 2, Overall probability, Overall cumulative probability
     0       4247          0     0.000212    0.000212
     1      14751          0     0.000738    0.000950
     2      38334       3167     0.002075    0.003025
     3    1367750    1378750     0.137325    0.140350
     4    3892015    4005137     0.394858    0.535208
     5    3388482    3377936     0.338321    0.873528
     6    1028370     871035     0.094970    0.968499
     7     232518     223089     0.022780    0.991279
     8      30962     108526     0.006974    0.998253
     9       2439      28475     0.001546    0.999799
    10        130       3616     0.000187    0.999986
    11          2        251     0.000013    0.999999
    12          0         18     0.000001    1.000000

mean CF =   0.009 (proportion of loci)
        =   4.489 (number of loci)
99% CI for CF = (3,8)
95% CI for CF = (3,7)
90% CI for CF = (3,6)

{1,2,4,5,6,7,8,9,10,11|3,12,13,14}
#Genes      count in run(s) 1 through 2, Overall probability, Overall cumulative probability
     0        269         52     0.000016    0.000016
     1      56091       9427     0.003276    0.003292
     2     891048     182377     0.053671    0.056963
     3    3240335    1145561     0.219295    0.276258
     4    2591323    2977307     0.278431    0.554690
     5    1511865    3270025     0.239094    0.793784
     6    1092016    1759905     0.142596    0.936380
     7     477022     537792     0.050741    0.987121
     8     118974     102980     0.011098    0.998218
     9      18867      13231     0.001605    0.999823
    10       1995       1246     0.000162    0.999985
    11        189         95     0.000014    1.000000
    12          5          1     0.000000    1.000000
    13          1          1     0.000000    1.000000

mean CF =   0.008 (proportion of loci)
        =   4.393 (number of loci)
99% CI for CF = (2,8)
95% CI for CF = (2,7)
90% CI for CF = (2,7)

{1,2,3,4,5,6,7,8,9,13,14|10,11,12}
#Genes      count in run(s) 1 through 2, Overall probability, Overall cumulative probability
     0      10128      11984     0.001106    0.001106
     1     146129     172929     0.015953    0.017058
     2     782432     918596     0.085051    0.102110
     3    2009262    2297404     0.215333    0.317443
     4    2710454    2894652     0.280255    0.597699
     5    2134991    2025447     0.208022    0.805720
     6    1099723     962021     0.103087    0.908808
     7     445335     387267     0.041630    0.950438
     8     202824     160603     0.018171    0.968609
     9     143401      83108     0.011325    0.979935
    10     122159      49382     0.008577    0.988512
    11      92961      24878     0.005892    0.994403
    12      56864       8978     0.003292    0.997696
    13      27583       2265     0.001492    0.999188
    14      10768        415     0.000559    0.999747
    15       3687         63     0.000188    0.999935
    16       1001          8     0.000050    0.999985
    17        239          0     0.000012    0.999997
    18         48          0     0.000002    0.999999
    19         11          0     0.000001    1.000000

mean CF =   0.008 (proportion of loci)
        =   4.372 (number of loci)
99% CI for CF = (1,12)
95% CI for CF = (2,9)
90% CI for CF = (2,7)

{1,2,3,4,5,6,7,9,10,11,13|8,12,14}
#Genes      count in run(s) 1 through 2, Overall probability, Overall cumulative probability
     0        151       2483     0.000132    0.000132
     1       4113      56334     0.003022    0.003154
     2     179282    1453227     0.081625    0.084780
     3    1505770    3119456     0.231261    0.316041
     4    2368293    2970570     0.266943    0.582984
     5    2501411    1637853     0.206963    0.789947
     6    1949195     585490     0.126734    0.916681
     7    1026230     144932     0.058558    0.975240
     8     360224      25736     0.019298    0.994538
     9      87920       3479     0.004570    0.999107
    10      15255        405     0.000783    0.999890
    11       1952         34     0.000099    0.999990
    12        194          1     0.000010    1.000000
    13         10          0     0.000000    1.000000

mean CF =   0.008 (proportion of loci)
        =   4.338 (number of loci)
99% CI for CF = (2,9)
95% CI for CF = (2,7)
90% CI for CF = (2,7)

{1,2,3,6,7|4,5,8,9,10,11,12,13,14}
#Genes      count in run(s) 1 through 2, Overall probability, Overall cumulative probability
     0        393        333     0.000036    0.000036
     1     285497     226552     0.025602    0.025639
     2     615822     420172     0.051800    0.077438
     3    2327122    2629263     0.247819    0.325258
     4    2267739    2769806     0.251877    0.577135
     5    1980578    2096829     0.203870    0.781005
     6    1463791    1297366     0.138058    0.919063
     7     679046     429235     0.055414    0.974477
     8     272966     105534     0.018925    0.993402
     9      82356      20811     0.005158    0.998561
    10      20232       3511     0.001187    0.999748
    11       3853        521     0.000219    0.999966
    12        557         60     0.000031    0.999997
    13         45          5     0.000003    1.000000
    14          3          2     0.000000    1.000000

mean CF =   0.008 (proportion of loci)
        =   4.328 (number of loci)
99% CI for CF = (1,9)
95% CI for CF = (1,8)
90% CI for CF = (2,7)

{1,7|2,3,4,5,6,8,9,10,11,12,13,14}
#Genes      count in run(s) 1 through 2, Overall probability, Overall cumulative probability
     1     150999      75427     0.011321    0.011321
     2     992493     727914     0.086020    0.097342
     3    2225782    1979338     0.210256    0.307598
     4    2674536    2728897     0.270172    0.577769
     5    2077266    2319590     0.219843    0.797612
     6    1154641    1350698     0.125267    0.922879
     7     495383     573999     0.053469    0.976348
     8     168906     185453     0.017718    0.994066
     9      46902      47050     0.004698    0.998764
    10      10596       9723     0.001016    0.999780
    11       2100       1661     0.000188    0.999968
    12        342        219     0.000028    0.999996
    13         49         28     0.000004    1.000000
    14          5          2     0.000000    1.000000
    15          0          1     0.000000    1.000000

mean CF =   0.008 (proportion of loci)
        =   4.317 (number of loci)
99% CI for CF = (1,9)
95% CI for CF = (2,7)
90% CI for CF = (2,7)

{1,2,3,8,12,13,14|4,5,6,7,9,10,11}
#Genes      count in run(s) 1 through 2, Overall probability, Overall cumulative probability
     0      90352     331870     0.021111    0.021111
     1     160082     165495     0.016279    0.037390
     2     113165      31755     0.007246    0.044636
     3     259330     134145     0.019674    0.064310
     4    5619930    6110811     0.586537    0.650847
     5    3635227    2999931     0.331758    0.982605
     6     120148     220664     0.017041    0.999645
     7       1748       5258     0.000350    0.999996
     8         18         70     0.000004    1.000000
     9          0          1     0.000000    1.000000

mean CF =   0.008 (proportion of loci)
        =   4.199 (number of loci)
99% CI for CF = (0,6)
95% CI for CF = (1,5)
90% CI for CF = (3,5)

{1,2,3,4,6,7,8,9,10,12,13,14|5,11}
#Genes      count in run(s) 1 through 2, Overall probability, Overall cumulative probability
     0     221799      82701     0.015225    0.015225
     1     879636     330305     0.060497    0.075722
     2    1651674     820833     0.123625    0.199347
     3    2101915    1555427     0.182867    0.382215
     4    2024076    2077762     0.205092    0.587306
     5    1523787    2019976     0.177188    0.764495
     6     905101    1515571     0.121034    0.885528
     7     436522     909467     0.067299    0.952828
     8     174626     439283     0.030695    0.983523
     9      58801     172927     0.011586    0.995109
    10      16898      56156     0.003653    0.998762
    11       4090      15314     0.000970    0.999732
    12        869       3448     0.000216    0.999948
    13        170        691     0.000043    0.999991
    14         32        124     0.000008    0.999999
    15          3         12     0.000001    1.000000
    16          1          2     0.000000    1.000000
    17          0          1     0.000000    1.000000

mean CF =   0.008 (proportion of loci)
        =   4.160 (number of loci)
99% CI for CF = (0,9)
95% CI for CF = (1,8)
90% CI for CF = (1,7)

{1,2,3,4,5,6,7,8,9,11,14|10,12,13}
#Genes      count in run(s) 1 through 2, Overall probability, Overall cumulative probability
     0         98       8087     0.000409    0.000409
     1        145      11567     0.000586    0.000995
     2    1791041    1427069     0.160906    0.161900
     3    2691153    1961831     0.232649    0.394550
     4    1945795    2364724     0.215526    0.610075
     5    1638827    2074767     0.185680    0.795755
     6    1180877    1275045     0.122796    0.918551
     7     545811     589309     0.056756    0.975307
     8     165227     212243     0.018874    0.994181
     9      35027      59550     0.004729    0.998910
    10       5295      13079     0.000919    0.999828
    11        642       2337     0.000149    0.999977
    12         59        350     0.000020    0.999998
    13          3         38     0.000002    1.000000
    14          0          4     0.000000    1.000000

mean CF =   0.008 (proportion of loci)
        =   4.150 (number of loci)
99% CI for CF = (2,9)
95% CI for CF = (2,7)
90% CI for CF = (2,7)

{1,2,3,4,5,8,10|6,7,9,11,12,13,14}
#Genes      count in run(s) 1 through 2, Overall probability, Overall cumulative probability
     2     306196     387251     0.034672    0.034672
     3    2541134    3270089     0.290561    0.325234
     4    3731949    3743299     0.373762    0.698996
     5    2416625    1840674     0.212865    0.911861
     6     829607     571912     0.070076    0.981937
     7     157253     150481     0.015387    0.997324
     8      16236      31928     0.002408    0.999732
     9        964       4074     0.000252    0.999984
    10         36        285     0.000016    1.000000
    11          0          7     0.000000    1.000000

mean CF =   0.008 (proportion of loci)
        =   4.050 (number of loci)
99% CI for CF = (2,7)
95% CI for CF = (2,6)
90% CI for CF = (3,6)

{1,2,3,4,5,9,10,11,12,13,14|6,7,8}
#Genes      count in run(s) 1 through 2, Overall probability, Overall cumulative probability
     0       3238       8152     0.000570    0.000570
     1     161289     377470     0.026938    0.027507
     2     914683    1571447     0.124307    0.151814
     3    2027895    2659788     0.234384    0.386198
     4    2593576    2552991     0.257328    0.643526
     5    2189063    1629849     0.190946    0.834472
     6    1298248     775330     0.103679    0.938151
     7     564201     293347     0.042877    0.981028
     8     187032      95264     0.014115    0.995143
     9      48567      27226     0.003790    0.998933
    10      10180       7057     0.000862    0.999795
    11       1734       1640     0.000169    0.999963
    12        256        366     0.000031    0.999994
    13         32         64     0.000005    0.999999
    14          4          6     0.000000    1.000000
    15          2          1     0.000000    1.000000
    16          0          1     0.000000    1.000000
    17          0          1     0.000000    1.000000

mean CF =   0.008 (proportion of loci)
        =   4.043 (number of loci)
99% CI for CF = (1,8)
95% CI for CF = (1,7)
90% CI for CF = (2,7)

{1,3,4,5,6,7,8,10,11,12,13,14|2,9}
#Genes      count in run(s) 1 through 2, Overall probability, Overall cumulative probability
     0       5976        739     0.000336    0.000336
     1     729569      90283     0.040993    0.041328
     2    2014957     309579     0.116227    0.157555
     3    2692042    1715904     0.220397    0.377952
     4    2280946    2897362     0.258915    0.636868
     5    1364140    2587887     0.197601    0.834469
     6     616552    1501297     0.105892    0.940362
     7     216881     630676     0.042378    0.982740
     8      61389     201706     0.013155    0.995894
     9      14175      51893     0.003303    0.999198
    10       2805      10518     0.000666    0.999864
    11        505       1839     0.000117    0.999981
    12         58        264     0.000016    0.999997
    13          4         47     0.000003    1.000000
    14          1          4     0.000000    1.000000
    15          0          2     0.000000    1.000000

mean CF =   0.008 (proportion of loci)
        =   4.033 (number of loci)
99% CI for CF = (1,8)
95% CI for CF = (1,7)
90% CI for CF = (2,7)

{1,2,3,8,9,10,11|4,5,6,7,12,13,14}
#Genes      count in run(s) 1 through 2, Overall probability, Overall cumulative probability
     2      29528     328864     0.017920    0.017920
     3     888027    3842361     0.236519    0.254439
     4    4853928    4626541     0.474023    0.728462
     5    4137802    1135522     0.263666    0.992129
     6      89787      65428     0.007761    0.999889
     7        926       1273     0.000110    0.999999
     8          2         11     0.000001    1.000000

mean CF =   0.008 (proportion of loci)
        =   4.007 (number of loci)
99% CI for CF = (2,6)
95% CI for CF = (3,5)
90% CI for CF = (3,5)

{1,2,5,6,7|3,4,8,9,10,11,12,13,14}
#Genes      count in run(s) 1 through 2, Overall probability, Overall cumulative probability
     0          0          2     0.000000    0.000000
     1       1122       8216     0.000467    0.000467
     2     186107    1286946     0.073653    0.074120
     3    2267419    3640393     0.295391    0.369510
     4    3984290    3043847     0.351407    0.720917
     5    2434144    1316352     0.187525    0.908442
     6     846753     460822     0.065379    0.973821
     7     224905     170208     0.019756    0.993576
     8      47110      55781     0.005145    0.998721
     9       7283      14199     0.001074    0.999795
    10        793       2756     0.000177    0.999972
    11         72        427     0.000025    0.999997
    12          2         45     0.000002    1.000000
    13          0          6     0.000000    1.000000

mean CF =   0.008 (proportion of loci)
        =   3.961 (number of loci)
99% CI for CF = (2,8)
95% CI for CF = (2,7)
90% CI for CF = (2,6)

{1,2,4,5,6,7,11|3,8,9,10,12,13,14}
#Genes      count in run(s) 1 through 2, Overall probability, Overall cumulative probability
     0      34900      13995     0.002445    0.002445
     1     684174     287316     0.048574    0.051019
     2    1598154     503985     0.105107    0.156126
     3    2772404    2839493     0.280595    0.436721
     4    1648308    1410805     0.152956    0.589677
     5    1894313    3138862     0.251659    0.841335
     6    1084946    1555892     0.132042    0.973377
     7     254670     233864     0.024427    0.997804
     8      26785      15330     0.002106    0.999910
     9       1318        453     0.000089    0.999998
    10         28          5     0.000002    1.000000

mean CF =   0.008 (proportion of loci)
        =   3.952 (number of loci)
99% CI for CF = (1,7)
95% CI for CF = (1,7)
90% CI for CF = (1,6)

{1,3,4,5,7,8,9,10,11,12,13,14|2,6}
#Genes      count in run(s) 1 through 2, Overall probability, Overall cumulative probability
     0      13513      15644     0.001458    0.001458
     1     379287     438416     0.040885    0.042343
     2    1372294    1556459     0.146438    0.188781
     3    2317026    2518557     0.241779    0.430560
     4    2438661    2476526     0.245759    0.676319
     5    1804633    1677010     0.174082    0.850401
     6    1012198     844821     0.092851    0.943252
     7     444633     332057     0.038835    0.982087
     8     157347     105360     0.013135    0.995222
     9      46227      27641     0.003693    0.998915
    10      11347       6091     0.000872    0.999787
    11       2316       1168     0.000174    0.999962
    12        445        213     0.000033    0.999994
    13         64         31     0.000005    0.999999
    14          9          6     0.000001    1.000000

mean CF =   0.008 (proportion of loci)
        =   3.891 (number of loci)
99% CI for CF = (1,8)
95% CI for CF = (1,7)
90% CI for CF = (2,7)

{1,2,3,5,6,7,8,9,10,11|4,12,13,14}
#Genes      count in run(s) 1 through 2, Overall probability, Overall cumulative probability
     0     322899     482105     0.040250    0.040250
     1     475575     707967     0.059177    0.099427
     2     592446    1075083     0.083376    0.182804
     3    1681851    2961078     0.232146    0.414950
     4    1770121    2902405     0.233626    0.648577
     5    2163087    1386969     0.177503    0.826079
     6    1817304     397485     0.110739    0.936819
     7     862272      75637     0.046895    0.983714
     8     254763      10235     0.013250    0.996964
     9      51238        978     0.002611    0.999575
    10       7478         55     0.000377    0.999952
    11        887          3     0.000044    0.999996
    12         73          0     0.000004    1.000000
    13          6          0     0.000000    1.000000

mean CF =   0.007 (proportion of loci)
        =   3.871 (number of loci)
99% CI for CF = (0,8)
95% CI for CF = (0,7)
90% CI for CF = (1,7)

{1,2,4,8|3,5,6,7,9,10,11,12,13,14}
#Genes      count in run(s) 1 through 2, Overall probability, Overall cumulative probability
     0        183          0     0.000009    0.000009
     1      42310          0     0.002116    0.002125
     2    3977890    1029811     0.250385    0.252510
     3    3069802     910944     0.199037    0.451547
     4    1829281    2929675     0.237948    0.689495
     5     793153    2257728     0.152544    0.842039
     6     225260    1587631     0.090645    0.932683
     7      50021     836425     0.044322    0.977006
     8       9980     328066     0.016902    0.993908
     9       1857      94524     0.004819    0.998727
    10        243      21083     0.001066    0.999793
    11         18       3600     0.000181    0.999974
    12          2        471     0.000024    0.999998
    13          0         39     0.000002    1.000000
    14          0          2     0.000000    1.000000
    15          0          1     0.000000    1.000000

mean CF =   0.007 (proportion of loci)
        =   3.860 (number of loci)
99% CI for CF = (2,9)
95% CI for CF = (2,7)
90% CI for CF = (2,7)

{1,2,3,4,5,6,8,9,10,12,13,14|7,11}
#Genes      count in run(s) 1 through 2, Overall probability, Overall cumulative probability
     0     114773      98389     0.010658    0.010658
     1     664045     586018     0.062503    0.073161
     2    1644614    1506737     0.157568    0.230729
     3    2356862    2250180     0.230352    0.461081
     4    2263144    2270903     0.226702    0.687783
     5    1578647    1672632     0.162564    0.850347
     6     843815     949636     0.089673    0.940020
     7     361477     434414     0.039795    0.979814
     8     124635     162272     0.014345    0.994160
     9      36840      51082     0.004396    0.998556
    10       8872      13747     0.001131    0.999687
    11       1847       3182     0.000251    0.999938
    12        359        664     0.000051    0.999989
    13         64        126     0.000010    0.999999
    14          5         15     0.000001    1.000000
    15          1          3     0.000000    1.000000

mean CF =   0.007 (proportion of loci)
        =   3.774 (number of loci)
99% CI for CF = (0,9)
95% CI for CF = (1,7)
90% CI for CF = (1,7)

{1,2,3,4,5,6,7,9,10,11,14|8,12,13}
#Genes      count in run(s) 1 through 2, Overall probability, Overall cumulative probability
     0       1049       1302     0.000118    0.000118
     1     216444     255345     0.023589    0.023707
     2    1368758    1567472     0.146812    0.170519
     3    2795120    2991163     0.289314    0.459833
     4    2847256    2770316     0.280879    0.740711
     5    1760846    1562169     0.166151    0.906862
     6     732342     610849     0.067160    0.974022
     7     218890     182594     0.020074    0.994096
     8      49375      45882     0.004763    0.998859
     9       8617      10370     0.000949    0.999808
    10       1176       2073     0.000162    0.999970
    11        117        392     0.000025    0.999996
    12          9         65     0.000004    1.000000
    13          1          7     0.000000    1.000000
    14          0          1     0.000000    1.000000

mean CF =   0.007 (proportion of loci)
        =   3.732 (number of loci)
99% CI for CF = (1,8)
95% CI for CF = (2,7)
90% CI for CF = (2,6)

{1,2,3,4,5,6,7,10,13,14|8,9,11,12}
#Genes      count in run(s) 1 through 2, Overall probability, Overall cumulative probability
     1        173         14     0.000009    0.000009
     2     828139    1523942     0.117604    0.117613
     3    3465220    3459929     0.346257    0.463871
     4    3493242    2868928     0.318109    0.781979
     5    1608085    1496524     0.155230    0.937210
     6     483801     528766     0.050628    0.987838
     7     100789     107826     0.010431    0.998269
     8      17896      13030     0.001546    0.999815
     9       2422        987     0.000170    0.999986
    10        217         52     0.000013    0.999999
    11         15          2     0.000001    1.000000
    12          1          0     0.000000    1.000000

mean CF =   0.007 (proportion of loci)
        =   3.713 (number of loci)
99% CI for CF = (2,7)
95% CI for CF = (2,6)
90% CI for CF = (2,6)

{1,2,3,6,7,8,9,11,12,13,14|4,5,10}
#Genes      count in run(s) 1 through 2, Overall probability, Overall cumulative probability
     0          0       1828     0.000091    0.000091
     1          0      23365     0.001168    0.001260
     2     469941     536020     0.050298    0.051558
     3    3212312    3144198     0.317825    0.369383
     4    5195258    4999528     0.509739    0.879123
     5    1022225    1160695     0.109146    0.988268
     6      94670     125811     0.011024    0.999293
     7       5388       8165     0.000678    0.999970
     8        199        381     0.000029    0.999999
     9          7          9     0.000001    1.000000

mean CF =   0.007 (proportion of loci)
        =   3.711 (number of loci)
99% CI for CF = (2,6)
95% CI for CF = (2,5)
90% CI for CF = (2,5)

{1,2,4,5,6,7,8,9,10,11,12|3,13,14}
#Genes      count in run(s) 1 through 2, Overall probability, Overall cumulative probability
     0       8291       9854     0.000907    0.000907
     1     171868     260040     0.021595    0.022503
     2    1117169    1662310     0.138974    0.161477
     3    2757969    3161912     0.295994    0.457471
     4    3147747    2835886     0.299182    0.756652
     5    1923266    1441989     0.168263    0.924915
     6     690093     479918     0.058501    0.983416
     7     157271     119415     0.013834    0.997250
     8      23696      24155     0.002393    0.999642
     9       2426       3955     0.000319    0.999962
    10        201        513     0.000036    0.999997
    11          3         45     0.000002    1.000000
    12          0          8     0.000000    1.000000

mean CF =   0.007 (proportion of loci)
        =   3.696 (number of loci)
99% CI for CF = (1,7)
95% CI for CF = (2,6)
90% CI for CF = (2,6)

{1,2,3,8,9,10|4,5,6,7,11,12,13,14}
#Genes      count in run(s) 1 through 2, Overall probability, Overall cumulative probability
     1     771332    2041656     0.140649    0.140649
     2     146883     681887     0.041439    0.182088
     3     467694    2560439     0.151407    0.333495
     4    6511144     841941     0.367654    0.701149
     5    1437721    3573104     0.250541    0.951690
     6     623206     292875     0.045804    0.997494
     7      40995       7998     0.002450    0.999944
     8       1015         99     0.000056    0.999999
     9         10          1     0.000001    1.000000

mean CF =   0.007 (proportion of loci)
        =   3.693 (number of loci)
99% CI for CF = (1,6)
95% CI for CF = (1,6)
90% CI for CF = (1,5)

{1,2,4,5,6,7,8,9,10,11,12,13|3,14}
#Genes      count in run(s) 1 through 2, Overall probability, Overall cumulative probability
     0      28276      11187     0.001973    0.001973
     1    1347161     538502     0.094283    0.096256
     2    2000312     769551     0.138493    0.234749
     3    2464145    2493862     0.247900    0.482650
     4    2247040    2993823     0.262043    0.744693
     5    1273400    1916199     0.159480    0.904173
     6     481184     878790     0.067999    0.972172
     7     128895     303042     0.021597    0.993768
     8      25144      77435     0.005129    0.998897
     9       3953      15070     0.000951    0.999849
    10        449       2240     0.000134    0.999983
    11         41        276     0.000016    0.999999
    12          0         20     0.000001    1.000000
    13          0          2     0.000000    1.000000
    14          0          1     0.000000    1.000000

mean CF =   0.007 (proportion of loci)
        =   3.571 (number of loci)
99% CI for CF = (1,8)
95% CI for CF = (1,7)
90% CI for CF = (1,6)

{1,4,5,8,9,10,11,12,13,14|2,3,6,7}
#Genes      count in run(s) 1 through 2, Overall probability, Overall cumulative probability
     0      71462      31170     0.005132    0.005132
     1     493336     211283     0.035231    0.040363
     2    1743861    1036073     0.138997    0.179359
     3    3580617    3093770     0.333719    0.513079
     4    2550308    2992846     0.277158    0.790236
     5    1091291    1718722     0.140501    0.930737
     6     347825     682607     0.051522    0.982259
     7      91963     190328     0.014115    0.996373
     8      22808      37286     0.003005    0.999378
     9       5274       5292     0.000528    0.999906
    10       1064        574     0.000082    0.999988
    11        173         45     0.000011    0.999999
    12         18          4     0.000001    1.000000

mean CF =   0.007 (proportion of loci)
        =   3.563 (number of loci)
99% CI for CF = (0,7)
95% CI for CF = (1,6)
90% CI for CF = (2,6)

{1,2,4,5,7,8,9,10,11,12,13,14|3,6}
#Genes      count in run(s) 1 through 2, Overall probability, Overall cumulative probability
     0       9964      10215     0.001009    0.001009
     1     440683     453667     0.044718    0.045726
     2    1753777    1792380     0.177308    0.223034
     3    2895322    2928913     0.291212    0.514246
     4    2599559    2594507     0.259703    0.773949
     5    1487202    1449065     0.146813    0.920763
     6     590758     564461     0.057761    0.978524
     7     174305     162770     0.016854    0.995377
     8      39855      36435     0.003815    0.999192
     9       7321       6513     0.000692    0.999884
    10       1092        966     0.000103    0.999987
    11        141         99     0.000012    0.999999
    12         19          6     0.000001    1.000000
    13          2          3     0.000000    1.000000

mean CF =   0.007 (proportion of loci)
        =   3.548 (number of loci)
99% CI for CF = (1,7)
95% CI for CF = (1,6)
90% CI for CF = (2,6)

{1,2,3,4,7,8|5,6,9,10,11,12,13,14}
#Genes      count in run(s) 1 through 2, Overall probability, Overall cumulative probability
     0        193        177     0.000018    0.000018
     1      37318      33218     0.003527    0.003545
     2    1085692     987624     0.103666    0.107211
     3    4522645    4267563     0.439510    0.546722
     4    2997862    3372513     0.318519    0.865240
     5    1072611    1118457     0.109553    0.974794
     6     242097     197472     0.021978    0.996772
     7      37120      21318     0.002922    0.999694
     8       4122       1584     0.000285    0.999979
     9        329         71     0.000020    0.999999
    10          9          3     0.000001    1.000000
    11          2          0     0.000000    1.000000

mean CF =   0.007 (proportion of loci)
        =   3.506 (number of loci)
99% CI for CF = (2,6)
95% CI for CF = (2,6)
90% CI for CF = (2,5)

{1,2,3,4,5,6,7,9,11,13,14|8,10,12}
#Genes      count in run(s) 1 through 2, Overall probability, Overall cumulative probability
     1    1073767     611866     0.084282    0.084282
     2    2665731    1582603     0.212417    0.296698
     3    2975227    2240413     0.260782    0.557480
     4    1988109    2074700     0.203140    0.760621
     5     901530    1540598     0.122106    0.882727
     6     299200    1019220     0.065921    0.948648
     7      77030     571086     0.032406    0.981054
     8      15997     247897     0.013195    0.994249
     9       2947      83433     0.004319    0.998568
    10        406      22186     0.001130    0.999697
    11         50       4854     0.000245    0.999943
    12          6        960     0.000048    0.999991
    13          0        161     0.000008    0.999999
    14          0         21     0.000001    1.000000
    15          0          2     0.000000    1.000000

mean CF =   0.007 (proportion of loci)
        =   3.496 (number of loci)
99% CI for CF = (1,9)
95% CI for CF = (1,7)
90% CI for CF = (1,7)

{1,2,3,4,5,6,7,13|8,9,10,11,12,14}
#Genes      count in run(s) 1 through 2, Overall probability, Overall cumulative probability
     0       3569         13     0.000179    0.000179
     1      40883        981     0.002093    0.002272
     2    2561082     726238     0.164366    0.166638
     3    3325805    4761435     0.404362    0.571000
     4    2417378    3234667     0.282602    0.853603
     5    1158276    1017486     0.108788    0.962391
     6     390873     212855     0.030186    0.992577
     7      88267      38803     0.006353    0.998931
     8      12590       6554     0.000957    0.999888
     9       1189        876     0.000103    0.999991
    10         86         85     0.000009    1.000000
    11          2          7     0.000000    1.000000

mean CF =   0.007 (proportion of loci)
        =   3.453 (number of loci)
99% CI for CF = (2,7)
95% CI for CF = (2,6)
90% CI for CF = (2,5)

{1,2,4,5,6,7,8,10,11,12,13,14|3,9}
#Genes      count in run(s) 1 through 2, Overall probability, Overall cumulative probability
     0      34870      32219     0.003354    0.003354
     1     444100     417939     0.043102    0.046456
     2    1851008    1769549     0.181028    0.227484
     3    3230896    3156816     0.319386    0.546870
     4    2606045    2660437     0.263324    0.810194
     5    1271122    1347213     0.130917    0.941111
     6     428950     467230     0.044809    0.985920
     7     107542     120290     0.011392    0.997311
     8      21409      24071     0.002274    0.999585
     9       3541       3649     0.000360    0.999945
    10        454        534     0.000049    0.999994
    11         53         50     0.000005    0.999999
    12          8          2     0.000000    1.000000
    13          1          1     0.000000    1.000000
    14          1          0     0.000000    1.000000

mean CF =   0.007 (proportion of loci)
        =   3.442 (number of loci)
99% CI for CF = (1,7)
95% CI for CF = (1,6)
90% CI for CF = (2,6)

{1,2,3,5,6,7,8,11,12,13,14|4,9,10}
#Genes      count in run(s) 1 through 2, Overall probability, Overall cumulative probability
     0      17020        156     0.000859    0.000859
     1      86410      14138     0.005027    0.005886
     2    1676344    1590521     0.163343    0.169229
     3    3910239    3920753     0.391550    0.560779
     4    2926931    3009994     0.296846    0.857625
     5    1097642    1155331     0.112649    0.970274
     6     244898     264957     0.025493    0.995767
     7      36426      39581     0.003800    0.999567
     8       3765       4203     0.000398    0.999965
     9        301        350     0.000033    0.999998
    10         22         16     0.000002    1.000000
    11          2          0     0.000000    1.000000

mean CF =   0.007 (proportion of loci)
        =   3.440 (number of loci)
99% CI for CF = (1,6)
95% CI for CF = (2,6)
90% CI for CF = (2,5)

{1,2,3,4,8,10|5,6,7,9,11,12,13,14}
#Genes      count in run(s) 1 through 2, Overall probability, Overall cumulative probability
     0     477101      99449     0.028827    0.028827
     1     354259      85561     0.021991    0.050819
     2    4238514    1559134     0.289882    0.340701
     3    2939365     743143     0.184125    0.524826
     4    1386524    4732809     0.305967    0.830793
     5     485098     963346     0.072422    0.903215
     6     103963    1286722     0.069534    0.972749
     7      13869     373602     0.019374    0.992123
     8       1232     128671     0.006495    0.998618
     9         72      25289     0.001268    0.999886
    10          2       2168     0.000108    0.999995
    11          1        105     0.000005    1.000000
    12          0          1     0.000000    1.000000

mean CF =   0.006 (proportion of loci)
        =   3.357 (number of loci)
99% CI for CF = (0,8)
95% CI for CF = (0,7)
90% CI for CF = (1,6)

{1,4,5,6,7,8,12,13,14|2,3,9,10,11}
#Genes      count in run(s) 1 through 2, Overall probability, Overall cumulative probability
     0     173557     445458     0.030951    0.030951
     1     236380     516231     0.037631    0.068581
     2    2059680    1080226     0.156995    0.225577
     3    1529955    6068155     0.379906    0.605482
     4    2777370     574466     0.167592    0.773074
     5    2428035    1131227     0.177963    0.951037
     6     722058     168490     0.044527    0.995564
     7      70216      15203     0.004271    0.999835
     8       2685        538     0.000161    0.999997
     9         63          6     0.000003    1.000000
    10          1          0     0.000000    1.000000

mean CF =   0.006 (proportion of loci)
        =   3.350 (number of loci)
99% CI for CF = (0,6)
95% CI for CF = (0,6)
90% CI for CF = (1,5)

{1,4,5,6,7,8,9,10,12,13,14|2,3,11}
#Genes      count in run(s) 1 through 2, Overall probability, Overall cumulative probability
     0       6363       7333     0.000685    0.000685
     1     209903     240642     0.022527    0.023212
     2    1904094    2158617     0.203136    0.226348
     3    3516944    3691322     0.360413    0.586761
     4    2777883    2610434     0.269416    0.856177
     5    1196824    1001585     0.109920    0.966097
     6     320771     243061     0.028192    0.994289
     7      58605      41312     0.004996    0.999285
     8       7747       5139     0.000644    0.999929
     9        794        515     0.000065    0.999994
    10         66         39     0.000005    1.000000
    11          6          1     0.000000    1.000000

mean CF =   0.006 (proportion of loci)
        =   3.347 (number of loci)
99% CI for CF = (1,7)
95% CI for CF = (2,6)
90% CI for CF = (2,5)

{1,3,4,5,6,7,8,9,10,11,12|2,13,14}
#Genes      count in run(s) 1 through 2, Overall probability, Overall cumulative probability
     0         93        328     0.000021    0.000021
     1     428756    1275408     0.085208    0.085229
     2    1548272    3042498     0.229539    0.314768
     3    2370904    3085354     0.272813    0.587581
     4    2464574    1766874     0.211572    0.799153
     5    1833374     642167     0.123777    0.922930
     6     934129     156982     0.054556    0.977486
     7     324906      26814     0.017586    0.995072
     8      79241       3230     0.004124    0.999195
     9      13837        323     0.000708    0.999903
    10       1736         21     0.000088    0.999991
    11        163          1     0.000008    0.999999
    12         14          0     0.000001    1.000000
    13          1          0     0.000000    1.000000

mean CF =   0.006 (proportion of loci)
        =   3.319 (number of loci)
99% CI for CF = (1,7)
95% CI for CF = (1,6)
90% CI for CF = (1,6)

{1,2,4,5,8,9,10,11,12,13,14|3,6,7}
#Genes      count in run(s) 1 through 2, Overall probability, Overall cumulative probability
     0     335823     519314     0.042757    0.042757
     1     945588    1081100     0.101334    0.144091
     2    1689624    1983073     0.183635    0.327726
     3    2227075    2552081     0.238958    0.566684
     4    2119547    2066156     0.209285    0.775969
     5    1457407    1142902     0.130015    0.905985
     6     743781     465272     0.060453    0.966437
     7     299455     145812     0.022263    0.988701
     8     107179      36070     0.007162    0.995863
     9      41635       6966     0.002430    0.998293
    10      19371       1109     0.001024    0.999317
    11       9004        128     0.000457    0.999774
    12       3255         16     0.000164    0.999937
    13       1000          1     0.000050    0.999987
    14        219          0     0.000011    0.999998
    15         29          0     0.000001    1.000000
    16          5          0     0.000000    1.000000
    17          3          0     0.000000    1.000000

mean CF =   0.006 (proportion of loci)
        =   3.288 (number of loci)
99% CI for CF = (0,8)
95% CI for CF = (0,7)
90% CI for CF = (1,6)

{1,3,4,5,6,7,8,9,10,11,13,14|2,12}
#Genes      count in run(s) 1 through 2, Overall probability, Overall cumulative probability
     1      31614    1426570     0.072909    0.072909
     2    1926278    2620730     0.227350    0.300260
     3    3321378    2645506     0.298344    0.598604
     4    2697352    1853251     0.227530    0.826134
     5    1367780     948613     0.115820    0.941954
     6     489255     365862     0.042756    0.984709
     7     132160     108402     0.012028    0.996738
     8      28282      25532     0.002691    0.999428
     9       5051       4702     0.000488    0.999916
    10        740        716     0.000073    0.999989
    11         94        109     0.000010    0.999999
    12         12          6     0.000001    1.000000
    13          4          1     0.000000    1.000000

mean CF =   0.006 (proportion of loci)
        =   3.279 (number of loci)
99% CI for CF = (1,7)
95% CI for CF = (1,6)
90% CI for CF = (1,6)

{1,2,3,4,5,6,7,11,14|8,9,10,12,13}
#Genes      count in run(s) 1 through 2, Overall probability, Overall cumulative probability
     1     165434    1054725     0.061008    0.061008
     2    1231882    3177891     0.220489    0.281497
     3    2982613    3300122     0.314137    0.595633
     4    3180730    1760180     0.247046    0.842679
     5    1719609     566078     0.114284    0.956963
     6     569885     120792     0.034534    0.991497
     7     127490      18053     0.007277    0.998774
     8      19860       2000     0.001093    0.999867
     9       2290        145     0.000122    0.999989
    10        198         13     0.000011    1.000000
    11          9          1     0.000000    1.000000

mean CF =   0.006 (proportion of loci)
        =   3.272 (number of loci)
99% CI for CF = (1,7)
95% CI for CF = (1,6)
90% CI for CF = (1,5)

{1,3,8,9,10,11,12,13,14|2,4,5,6,7}
#Genes      count in run(s) 1 through 2, Overall probability, Overall cumulative probability
     0      86089     106140     0.009611    0.009611
     1     726056     857036     0.079155    0.088766
     2    2110972    2268409     0.218969    0.307735
     3    2955712    2856303     0.290601    0.598336
     4    2332119    2126718     0.222942    0.821278
     5    1189347    1101411     0.114538    0.935816
     6     439520     452645     0.044608    0.980424
     7     125361     160004     0.014268    0.994692
     8      28662      50077     0.003937    0.998629
     9       5194      15237     0.001022    0.999651
    10        847       4472     0.000266    0.999917
    11        100       1214     0.000066    0.999982
    12         17        278     0.000015    0.999997
    13          4         51     0.000003    1.000000
    14          0          5     0.000000    1.000000

mean CF =   0.006 (proportion of loci)
        =   3.265 (number of loci)
99% CI for CF = (0,8)
95% CI for CF = (1,6)
90% CI for CF = (1,6)

{1,2,3,4,5,8,9,10,11,12|6,7,13,14}
#Genes      count in run(s) 1 through 2, Overall probability, Overall cumulative probability
     1     470777    1118444     0.079461    0.079461
     2    1881337    4548806     0.321507    0.400968
     3    1816420    2298116     0.205727    0.606695
     4    2890733    1496541     0.219364    0.826059
     5    1610101     460486     0.103529    0.929588
     6     598670      70543     0.033461    0.963049
     7     555093       6586     0.028084    0.991133
     8     148154        454     0.007430    0.998563
     9      25753         24     0.001289    0.999852
    10       2753          0     0.000138    0.999990
    11        201          0     0.000010    1.000000
    12          8          0     0.000000    1.000000

mean CF =   0.006 (proportion of loci)
        =   3.205 (number of loci)
99% CI for CF = (1,8)
95% CI for CF = (1,7)
90% CI for CF = (1,6)

{1,2,3,4,7,12,13,14|5,6,8,9,10,11}
#Genes      count in run(s) 1 through 2, Overall probability, Overall cumulative probability
     1     985620     746972     0.086630    0.086630
     2     784889    1049654     0.091727    0.178357
     3    2871931    4744651     0.380829    0.559186
     4    5106803    3382644     0.424472    0.983658
     5     246007      75353     0.016068    0.999726
     6       4694        724     0.000271    0.999997
     7         56          2     0.000003    1.000000

mean CF =   0.006 (proportion of loci)
        =   3.192 (number of loci)
99% CI for CF = (1,5)
95% CI for CF = (1,4)
90% CI for CF = (1,4)

{1,2,3,4,5,6,7,11,12|8,9,10,13,14}
#Genes      count in run(s) 1 through 2, Overall probability, Overall cumulative probability
     0     315093     151430     0.023326    0.023326
     1    2156768    1041898     0.159933    0.183259
     2    2381910    1403423     0.189267    0.372526
     3    1723448    2461864     0.209266    0.581792
     4    1409536    2774302     0.209192    0.790984
     5    1013774    1478219     0.124600    0.915583
     6     667621     507774     0.058770    0.974353
     7     260613     135421     0.019802    0.994155
     8      60840      34785     0.004781    0.998936
     9       9301       8799     0.000905    0.999841
    10       1011       1748     0.000138    0.999979
    11         82        299     0.000019    0.999998
    12          2         35     0.000002    1.000000
    13          1          3     0.000000    1.000000

mean CF =   0.006 (proportion of loci)
        =   3.165 (number of loci)
99% CI for CF = (0,8)
95% CI for CF = (1,7)
90% CI for CF = (1,6)

{1,2,3,5,6,7,8,9,11,12,13,14|4,10}
#Genes      count in run(s) 1 through 2, Overall probability, Overall cumulative probability
     0     126840     328199     0.022752    0.022752
     1     849125    1333250     0.109119    0.131871
     2    2063353    2396963     0.223016    0.354886
     3    2696555    2568677     0.263262    0.618148
     4    2229574    1850869     0.204022    0.822170
     5    1274414     968841     0.112163    0.934333
     6     535554     387110     0.046133    0.980466
     7     170880     124386     0.014763    0.995229
     8      43216      32573     0.003789    0.999019
     9       8700       7390     0.000804    0.999823
    10       1550       1488     0.000152    0.999975
    11        211        220     0.000022    0.999997
    12         26         27     0.000003    1.000000
    13          2          7     0.000000    1.000000

mean CF =   0.006 (proportion of loci)
        =   3.141 (number of loci)
99% CI for CF = (0,7)
95% CI for CF = (1,6)
90% CI for CF = (1,6)

{1,2,3,4,5,8,9,10,12,13,14|6,7,11}
#Genes      count in run(s) 1 through 2, Overall probability, Overall cumulative probability
     0     331659     165319     0.024849    0.024849
     1    1428681     893515     0.116110    0.140959
     2    2600345    1992263     0.229630    0.370589
     3    2685833    2541511     0.261367    0.631956
     4    1780999    2145262     0.196313    0.828269
     5     817674    1315071     0.106637    0.934907
     6     271699     623608     0.044765    0.979672
     7      67867     233019     0.015044    0.994716
     8      12974      70238     0.004161    0.998877
     9       1997      16595     0.000930    0.999806
    10        248       3084     0.000167    0.999973
    11         21        469     0.000024    0.999998
    12          3         40     0.000002    1.000000
    13          0          6     0.000000    1.000000

mean CF =   0.006 (proportion of loci)
        =   3.095 (number of loci)
99% CI for CF = (0,8)
95% CI for CF = (1,6)
90% CI for CF = (1,6)

{1,4,5,6,7,11|2,3,8,9,10,12,13,14}
#Genes      count in run(s) 1 through 2, Overall probability, Overall cumulative probability
     0     143650     186610     0.016513    0.016513
     1    1661934    2088889     0.187541    0.204054
     2    1203014     535547     0.086928    0.290982
     3    2091793     988048     0.153992    0.444974
     4    4496426    5902702     0.519956    0.964931
     5     390649     287179     0.033891    0.998822
     6      12316      10739     0.001153    0.999975
     7        215        283     0.000025    1.000000
     8          3          3     0.000000    1.000000

mean CF =   0.006 (proportion of loci)
        =   3.080 (number of loci)
99% CI for CF = (0,5)
95% CI for CF = (1,5)
90% CI for CF = (1,4)

{1,3,4,5,6,7,8,9,11,12,13,14|2,10}
#Genes      count in run(s) 1 through 2, Overall probability, Overall cumulative probability
     0     433813     356425     0.039512    0.039512
     1    1398793     992576     0.119568    0.159080
     2    2468210    2017206     0.224271    0.383351
     3    2596228    2415359     0.250579    0.633930
     4    1787137    2001722     0.189443    0.823373
     5     874113    1258358     0.106624    0.929997
     6     321816     618902     0.047036    0.977033
     7      92605     240033     0.016632    0.993665
     8      22129      74781     0.004845    0.998510
     9       4280      19517     0.001190    0.999700
    10        736       4170     0.000245    0.999945
    11        127        797     0.000046    0.999992
    12         10        124     0.000007    0.999998
    13          2         24     0.000001    1.000000
    14          1          4     0.000000    1.000000
    15          0          1     0.000000    1.000000
    16          0          1     0.000000    1.000000

mean CF =   0.006 (proportion of loci)
        =   3.062 (number of loci)
99% CI for CF = (0,8)
95% CI for CF = (0,6)
90% CI for CF = (1,6)

{1,4,5,6,7,8,10|2,3,9,11,12,13,14}
#Genes      count in run(s) 1 through 2, Overall probability, Overall cumulative probability
     0       9048     130649     0.006985    0.006985
     1     134027     324953     0.022949    0.029934
     2    2269800    4160757     0.321528    0.351462
     3    4453999    2406003     0.343000    0.694462
     4    2481232    1551570     0.201640    0.896102
     5     582176    1067488     0.082483    0.978585
     6      65906     319326     0.019262    0.997847
     7       3713      37203     0.002046    0.999892
     8         99       1976     0.000104    0.999996
     9          0         74     0.000004    1.000000
    10          0          1     0.000000    1.000000

mean CF =   0.006 (proportion of loci)
        =   3.045 (number of loci)
99% CI for CF = (0,6)
95% CI for CF = (1,5)
90% CI for CF = (2,5)

{1,4,5,8|2,3,6,7,9,10,11,12,13,14}
#Genes      count in run(s) 1 through 2, Overall probability, Overall cumulative probability
     0     567042     294899     0.043097    0.043097
     1    2628414    1387651     0.200803    0.243900
     2    1715788     975204     0.134550    0.378450
     3    1418091    1251178     0.133463    0.511913
     4    2354705    3703949     0.302933    0.814846
     5    1098291    1959686     0.152899    0.967745
     6     197524     384175     0.029085    0.996830
     7      18899      40407     0.002965    0.999795
     8       1191       2737     0.000196    0.999992
     9         51        109     0.000008    1.000000
    10          4          5     0.000000    1.000000

mean CF =   0.006 (proportion of loci)
        =   3.043 (number of loci)
99% CI for CF = (0,6)
95% CI for CF = (0,6)
90% CI for CF = (1,5)

{1,2,4,11|3,5,6,7,8,9,10,12,13,14}
#Genes      count in run(s) 1 through 2, Overall probability, Overall cumulative probability
     0      59809      54261     0.005704    0.005704
     1     375360     323926     0.034964    0.040668
     2    1589478    1781393     0.168544    0.209211
     3    4880754    5967944     0.542435    0.751646
     4    2585567    1700871     0.214322    0.965968
     5     472909     162957     0.031793    0.997761
     6      34720       8362     0.002154    0.999916
     7       1373        276     0.000082    0.999998
     8         30         10     0.000002    1.000000

mean CF =   0.006 (proportion of loci)
        =   3.029 (number of loci)
99% CI for CF = (0,5)
95% CI for CF = (1,5)
90% CI for CF = (2,4)

{1,9|2,3,4,5,6,7,8,10,11,12,13,14}
#Genes      count in run(s) 1 through 2, Overall probability, Overall cumulative probability
     1     636698     562409     0.059955    0.059955
     2    3181100    2800065     0.299058    0.359014
     3    3201478    3455605     0.332854    0.691868
     4    1924278    2123790     0.202403    0.894271
     5     784698     804113     0.079441    0.973712
     6     221031     208545     0.021479    0.995191
     7      43642      39126     0.004138    0.999329
     8       6307       5650     0.000598    0.999927
     9        704        631     0.000067    0.999994
    10         59         60     0.000006    0.999999
    11          5          6     0.000001    1.000000

mean CF =   0.006 (proportion of loci)
        =   3.027 (number of loci)
99% CI for CF = (1,6)
95% CI for CF = (1,6)
90% CI for CF = (1,5)

{1,11|2,3,4,5,6,7,8,9,10,12,13,14}
#Genes      count in run(s) 1 through 2, Overall probability, Overall cumulative probability
     0      40862      38312     0.003959    0.003959
     1     968342     917587     0.094296    0.098255
     2    2669272    2596403     0.263284    0.361539
     3    3112772    3129684     0.312123    0.673662
     4    2034506    2098812     0.206666    0.880328
     5     856227     890561     0.087339    0.967667
     6     252159     261262     0.025671    0.993338
     7      55225      56563     0.005589    0.998927
     8       9233       9461     0.000935    0.999862
     9       1248       1213     0.000123    0.999985
    10        133        137     0.000013    0.999999
    11         20          5     0.000001    1.000000
    12          1          0     0.000000    1.000000

mean CF =   0.006 (proportion of loci)
        =   3.022 (number of loci)
99% CI for CF = (1,7)
95% CI for CF = (1,6)
90% CI for CF = (1,5)

{1,2,3,8,9,10,12,13,14|4,5,6,7,11}
#Genes      count in run(s) 1 through 2, Overall probability, Overall cumulative probability
     0          0       4684     0.000234    0.000234
     1        100     691476     0.034579    0.034813
     2    1005419    3468286     0.223685    0.258498
     3    5595548    4224517     0.491003    0.749502
     4    2654729    1386552     0.202064    0.951566
     5     641979     206606     0.042429    0.993995
     6      93517      17012     0.005526    0.999521
     7       8240        833     0.000454    0.999975
     8        447         33     0.000024    0.999999
     9         21          1     0.000001    1.000000

mean CF =   0.006 (proportion of loci)
        =   3.012 (number of loci)
99% CI for CF = (1,6)
95% CI for CF = (1,5)
90% CI for CF = (2,4)

{1,6|2,3,4,5,7,8,9,10,11,12,13,14}
#Genes      count in run(s) 1 through 2, Overall probability, Overall cumulative probability
     0     403057     458188     0.043062    0.043062
     1    1383795    1572210     0.147800    0.190862
     2    2225466    2495799     0.236063    0.426926
     3    2239628    2454342     0.234699    0.661624
     4    1635581    1683592     0.165959    0.827583
     5     994407     855533     0.092497    0.920080
     6     565056     338770     0.045191    0.965271
     7     309348     107145     0.020825    0.986096
     8     152255      27340     0.008980    0.995076
     9      63026       5887     0.003446    0.998521
    10      21067       1001     0.001103    0.999625
    11       5821        169     0.000300    0.999924
    12       1234         24     0.000063    0.999987
    13        214          0     0.000011    0.999998
    14         39          0     0.000002    1.000000
    15          5          0     0.000000    1.000000
    16          1          0     0.000000    1.000000

mean CF =   0.006 (proportion of loci)
        =   2.985 (number of loci)
99% CI for CF = (0,8)
95% CI for CF = (0,7)
90% CI for CF = (1,6)

{1,2,4,5,6,7,8,9,10,12,13,14|3,11}
#Genes      count in run(s) 1 through 2, Overall probability, Overall cumulative probability
     0     528719     310385     0.041955    0.041955
     1    1894997    1058101     0.147655    0.189610
     2    2799734    1784966     0.229235    0.418845
     3    2429895    2269623     0.234976    0.653821
     4    1434650    2122873     0.177876    0.831697
     5     625651    1418896     0.102227    0.933925
     6     211993     690068     0.045103    0.979028
     7      58204     252873     0.015554    0.994581
     8      13129      71909     0.004252    0.998833
     9       2548      16643     0.000960    0.999793
    10        408       3130     0.000177    0.999970
    11         62        464     0.000026    0.999996
    12          8         59     0.000003    0.999999
    13          2          9     0.000001    1.000000
    14          0          1     0.000000    1.000000

mean CF =   0.006 (proportion of loci)
        =   2.958 (number of loci)
99% CI for CF = (0,8)
95% CI for CF = (0,6)
90% CI for CF = (1,6)

{1,3,4,5,6,7,11,12,13,14|2,8,9,10}
#Genes      count in run(s) 1 through 2, Overall probability, Overall cumulative probability
     0          9        203     0.000011    0.000011
     1      50725    1149987     0.060036    0.060046
     2    3208906    1367452     0.228818    0.288864
     3    4566231    4964227     0.476523    0.765387
     4    1812207    2123733     0.196797    0.962184
     5     323566     360514     0.034204    0.996388
     6      34913      32041     0.003348    0.999736
     7       3251       1767     0.000251    0.999987
     8        182         75     0.000013    0.999999
     9         10          1     0.000001    1.000000

mean CF =   0.006 (proportion of loci)
        =   2.927 (number of loci)
99% CI for CF = (1,5)
95% CI for CF = (1,5)
90% CI for CF = (1,4)

{1,2,3,8,9|4,5,6,7,10,11,12,13,14}
#Genes      count in run(s) 1 through 2, Overall probability, Overall cumulative probability
     2    6117451    3927876     0.502266    0.502266
     3    2173820    1805896     0.198986    0.701252
     4    1301310    2459305     0.188031    0.889283
     5     368484    1477848     0.092317    0.981599
     6      37514     305311     0.017141    0.998741
     7       1384      23189     0.001229    0.999969
     8         36        569     0.000030    1.000000
     9          1          6     0.000000    1.000000

mean CF =   0.006 (proportion of loci)
        =   2.927 (number of loci)
99% CI for CF = (2,6)
95% CI for CF = (2,5)
90% CI for CF = (2,5)

{1,2,3,6,7,9,11,12,13,14|4,5,8,10}
#Genes      count in run(s) 1 through 2, Overall probability, Overall cumulative probability
     0          0      35125     0.001756    0.001756
     1          0     177928     0.008896    0.010653
     2    1706987    1749386     0.172819    0.183471
     3    7782058    7526420     0.765424    0.948895
     4     496681     496000     0.049634    0.998529
     5      14061      14886     0.001447    0.999977
     6        213        253     0.000023    1.000000
     7          0          2     0.000000    1.000000

mean CF =   0.006 (proportion of loci)
        =   2.857 (number of loci)
99% CI for CF = (1,4)
95% CI for CF = (2,4)
90% CI for CF = (2,4)

{1,2,3,4,5,7,8,9,11,12,13,14|6,10}
#Genes      count in run(s) 1 through 2, Overall probability, Overall cumulative probability
     0      16937      16344     0.001664    0.001664
     1    1420053    1435593     0.142782    0.144446
     2    2902739    2921988     0.291236    0.435683
     3    2818291    2825730     0.282201    0.717884
     4    1733365    1724276     0.172882    0.890766
     5     763124     748145     0.075563    0.966329
     6     257317     247020     0.025217    0.991546
     7      69164      64269     0.006672    0.998218
     8      15555      13712     0.001463    0.999681
     9       2945       2478     0.000271    0.999952
    10        445        394     0.000042    0.999994
    11         58         46     0.000005    0.999999
    12          6          5     0.000001    1.000000
    13          1          0     0.000000    1.000000

mean CF =   0.006 (proportion of loci)
        =   2.854 (number of loci)
99% CI for CF = (1,7)
95% CI for CF = (1,6)
90% CI for CF = (1,5)

{1,2,4,5|3,6,7,8,9,10,11,12,13,14}
#Genes      count in run(s) 1 through 2, Overall probability, Overall cumulative probability
     0      25986      14417     0.002020    0.002020
     1    1043653     605045     0.082435    0.084455
     2    3999326    3017182     0.350825    0.435280
     3    3127653    2797245     0.296245    0.731525
     4    1361877    2313607     0.183774    0.915300
     5     367732     983218     0.067547    0.982847
     6      64764     232066     0.014842    0.997689
     7       8114      33727     0.002092    0.999781
     8        832       3276     0.000205    0.999986
     9         60        203     0.000013    0.999999
    10          3         13     0.000001    1.000000
    11          0          1     0.000000    1.000000

mean CF =   0.006 (proportion of loci)
        =   2.851 (number of loci)
99% CI for CF = (1,6)
95% CI for CF = (1,5)
90% CI for CF = (1,5)

{1,2,3,4,11|5,6,7,8,9,10,12,13,14}
#Genes      count in run(s) 1 through 2, Overall probability, Overall cumulative probability
     0     699716    2064939     0.138233    0.138233
     1     478547    1535970     0.100726    0.238959
     2     162223     636645     0.039943    0.278902
     3    4328215    3182442     0.375533    0.654435
     4    2998283    1873862     0.243607    0.898042
     5    1032249     569498     0.080087    0.978129
     6     246690     116349     0.018152    0.996281
     7      45987      18066     0.003203    0.999484
     8       7130       2036     0.000458    0.999942
     9        862        181     0.000052    0.999994
    10         91         12     0.000005    1.000000
    11          6          0     0.000000    1.000000
    12          1          0     0.000000    1.000000

mean CF =   0.005 (proportion of loci)
        =   2.818 (number of loci)
99% CI for CF = (0,6)
95% CI for CF = (0,5)
90% CI for CF = (0,5)

{1,2,3,4,8,9,10,11,12,14|5,6,7,13}
#Genes      count in run(s) 1 through 2, Overall probability, Overall cumulative probability
     0       5705       6225     0.000597    0.000597
     1     525439     567424     0.054643    0.055240
     2    3525331    3771951     0.364864    0.420104
     3    3596294    3594949     0.359562    0.779666
     4    1702202    1568182     0.163519    0.943185
     5     516184     408412     0.046230    0.989415
     6     111065      72365     0.009172    0.998586
     7      16055       9463     0.001276    0.999862
     8       1617        954     0.000129    0.999991
     9        106         73     0.000009    1.000000
    10          2          2     0.000000    1.000000

mean CF =   0.005 (proportion of loci)
        =   2.813 (number of loci)
99% CI for CF = (1,6)
95% CI for CF = (1,5)
90% CI for CF = (1,5)

{1,2,3,4,6,7,8,10,11,12,13,14|5,9}
#Genes      count in run(s) 1 through 2, Overall probability, Overall cumulative probability
     0    1124229     521718     0.082297    0.082297
     1    2051392     979031     0.151521    0.233818
     2    2296582    2068051     0.218232    0.452050
     3    1982655    2639830     0.231124    0.683174
     4    1333430    2062799     0.169811    0.852986
     5     711412    1106321     0.090887    0.943872
     6     315891     441122     0.037851    0.981723
     7     123205     137409     0.013031    0.994754
     8      43124      34624     0.003887    0.998641
     9      13310       7496     0.001040    0.999682
    10       3672       1351     0.000251    0.999933
    11        902        222     0.000056    0.999989
    12        169         23     0.000010    0.999998
    13         23          2     0.000001    1.000000
    14          2          1     0.000000    1.000000
    15          2          0     0.000000    1.000000

mean CF =   0.005 (proportion of loci)
        =   2.777 (number of loci)
99% CI for CF = (0,8)
95% CI for CF = (0,6)
90% CI for CF = (0,6)

{1,2,3,4,9,11,12,13,14|5,6,7,8,10}
#Genes      count in run(s) 1 through 2, Overall probability, Overall cumulative probability
     0     233476      35784     0.013463    0.013463
     1     612625      78535     0.034558    0.048021
     2    2631318    6297684     0.446450    0.494471
     3    2199491    2384949     0.229222    0.723693
     4    3579207    1002702     0.229095    0.952789
     5     666609     178031     0.042232    0.995021
     6      71853      20796     0.004632    0.999653
     7       5191       1456     0.000332    0.999985
     8        224         59     0.000014    1.000000
     9          6          4     0.000000    1.000000

mean CF =   0.005 (proportion of loci)
        =   2.773 (number of loci)
99% CI for CF = (0,5)
95% CI for CF = (1,5)
90% CI for CF = (2,4)

{1,2,3,5,9,10,11,12,13,14|4,6,7,8}
#Genes      count in run(s) 1 through 2, Overall probability, Overall cumulative probability
     0      28841     298456     0.016365    0.016365
     1      92384     905526     0.049896    0.066260
     2    2985389    3138608     0.306200    0.372460
     3    4940139    4103842     0.452199    0.824659
     4    1655411    1295757     0.147558    0.972218
     5     263921     221833     0.024288    0.996505
     6      30398      32815     0.003161    0.999666
     7       3233       2985     0.000311    0.999977
     8        268        168     0.000022    0.999999
     9         16         10     0.000001    1.000000

mean CF =   0.005 (proportion of loci)
        =   2.752 (number of loci)
99% CI for CF = (0,5)
95% CI for CF = (1,5)
90% CI for CF = (1,4)

{1,2,3,5,6,7,8,10,11,12,13,14|4,9}
#Genes      count in run(s) 1 through 2, Overall probability, Overall cumulative probability
     0     376255     444783     0.041052    0.041052
     1    1483995    1740870     0.161243    0.202295
     2    2484559    2789419     0.263699    0.465994
     3    2487323    2519350     0.250334    0.716328
     4    1747991    1517460     0.163273    0.879600
     5     913209     673074     0.079314    0.958914
     6     362059     232048     0.029705    0.988620
     7     110843      64879     0.008786    0.997406
     8      27347      14781     0.002106    0.999512
     9       5374       2829     0.000410    0.999922
    10        904        435     0.000067    0.999989
    11        125         65     0.000010    0.999999
    12         14          6     0.000001    1.000000
    13          1          1     0.000000    1.000000
    14          1          0     0.000000    1.000000

mean CF =   0.005 (proportion of loci)
        =   2.750 (number of loci)
99% CI for CF = (0,7)
95% CI for CF = (0,6)
90% CI for CF = (1,5)

{1,2,3,4,5,6,7,8,10,12,14|9,11,13}
#Genes      count in run(s) 1 through 2, Overall probability, Overall cumulative probability
     0     393018     387785     0.039040    0.039040
     1    1621015    1570816     0.159592    0.198632
     2    2731565    2638994     0.268528    0.467160
     3    2573230    2529127     0.255118    0.722278
     4    1600166    1637500     0.161883    0.884161
     5     727893     796384     0.076214    0.960375
     6     258209     309153     0.028368    0.988743
     7      73513      98228     0.008587    0.997330
     8      17303      25564     0.002143    0.999473
     9       3425       5396     0.000441    0.999914
    10        568        915     0.000074    0.999988
    11         83        125     0.000010    0.999999
    12         11         11     0.000001    1.000000
    13          0          2     0.000000    1.000000
    14          1          0     0.000000    1.000000

mean CF =   0.005 (proportion of loci)
        =   2.743 (number of loci)
99% CI for CF = (0,7)
95% CI for CF = (0,6)
90% CI for CF = (1,5)

{1,2,3,4,5,6,8,10,11,12,13,14|7,9}
#Genes      count in run(s) 1 through 2, Overall probability, Overall cumulative probability
     0      41673      44750     0.004321    0.004321
     1    1533881    1648809     0.159135    0.163456
     2    3003560    3097472     0.305052    0.468507
     3    2808918    2778431     0.279367    0.747875
     4    1652257    1568561     0.161041    0.908916
     5     682927     622672     0.065280    0.974196
     6     213456     185817     0.019964    0.994159
     7      51452      43850     0.004765    0.998924
     8      10076       8198     0.000914    0.999838
     9       1585       1245     0.000141    0.999980
    10        198        170     0.000018    0.999998
    11         14         21     0.000002    1.000000
    12          3          4     0.000000    1.000000

mean CF =   0.005 (proportion of loci)
        =   2.740 (number of loci)
99% CI for CF = (1,7)
95% CI for CF = (1,6)
90% CI for CF = (1,5)

{1,3,9,10,11,12,13,14|2,4,5,6,7,8}
#Genes      count in run(s) 1 through 2, Overall probability, Overall cumulative probability
     1    2280328    2861056     0.257069    0.257069
     2    1823777    2720652     0.227221    0.484291
     3    1866281    3013877     0.244008    0.728299
     4    1072888    1044952     0.105892    0.834191
     5    2476783     285855     0.138132    0.972322
     6     447408      61708     0.025456    0.997778
     7      30791      10725     0.002076    0.999854
     8       1614       1112     0.000136    0.999990
     9        122         62     0.000009    1.000000
    10          8          1     0.000000    1.000000

mean CF =   0.005 (proportion of loci)
        =   2.726 (number of loci)
99% CI for CF = (1,6)
95% CI for CF = (1,6)
90% CI for CF = (1,5)

{1,2,3,4,8,9,10,11|5,6,7,12,13,14}
#Genes      count in run(s) 1 through 2, Overall probability, Overall cumulative probability
     0     248309     507530     0.037792    0.037792
     1    1332304    2840968     0.208664    0.246456
     2    1970257    3129008     0.254963    0.501419
     3    2301870    1956140     0.212900    0.714319
     4    2011615     865502     0.143856    0.858175
     5    1202244     449948     0.082610    0.940785
     6     599683     209258     0.040447    0.981232
     7     245217      38384     0.014180    0.995412
     8      68501       3126     0.003581    0.998993
     9      17868        135     0.000900    0.999893
    10       2056          1     0.000103    0.999996
    11         75          0     0.000004    1.000000
    12          1          0     0.000000    1.000000

mean CF =   0.005 (proportion of loci)
        =   2.726 (number of loci)
99% CI for CF = (0,7)
95% CI for CF = (0,6)
90% CI for CF = (1,6)

{1,2,3,5,6,7,8,9,10,11,12,13|4,14}
#Genes      count in run(s) 1 through 2, Overall probability, Overall cumulative probability
     0     154628     155631     0.015513    0.015513
     1    1473308    1487290     0.148030    0.163543
     2    3052405    3064380     0.305839    0.469382
     3    2857426    2855503     0.285646    0.755029
     4    1609844    1599154     0.160450    0.915478
     5     624742     615647     0.062019    0.977498
     6     179088     175405     0.017725    0.995223
     7      39963      38835     0.003940    0.999162
     8       7343       6955     0.000715    0.999877
     9       1109       1056     0.000108    0.999986
    10        129        132     0.000013    0.999999
    11         14         10     0.000001    1.000000
    12          1          2     0.000000    1.000000

mean CF =   0.005 (proportion of loci)
        =   2.709 (number of loci)
99% CI for CF = (0,6)
95% CI for CF = (1,5)
90% CI for CF = (1,5)

{1,5,8,9,10,11,12,13,14|2,3,4,6,7}
#Genes      count in run(s) 1 through 2, Overall probability, Overall cumulative probability
     1      22013      40661     0.003134    0.003134
     2    3119653    5263915     0.419178    0.422312
     3    5518968    3961617     0.474029    0.896341
     4    1201020     676858     0.093894    0.990235
     5     129365      54342     0.009185    0.999421
     6       8577       2535     0.000556    0.999976
     7        394         72     0.000023    0.999999
     8          9          0     0.000000    1.000000
     9          1          0     0.000000    1.000000

mean CF =   0.005 (proportion of loci)
        =   2.689 (number of loci)
99% CI for CF = (2,5)
95% CI for CF = (2,4)
90% CI for CF = (2,4)

{1,2,3,4,5,6,7,10,12|8,9,11,13,14}
#Genes      count in run(s) 1 through 2, Overall probability, Overall cumulative probability
     1    1714636    2590451     0.215254    0.215254
     2    2444052    2574088     0.250907    0.466161
     3    2861719    2417251     0.263948    0.730110
     4    2149392    1719282     0.193434    0.923544
     5     693716     562333     0.062802    0.986346
     6     119731     118181     0.011896    0.998242
     7      14923      16838     0.001588    0.999830
     8       1692       1483     0.000159    0.999988
     9        127         88     0.000011    0.999999
    10         12          4     0.000001    1.000000
    11          0          1     0.000000    1.000000

mean CF =   0.005 (proportion of loci)
        =   2.681 (number of loci)
99% CI for CF = (1,6)
95% CI for CF = (1,5)
90% CI for CF = (1,5)

{1,2,3,4,5,6,7,8,9,12,14|10,11,13}
#Genes      count in run(s) 1 through 2, Overall probability, Overall cumulative probability
     0     505599     739686     0.062264    0.062264
     1    1458038    2204841     0.183144    0.245408
     2    2010201    2518716     0.226446    0.471854
     3    2522353    2308861     0.241561    0.713415
     4    1898769    1450938     0.167485    0.880900
     5    1023132     584754     0.080394    0.961294
     6     422764     157615     0.029019    0.990313
     7     127226      29812     0.007852    0.998165
     8      27273       4244     0.001576    0.999741
     9       4124        490     0.000231    0.999972
    10        484         39     0.000026    0.999998
    11         36          4     0.000002    1.000000
    12          1          0     0.000000    1.000000

mean CF =   0.005 (proportion of loci)
        =   2.677 (number of loci)
99% CI for CF = (0,7)
95% CI for CF = (0,6)
90% CI for CF = (0,5)

{1,2,3,4,5,6,7,9,11,12,14|8,10,13}
#Genes      count in run(s) 1 through 2, Overall probability, Overall cumulative probability
     0       6115       6115     0.000611    0.000611
     1    1131182    1137552     0.113437    0.114048
     2    3417938    3428836     0.342339    0.456387
     3    3487023    3487535     0.348728    0.805115
     4    1521232    1508788     0.151501    0.956616
     5     371318     366905     0.036911    0.993527
     6      58164      57413     0.005779    0.999306
     7       6486       6327     0.000641    0.999946
     8        509        495     0.000050    0.999997
     9         29         34     0.000003    1.000000
    10          4          0     0.000000    1.000000

mean CF =   0.005 (proportion of loci)
        =   2.674 (number of loci)
99% CI for CF = (1,6)
95% CI for CF = (1,5)
90% CI for CF = (1,4)

{1,2,3,4,6,7,8,9,10,11,12,14|5,13}
#Genes      count in run(s) 1 through 2, Overall probability, Overall cumulative probability
     0     428830     473989     0.045141    0.045141
     1    1666698    1786262     0.172648    0.217789
     2    2671403    2740328     0.270587    0.488375
     3    2505603    2452749     0.247918    0.736293
     4    1594856    1504516     0.154969    0.891262
     5     751908     692338     0.072212    0.963474
     6     275090     251561     0.026333    0.989807
     7      81162      75053     0.007811    0.997617
     8      19573      18657     0.001912    0.999529
     9       4093       3783     0.000394    0.999923
    10        666        661     0.000066    0.999989
    11        103         87     0.000010    0.999998
    12         14         14     0.000001    1.000000
    13          1          2     0.000000    1.000000

mean CF =   0.005 (proportion of loci)
        =   2.671 (number of loci)
99% CI for CF = (0,7)
95% CI for CF = (0,6)
90% CI for CF = (1,5)

{1,2,3,4,5,8,9,11,12,13,14|6,7,10}
#Genes      count in run(s) 1 through 2, Overall probability, Overall cumulative probability
     0     292288     428492     0.036039    0.036039
     1    1398864    1829211     0.161404    0.197443
     2    2664072    3058629     0.286135    0.483578
     3    2723503    2660740     0.269212    0.752790
     4    1760589    1395329     0.157796    0.910586
     5     800863     484075     0.064247    0.974833
     6     272333     118892     0.019561    0.994394
     7      70592      21374     0.004598    0.998992
     8      14332       2919     0.000863    0.999855
     9       2230        316     0.000127    0.999982
    10        301         22     0.000016    0.999998
    11         30          1     0.000002    1.000000
    12          3          0     0.000000    1.000000

mean CF =   0.005 (proportion of loci)
        =   2.652 (number of loci)
99% CI for CF = (0,7)
95% CI for CF = (0,6)
90% CI for CF = (1,5)

{1,2,4,5,6,8,9,10,11,12,13,14|3,7}
#Genes      count in run(s) 1 through 2, Overall probability, Overall cumulative probability
     1    1616702    1947445     0.178207    0.178207
     2    3125871    3370575     0.324822    0.503030
     3    2807181    2688756     0.274797    0.777826
     4    1577177    1338027     0.145760    0.923587
     5     627624     480548     0.055409    0.978995
     6     189191     135434     0.016231    0.995227
     7      45670      31568     0.003862    0.999088
     8       8912       6309     0.000761    0.999850
     9       1428       1122     0.000128    0.999977
    10        207        189     0.000020    0.999997
    11         31         25     0.000003    1.000000
    12          5          2     0.000000    1.000000
    13          0          0     0.000000    1.000000
    14          1          0     0.000000    1.000000

mean CF =   0.005 (proportion of loci)
        =   2.644 (number of loci)
99% CI for CF = (1,6)
95% CI for CF = (1,5)
90% CI for CF = (1,5)

{1,2,3,4,5,6,7,9,10,12,13|8,11,14}
#Genes      count in run(s) 1 through 2, Overall probability, Overall cumulative probability
     0     611495     569971     0.059073    0.059073
     1    1937323    1833673     0.188550    0.247623
     2    2464607    2418826     0.244172    0.491795
     3    2281195    2326210     0.230370    0.722165
     4    1633237    1681719     0.165748    0.887913
     5     777029     825872     0.080145    0.968058
     6     238399     271425     0.025491    0.993549
     7      48989      61243     0.005512    0.999061
     8       6943       9818     0.000838    0.999899
     9        723       1127     0.000092    0.999991
    10         51        106     0.000008    0.999999
    11          8          9     0.000001    1.000000
    12          1          1     0.000000    1.000000

mean CF =   0.005 (proportion of loci)
        =   2.631 (number of loci)
99% CI for CF = (0,7)
95% CI for CF = (0,6)
90% CI for CF = (0,5)

{1,4,8,11|2,3,5,6,7,9,10,12,13,14}
#Genes      count in run(s) 1 through 2, Overall probability, Overall cumulative probability
     2    5236828    5024894     0.513086    0.513086
     3    4078335    4329607     0.420397    0.933483
     4     637198     606412     0.062180    0.995664
     5      45705      37598     0.004165    0.999829
     6       1880       1450     0.000167    0.999995
     7         54         39     0.000005    1.000000

mean CF =   0.005 (proportion of loci)
        =   2.558 (number of loci)
99% CI for CF = (2,4)
95% CI for CF = (2,4)
90% CI for CF = (2,4)

{1,2,3,5,6,7,8|4,9,10,11,12,13,14}
#Genes      count in run(s) 1 through 2, Overall probability, Overall cumulative probability
     0     606352    1059740     0.083305    0.083305
     1    1428519    2235040     0.183178    0.266483
     2    2356859    2230165     0.229351    0.495834
     3    2856331    2262844     0.255959    0.751792
     4    1609746    1364081     0.148691    0.900484
     5     801700     569472     0.068559    0.969042
     6     263157     209486     0.023632    0.992675
     7      63190      57325     0.006026    0.998700
     8      12267      10470     0.001137    0.999837
     9       1710       1250     0.000148    0.999985
    10        159        120     0.000014    0.999999
    11         10          7     0.000001    1.000000

mean CF =   0.005 (proportion of loci)
        =   2.542 (number of loci)
99% CI for CF = (0,7)
95% CI for CF = (0,6)
90% CI for CF = (0,5)

{1,2,3,4,5,6,7,9,11|8,10,12,13,14}
#Genes      count in run(s) 1 through 2, Overall probability, Overall cumulative probability
     0     203534       8848     0.010619    0.010619
     1    1751660     769444     0.126055    0.136674
     2    4304305    3441042     0.387267    0.523942
     3    2622566    3592844     0.310771    0.834712
     4     858791    1676774     0.126778    0.961490
     5     207742     433608     0.032067    0.993558
     6      43445      69188     0.005632    0.999190
     7       7090       7620     0.000736    0.999925
     8        811        594     0.000070    0.999995
     9         52         33     0.000004    1.000000
    10          4          5     0.000000    1.000000

mean CF =   0.005 (proportion of loci)
        =   2.540 (number of loci)
99% CI for CF = (0,6)
95% CI for CF = (1,5)
90% CI for CF = (1,4)

{1,2,3,4,9,10|5,6,7,8,11,12,13,14}
#Genes      count in run(s) 1 through 2, Overall probability, Overall cumulative probability
     0      45877      29988     0.003793    0.003793
     1     770071     619792     0.069493    0.073286
     2    3970291    4227900     0.409910    0.483196
     3    4406374    4679042     0.454271    0.937467
     4     757063     427463     0.059226    0.996693
     5      48713      15501     0.003211    0.999904
     6       1581        309     0.000095    0.999998
     7         30          5     0.000002    1.000000

mean CF =   0.005 (proportion of loci)
        =   2.506 (number of loci)
99% CI for CF = (1,4)
95% CI for CF = (1,4)
90% CI for CF = (1,4)

{1,8,11|2,3,4,5,6,7,9,10,12,13,14}
#Genes      count in run(s) 1 through 2, Overall probability, Overall cumulative probability
     0      92301     165089     0.012870    0.012870
     1      24260      35844     0.003005    0.015875
     2    6105071    7223867     0.666447    0.682322
     3    1616865    1892429     0.175465    0.857786
     4    1433845     563313     0.099858    0.957644
     5     435095     107085     0.027109    0.984753
     6     248775      11525     0.013015    0.997768
     7      40523        820     0.002067    0.999835
     8       3134         28     0.000158    0.999993
     9        126          0     0.000006    1.000000
    10          5          0     0.000000    1.000000

mean CF =   0.005 (proportion of loci)
        =   2.491 (number of loci)
99% CI for CF = (0,6)
95% CI for CF = (2,5)
90% CI for CF = (2,4)

{1,2,4,5,6,7,8,9,10,11,12,14|3,13}
#Genes      count in run(s) 1 through 2, Overall probability, Overall cumulative probability
     0     245825     900328     0.057308    0.057308
     1    1123974    2971888     0.204793    0.262101
     2    2339457    3247381     0.279342    0.541443
     3    2940912    1911679     0.242630    0.784072
     4    2087830     725890     0.140686    0.924758
     5     917832     195575     0.055670    0.980429
     6     273822      39896     0.015686    0.996114
     7      59319       6361     0.003284    0.999398
     8       9654        900     0.000528    0.999926
     9       1232         90     0.000066    0.999992
    10        121         12     0.000007    0.999999
    11         20          0     0.000001    1.000000
    12          2          0     0.000000    1.000000

mean CF =   0.005 (proportion of loci)
        =   2.454 (number of loci)
99% CI for CF = (0,6)
95% CI for CF = (0,5)
90% CI for CF = (0,5)

{1,2,3,4,5,6,7,9,10,12|8,11,13,14}
#Genes      count in run(s) 1 through 2, Overall probability, Overall cumulative probability
     0     170612    2489719     0.133017    0.133017
     1     220751    3054915     0.163783    0.296800
     2    3693852    1688355     0.269110    0.565910
     3    2787167     635936     0.171155    0.737065
     4    1843319     827466     0.133539    0.870605
     5     922759     804666     0.086371    0.956976
     6     289522     375280     0.033240    0.990216
     7      61762     101708     0.008174    0.998389
     8       9147      18975     0.001406    0.999796
     9       1019       2690     0.000185    0.999981
    10         90        268     0.000018    0.999999
    11          0         20     0.000001    1.000000
    12          0          2     0.000000    1.000000

mean CF =   0.005 (proportion of loci)
        =   2.451 (number of loci)
99% CI for CF = (0,7)
95% CI for CF = (0,6)
90% CI for CF = (0,5)

{1,2,3,5,6,7,8,9,10,12,13,14|4,11}
#Genes      count in run(s) 1 through 2, Overall probability, Overall cumulative probability
     0     702474     831751     0.076711    0.076711
     1    1934835    2227998     0.208142    0.284853
     2    2576981    2788792     0.268289    0.553142
     3    2233887    2184285     0.220909    0.774050
     4    1424466    1218014     0.132124    0.906174
     5     710916     514392     0.061265    0.967440
     6     286559     173338     0.022995    0.990434
     7      95432      47830     0.007163    0.997598
     8      26689      10920     0.001880    0.999478
     9       6259       2208     0.000423    0.999901
    10       1232        407     0.000082    0.999983
    11        231         55     0.000014    0.999998
    12         37         10     0.000002    1.000000
    13          2          0     0.000000    1.000000

mean CF =   0.005 (proportion of loci)
        =   2.450 (number of loci)
99% CI for CF = (0,7)
95% CI for CF = (0,6)
90% CI for CF = (0,5)

{1,2,3,4,8,9,10,11,12,13|5,6,7,14}
#Genes      count in run(s) 1 through 2, Overall probability, Overall cumulative probability
     2    6855272    6403751     0.662951    0.662951
     3    2353223    2714362     0.253379    0.916330
     4     672973     716604     0.069479    0.985809
     5     108177     143111     0.012564    0.998374
     6       9763      20144     0.001495    0.999869
     7        567       1912     0.000124    0.999993
     8         25        113     0.000007    1.000000
     9          0          3     0.000000    1.000000

mean CF =   0.005 (proportion of loci)
        =   2.437 (number of loci)
99% CI for CF = (2,5)
95% CI for CF = (2,4)
90% CI for CF = (2,4)

{1,2,3,4,5,6,8,9,11,12,13,14|7,10}
#Genes      count in run(s) 1 through 2, Overall probability, Overall cumulative probability
     0     597987     614569     0.060628    0.060628
     1    2045094    2083933     0.206451    0.267079
     2    2871270    2895069     0.288317    0.555396
     3    2368423    2354835     0.236163    0.791559
     4    1330665    1300190     0.131543    0.923102
     5     551829     531211     0.054152    0.977254
     6     177204     166890     0.017205    0.994458
     7      45762      42425     0.004409    0.998868
     8       9776       9051     0.000941    0.999809
     9       1691       1536     0.000161    0.999970
    10        261        254     0.000026    0.999996
    11         35         32     0.000003    1.000000
    12          2          5     0.000000    1.000000
    13          1          0     0.000000    1.000000

mean CF =   0.005 (proportion of loci)
        =   2.432 (number of loci)
99% CI for CF = (0,7)
95% CI for CF = (0,5)
90% CI for CF = (0,5)

{1,2,3,10|4,5,6,7,8,9,11,12,13,14}
#Genes      count in run(s) 1 through 2, Overall probability, Overall cumulative probability
     0     668093    3504709     0.208640    0.208640
     1     584395    1180534     0.088246    0.296887
     2     211027    1059221     0.063512    0.360399
     3    4477534    3765952     0.412174    0.772573
     4    3151574     464787     0.180818    0.953391
     5     803753      23990     0.041387    0.994778
     6      96718        780     0.004875    0.999653
     7       6572         27     0.000330    0.999983
     8        322          0     0.000016    0.999999
     9         12          0     0.000001    1.000000

mean CF =   0.005 (proportion of loci)
        =   2.414 (number of loci)
99% CI for CF = (0,6)
95% CI for CF = (0,5)
90% CI for CF = (0,4)

{1,2,3,4,5,6,7,8,9,12|10,11,13,14}
#Genes      count in run(s) 1 through 2, Overall probability, Overall cumulative probability
     0    1575268     608116     0.109169    0.109169
     1    1342071     761743     0.105191    0.214360
     2    2577530    3344893     0.296121    0.510481
     3    2809564    3404555     0.310706    0.821187
     4    1311440    1476132     0.139379    0.960566
     5     322969     347625     0.033530    0.994095
     6      53444      51292     0.005237    0.999332
     7       6945       5199     0.000607    0.999939
     8        688        425     0.000056    0.999995
     9         77         19     0.000005    1.000000
    10          4          1     0.000000    1.000000

mean CF =   0.005 (proportion of loci)
        =   2.391 (number of loci)
99% CI for CF = (0,6)
95% CI for CF = (0,5)
90% CI for CF = (0,4)

{1,2,3,6,7,8|4,5,9,10,11,12,13,14}
#Genes      count in run(s) 1 through 2, Overall probability, Overall cumulative probability
     0     185366     208811     0.019709    0.019709
     1    1286052    1378540     0.133230    0.152938
     2    3897815    3915042     0.390643    0.543581
     3    3875061    3763589     0.381933    0.925514
     4     705889     684307     0.069510    0.995024
     5      47995      47662     0.004783    0.999806
     6       1773       1978     0.000188    0.999994
     7         48         69     0.000006    1.000000
     8          1          2     0.000000    1.000000

mean CF =   0.005 (proportion of loci)
        =   2.363 (number of loci)
99% CI for CF = (0,4)
95% CI for CF = (1,4)
90% CI for CF = (1,4)

{1,4,5,6,7,11,12,13,14|2,3,8,9,10}
#Genes      count in run(s) 1 through 2, Overall probability, Overall cumulative probability
     1     923744     438623     0.068118    0.068118
     2    5200594    5908556     0.555458    0.623576
     3    3469632    3330958     0.340029    0.963605
     4     389601     311700     0.035065    0.998670
     5      16113       9989     0.001305    0.999976
     6        314        173     0.000024    1.000000
     7          2          1     0.000000    1.000000

mean CF =   0.005 (proportion of loci)
        =   2.346 (number of loci)
99% CI for CF = (1,4)
95% CI for CF = (1,4)
90% CI for CF = (1,3)

{1,2,3,4,5,6,7,11,12,13|8,9,10,14}
#Genes      count in run(s) 1 through 2, Overall probability, Overall cumulative probability
     1    2350564    2428358     0.238946    0.238946
     2    3589724    3928860     0.375929    0.614875
     3    2414586    2512105     0.246335    0.861210
     4    1119830     893216     0.100652    0.961862
     5     390657     202053     0.029635    0.991498
     6     107082      31723     0.006940    0.998438
     7      23357       3400     0.001338    0.999776
     8       3726        266     0.000200    0.999975
     9        435         19     0.000023    0.999998
    10         34          0     0.000002    1.000000
    11          5          0     0.000000    1.000000

mean CF =   0.005 (proportion of loci)
        =   2.333 (number of loci)
99% CI for CF = (1,6)
95% CI for CF = (1,5)
90% CI for CF = (1,4)

{1,3,4,6,8,9,10,11,12,13,14|2,5,7}
#Genes      count in run(s) 1 through 2, Overall probability, Overall cumulative probability
     0       3317       3251     0.000328    0.000328
     1     321480     323156     0.032232    0.032560
     2    6595360    6610494     0.660293    0.692853
     3    2577571    2566379     0.257198    0.950050
     4     450668     446168     0.044842    0.994892
     5      47924      47024     0.004747    0.999640
     6       3497       3339     0.000342    0.999981
     7        173        182     0.000018    0.999999
     8         10          6     0.000001    1.000000
     9          0          1     0.000000    1.000000

mean CF =   0.005 (proportion of loci)
        =   2.330 (number of loci)
99% CI for CF = (1,5)
95% CI for CF = (1,4)
90% CI for CF = (2,3)

{1,2,4,8,10|3,5,6,7,9,11,12,13,14}
#Genes      count in run(s) 1 through 2, Overall probability, Overall cumulative probability
     2    7135704    6952146     0.704392    0.704392
     3    2584858    2728830     0.265684    0.970077
     4     268625     308463     0.028854    0.998931
     5      10635      10348     0.001049    0.999980
     6        172        210     0.000019    1.000000
     7          6          3     0.000000    1.000000

mean CF =   0.005 (proportion of loci)
        =   2.327 (number of loci)
99% CI for CF = (2,4)
95% CI for CF = (2,4)
90% CI for CF = (2,3)

{1,2,3,4,5,7,8,10,11,12,13,14|6,9}
#Genes      count in run(s) 1 through 2, Overall probability, Overall cumulative probability
     0     329461     378688     0.035407    0.035407
     1    2293121    2600129     0.244663    0.280070
     2    3159698    3374240     0.326697    0.606767
     3    2360629    2260091     0.231036    0.837803
     4    1206942     983858     0.109540    0.947343
     5     465522     310175     0.038785    0.986128
     6     141420      75533     0.010848    0.996975
     7      34776      14624     0.002470    0.999445
     8       7088       2279     0.000468    0.999914
     9       1153        335     0.000074    0.999988
    10        173         42     0.000011    0.999999
    11         15          5     0.000001    1.000000
    12          2          1     0.000000    1.000000

mean CF =   0.004 (proportion of loci)
        =   2.310 (number of loci)
99% CI for CF = (0,6)
95% CI for CF = (0,5)
90% CI for CF = (1,5)

{1,2,3,5,6,7,8,9,10,11,12|4,13,14}
#Genes      count in run(s) 1 through 2, Overall probability, Overall cumulative probability
     0      55970      68035     0.006200    0.006200
     1    1328166    1612308     0.147024    0.153224
     2    4873974    5957322     0.541565    0.694789
     3    1777188    1962127     0.186966    0.881754
     4    1500846     353675     0.092726    0.974481
     5     404828      42641     0.022373    0.996854
     6      54267       3661     0.002896    0.999750
     7       4489        218     0.000235    0.999986
     8        260         13     0.000014    0.999999
     9         11          0     0.000001    1.000000
    10          1          0     0.000000    1.000000

mean CF =   0.004 (proportion of loci)
        =   2.293 (number of loci)
99% CI for CF = (0,5)
95% CI for CF = (1,5)
90% CI for CF = (1,4)

{1,4,5,6|2,3,7,8,9,10,11,12,13,14}
#Genes      count in run(s) 1 through 2, Overall probability, Overall cumulative probability
     0     110601     142176     0.012639    0.012639
     1    1938037    2494868     0.221645    0.234284
     2    3558528    4523170     0.404085    0.638369
     3    2406350    2340118     0.237323    0.875692
     4    1373570     455590     0.091458    0.967150
     5     524296      41714     0.028300    0.995451
     6      82929       2272     0.004260    0.999711
     7       5471         90     0.000278    0.999989
     8        212          2     0.000011    1.000000
     9          6          0     0.000000    1.000000

mean CF =   0.004 (proportion of loci)
        =   2.277 (number of loci)
99% CI for CF = (0,5)
95% CI for CF = (1,5)
90% CI for CF = (1,4)

{1,3,5,6,7|2,4,8,9,10,11,12,13,14}
#Genes      count in run(s) 1 through 2, Overall probability, Overall cumulative probability
     0    1203866    1687044     0.144545    0.144545
     1    1664501    2327403     0.199595    0.344141
     2    1820020    3527170     0.267360    0.611500
     3    1838286    1876220     0.185725    0.797226
     4    1775632     460762     0.111820    0.909045
     5     843750      95256     0.046950    0.955995
     6     526174      21387     0.027378    0.983374
     7     262330       4217     0.013327    0.996701
     8      58457        507     0.002948    0.999649
     9       6559         32     0.000330    0.999979
    10        409          2     0.000021    0.999999
    11         15          0     0.000001    1.000000
    12          1          0     0.000000    1.000000

mean CF =   0.004 (proportion of loci)
        =   2.258 (number of loci)
99% CI for CF = (0,7)
95% CI for CF = (0,6)
90% CI for CF = (0,5)

{1,4,5,6,7,8,9,10,11,12|2,3,13,14}
#Genes      count in run(s) 1 through 2, Overall probability, Overall cumulative probability
     0         21         19     0.000002    0.000002
     1      32895      33440     0.003317    0.003319
     2    7627145    7731823     0.767948    0.771267
     3    2094977    2013916     0.205445    0.976712
     4     228834     208431     0.021863    0.998575
     5      15350      11935     0.001364    0.999939
     6        750        427     0.000059    0.999998
     7         25          9     0.000002    1.000000
     8          3          0     0.000000    1.000000

mean CF =   0.004 (proportion of loci)
        =   2.250 (number of loci)
99% CI for CF = (2,4)
95% CI for CF = (2,3)
90% CI for CF = (2,3)

{1,6,7,8,9,10,11,12,13,14|2,3,4,5}
#Genes      count in run(s) 1 through 2, Overall probability, Overall cumulative probability
     0     157639     409757     0.028370    0.028370
     1    1238612    3285048     0.226183    0.254553
     2    3797928    3751001     0.377446    0.631999
     3    3206138    1902515     0.255433    0.887432
     4    1267656     542933     0.090529    0.977961
     5     286501      96077     0.019129    0.997090
     6      41072      11572     0.002632    0.999722
     7       4166       1033     0.000260    0.999982
     8        273         62     0.000017    0.999999
     9         15          2     0.000001    1.000000

mean CF =   0.004 (proportion of loci)
        =   2.223 (number of loci)
99% CI for CF = (0,5)
95% CI for CF = (0,4)
90% CI for CF = (1,4)

{1,4,5,6,7,8,10,11,12,13,14|2,3,9}
#Genes      count in run(s) 1 through 2, Overall probability, Overall cumulative probability
     0        431        408     0.000042    0.000042
     1    2689745    2849364     0.276955    0.276997
     2    3773962    3818019     0.379599    0.656596
     3    2371453    2281301     0.232638    0.889234
     4     890737     814473     0.085261    0.974495
     5     225883     196769     0.021133    0.995627
     6      41468      34402     0.003793    0.999421
     7       5606       4748     0.000518    0.999938
     8        644        480     0.000056    0.999995
     9         69         32     0.000005    1.000000
    10          2          4     0.000000    1.000000

mean CF =   0.004 (proportion of loci)
        =   2.208 (number of loci)
99% CI for CF = (1,5)
95% CI for CF = (1,5)
90% CI for CF = (1,4)

{1,2,3,5,6,7,8,9,10|4,11,12,13,14}
#Genes      count in run(s) 1 through 2, Overall probability, Overall cumulative probability
     0     390157    4593979     0.249207    0.249207
     1     175106    1731111     0.095311    0.344518
     2     182339    1828232     0.100529    0.445046
     3    5887783    1261116     0.357445    0.802491
     4    2746247     448246     0.159725    0.962216
     5     535579     110733     0.032316    0.994531
     6      74831      23422     0.004913    0.999444
     7       7469       2949     0.000521    0.999965
     8        473        204     0.000034    0.999999
     9         15          8     0.000001    1.000000
    10          1          0     0.000000    1.000000

mean CF =   0.004 (proportion of loci)
        =   2.203 (number of loci)
99% CI for CF = (0,6)
95% CI for CF = (0,5)
90% CI for CF = (0,4)

{1,2,3,4,5,6,7,9,12,13|8,10,11,14}
#Genes      count in run(s) 1 through 2, Overall probability, Overall cumulative probability
     0     888292     974258     0.093128    0.093128
     1     541077     530517     0.053580    0.146707
     2    4964272    5284564     0.512442    0.659149
     3    2922327    2659474     0.279090    0.938239
     4     623527     494893     0.055921    0.994160
     5      58001      51969     0.005498    0.999659
     6       2447       4108     0.000328    0.999986
     7         56        209     0.000013    1.000000
     8          1          8     0.000000    1.000000

mean CF =   0.004 (proportion of loci)
        =   2.169 (number of loci)
99% CI for CF = (0,5)
95% CI for CF = (0,4)
90% CI for CF = (0,4)

{1,5,6,7,9,10,11,12,13,14|2,3,4,8}
#Genes      count in run(s) 1 through 2, Overall probability, Overall cumulative probability
     0      46496      49053     0.004777    0.004777
     1    1620171    1688727     0.165445    0.170222
     2    5654981    5402480     0.552873    0.723095
     3    2250004    2357018     0.230351    0.953446
     4     386531     449450     0.041799    0.995246
     5      39038      49167     0.004410    0.999656
     6       2634       3841     0.000324    0.999980
     7        140        244     0.000019    0.999999
     8          5         20     0.000001    1.000000

mean CF =   0.004 (proportion of loci)
        =   2.154 (number of loci)
99% CI for CF = (1,4)
95% CI for CF = (1,4)
90% CI for CF = (1,3)

{1,2,3,4,5,6,8|7,9,10,11,12,13,14}
#Genes      count in run(s) 1 through 2, Overall probability, Overall cumulative probability
     0     630262     763075     0.069667    0.069667
     1    2406970    3082457     0.274471    0.344138
     2    2838361    3132389     0.298538    0.642676
     3    2359087    1985497     0.217229    0.859905
     4    1152081     803949     0.097801    0.957706
     5     439556     198432     0.031899    0.989606
     6     139926      30825     0.008538    0.998143
     7      29535       3124     0.001633    0.999776
     8       3891        239     0.000207    0.999983
     9        315         13     0.000016    0.999999
    10         16          0     0.000001    1.000000

mean CF =   0.004 (proportion of loci)
        =   2.138 (number of loci)
99% CI for CF = (0,6)
95% CI for CF = (0,5)
90% CI for CF = (0,4)

{1,4,6|2,3,5,7,8,9,10,11,12,13,14}
#Genes      count in run(s) 1 through 2, Overall probability, Overall cumulative probability
     0       2756       2793     0.000277    0.000277
     1    2094418    2053925     0.207417    0.207695
     2    5213772    5154102     0.518394    0.726088
     3    2173847    2229933     0.220189    0.946277
     4     450233     484655     0.046744    0.993022
     5      59119      67359     0.006324    0.999346
     6       5461       6691     0.000608    0.999953
     7        372        514     0.000044    0.999998
     8         22         27     0.000002    1.000000
     9          0          1     0.000000    1.000000

mean CF =   0.004 (proportion of loci)
        =   2.127 (number of loci)
99% CI for CF = (1,5)
95% CI for CF = (1,4)
90% CI for CF = (1,4)

{1,2,3,4,5,8,14|6,7,9,10,11,12,13}
#Genes      count in run(s) 1 through 2, Overall probability, Overall cumulative probability
     0       3845        442     0.000214    0.000214
     1     805696      93279     0.044949    0.045163
     2    7587596    8232801     0.791020    0.836183
     3    1524304    1602691     0.156350    0.992533
     4      76633      69427     0.007303    0.999836
     5       1899       1351     0.000162    0.999998
     6         27          9     0.000002    1.000000

mean CF =   0.004 (proportion of loci)
        =   2.126 (number of loci)
99% CI for CF = (1,4)
95% CI for CF = (1,3)
90% CI for CF = (2,3)

{1,2,3,4,6,7,8,9,10,11,12,13|5,14}
#Genes      count in run(s) 1 through 2, Overall probability, Overall cumulative probability
     0    1154736    1065725     0.111023    0.111023
     1    2577573    2499142     0.253836    0.364859
     2    2772970    2803363     0.278817    0.643675
     3    1934600    2010822     0.197271    0.840947
     4     984874    1038257     0.101157    0.942103
     5     395996     409925     0.040296    0.982399
     6     131110     129962     0.013054    0.995453
     7      36807      33894     0.003535    0.998988
     8       8954       7273     0.000811    0.999799
     9       1959       1389     0.000167    0.999967
    10        352        215     0.000028    0.999995
    11         56         27     0.000004    0.999999
    12         12          4     0.000001    1.000000
    13          1          2     0.000000    1.000000

mean CF =   0.004 (proportion of loci)
        =   2.121 (number of loci)
99% CI for CF = (0,6)
95% CI for CF = (0,5)
90% CI for CF = (0,5)

{1,2,3,4,7,9,10,11,12,13,14|5,6,8}
#Genes      count in run(s) 1 through 2, Overall probability, Overall cumulative probability
     0     717093    1596136     0.115661    0.115661
     1    2066991    3228318     0.264765    0.380427
     2    2565969    2830968     0.269847    0.650274
     3    2137250    1524719     0.183098    0.833372
     4    1439245     589662     0.101445    0.934818
     5     730257     178361     0.045431    0.980248
     6     262423      42605     0.015251    0.995500
     7      67032       7903     0.003747    0.999247
     8      11931       1179     0.000656    0.999902
     9       1626        129     0.000088    0.999990
    10        168         20     0.000009    0.999999
    11         14          0     0.000001    1.000000
    12          0          0     0.000000    1.000000
    13          1          0     0.000000    1.000000

mean CF =   0.004 (proportion of loci)
        =   2.111 (number of loci)
99% CI for CF = (0,6)
95% CI for CF = (0,5)
90% CI for CF = (0,5)

{1,3,4,5,6,7,8,11,12,13,14|2,9,10}
#Genes      count in run(s) 1 through 2, Overall probability, Overall cumulative probability
     1    2530797    2505216     0.251801    0.251801
     2    4727981    4648393     0.468819    0.720619
     3    2195096    2171827     0.218346    0.938966
     4     478987     556424     0.051771    0.990736
     5      61386     103089     0.008224    0.998960
     6       5394      13758     0.000958    0.999917
     7        339       1224     0.000078    0.999996
     8         20         66     0.000004    1.000000
     9          0          3     0.000000    1.000000

mean CF =   0.004 (proportion of loci)
        =   2.099 (number of loci)
99% CI for CF = (1,5)
95% CI for CF = (1,4)
90% CI for CF = (1,4)

{1,4,5,6,7,9|2,3,8,10,11,12,13,14}
#Genes      count in run(s) 1 through 2, Overall probability, Overall cumulative probability
     0        857        659     0.000076    0.000076
     1     615475     487445     0.055146    0.055222
     2    8973274    7107235     0.804025    0.859247
     3     383437    2293254     0.133835    0.993082
     4      25538     108800     0.006717    0.999799
     5       1387       2561     0.000197    0.999996
     6         32         45     0.000004    1.000000
     7          0          1     0.000000    1.000000

mean CF =   0.004 (proportion of loci)
        =   2.093 (number of loci)
99% CI for CF = (1,4)
95% CI for CF = (1,3)
90% CI for CF = (1,3)

{1,4,7,8,9,10,11,12,13,14|2,3,5,6}
#Genes      count in run(s) 1 through 2, Overall probability, Overall cumulative probability
     1    3151875    2764688     0.295828    0.295828
     2    4159759    4082333     0.412105    0.707933
     3    2043223    2311981     0.217760    0.925693
     4     538381     691497     0.061494    0.987187
     5      96207     130921     0.011356    0.998543
     6       9918      17040     0.001348    0.999891
     7        602       1425     0.000101    0.999992
     8         34        108     0.000007    1.000000
     9          1          7     0.000000    1.000000

mean CF =   0.004 (proportion of loci)
        =   2.085 (number of loci)
99% CI for CF = (1,5)
95% CI for CF = (1,4)
90% CI for CF = (1,4)

{1,2,3,5,6,7,8,9,10,11,13,14|4,12}
#Genes      count in run(s) 1 through 2, Overall probability, Overall cumulative probability
     0     754152     771501     0.076283    0.076283
     1    2553433    2599582     0.257651    0.333933
     2    3305962    3321951     0.331396    0.665329
     3    2184422    2158871     0.217165    0.882494
     4     891100     858923     0.087501    0.969995
     5     250134     233752     0.024194    0.994189
     6      51406      47309     0.004936    0.999125
     7       8204       7098     0.000765    0.999890
     8       1050        912     0.000098    0.999988
     9        121         91     0.000011    0.999999
    10         16          9     0.000001    1.000000
    11          0          1     0.000000    1.000000

mean CF =   0.004 (proportion of loci)
        =   2.079 (number of loci)
99% CI for CF = (0,6)
95% CI for CF = (0,5)
90% CI for CF = (0,4)

{1,2,3,4,6,7,8,9,10,11,13,14|5,12}
#Genes      count in run(s) 1 through 2, Overall probability, Overall cumulative probability
     0    1061503    1052120     0.105681    0.105681
     1    2615385    2596506     0.260595    0.366276
     2    2921884    2909387     0.291564    0.657839
     3    2000044    2004882     0.200246    0.858086
     4     948559     963270     0.095591    0.953677
     5     335492     347649     0.034157    0.987834
     6      92206      98363     0.009528    0.997363
     7      20540      22735     0.002164    0.999526
     8       3698       4254     0.000398    0.999924
     9        614        730     0.000067    0.999991
    10         65         92     0.000008    0.999999
    11          8         12     0.000001    1.000000
    12          2          0     0.000000    1.000000

mean CF =   0.004 (proportion of loci)
        =   2.074 (number of loci)
99% CI for CF = (0,6)
95% CI for CF = (0,5)
90% CI for CF = (0,4)

{1,2,3,4,5,6,7,8,11,14|9,10,12,13}
#Genes      count in run(s) 1 through 2, Overall probability, Overall cumulative probability
     0     505075     756562     0.063082    0.063082
     1    2455763    3234408     0.284509    0.347590
     2    3376849    3201463     0.328916    0.676506
     3    2319412    1803342     0.206138    0.882644
     4     979995     721173     0.085058    0.967702
     5     288039     219041     0.025354    0.993056
     6      62388      51997     0.005719    0.998775
     7      10827      10139     0.001048    0.999824
     8       1479       1626     0.000155    0.999979
     9        158        230     0.000019    0.999998
    10         15         18     0.000002    1.000000
    11          0          1     0.000000    1.000000

mean CF =   0.004 (proportion of loci)
        =   2.071 (number of loci)
99% CI for CF = (0,6)
95% CI for CF = (0,5)
90% CI for CF = (0,4)

{1,2,4,5,6,7,8,9,11,12,13,14|3,10}
#Genes      count in run(s) 1 through 2, Overall probability, Overall cumulative probability
     0    1048464    1760522     0.140449    0.140449
     1    2284620    2829649     0.255713    0.396163
     2    2554865    2471178     0.251302    0.647465
     3    2041007    1671173     0.185609    0.833074
     4    1237708     838883     0.103830    0.936903
     5     567519     312664     0.044009    0.980913
     6     198455      90027     0.014424    0.995337
     7      53542      21054     0.003730    0.999067
     8      11550       4080     0.000781    0.999848
     9       1953        653     0.000130    0.999978
    10        277        103     0.000019    0.999997
    11         37         13     0.000003    1.000000
    12          3          1     0.000000    1.000000

mean CF =   0.004 (proportion of loci)
        =   2.071 (number of loci)
99% CI for CF = (0,6)
95% CI for CF = (0,5)
90% CI for CF = (0,5)

{1,2,4,5,6,7,8,9,10,11,13,14|3,12}
#Genes      count in run(s) 1 through 2, Overall probability, Overall cumulative probability
     0     484339     529278     0.050681    0.050681
     1    2833257    3036725     0.293499    0.344180
     2    3429965    3453250     0.344161    0.688341
     3    2110461    1994991     0.205273    0.893613
     4     838438     740886     0.078966    0.972580
     5     240360     197573     0.021897    0.994476
     6      52734      40019     0.004638    0.999114
     7       9042       6333     0.000769    0.999883
     8       1236        850     0.000104    0.999987
     9        161         89     0.000013    0.999999
    10          7          6     0.000001    1.000000

mean CF =   0.004 (proportion of loci)
        =   2.057 (number of loci)
99% CI for CF = (0,6)
95% CI for CF = (0,5)
90% CI for CF = (0,4)

{1,2,4,5,8,10|3,6,7,9,11,12,13,14}
#Genes      count in run(s) 1 through 2, Overall probability, Overall cumulative probability
     0          0     188115     0.009406    0.009406
     1          0     120304     0.006015    0.015421
     2    9225799    8941724     0.908376    0.923797
     3     752687     729057     0.074087    0.997884
     4      21271      20552     0.002091    0.999975
     5        241        246     0.000024    1.000000
     6          1          2     0.000000    1.000000
     7          1          0     0.000000    1.000000

mean CF =   0.004 (proportion of loci)
        =   2.054 (number of loci)
99% CI for CF = (0,3)
95% CI for CF = (2,3)
90% CI for CF = (2,3)

{1,2,3,4,6,7,12,13,14|5,8,9,10,11}
#Genes      count in run(s) 1 through 2, Overall probability, Overall cumulative probability
     0      21987     344496     0.018324    0.018324
     1    3014865    2511958     0.276341    0.294665
     2    3506409    3590182     0.354830    0.649495
     3    3294421    3431382     0.336290    0.985785
     4     158518     119996     0.013926    0.999711
     5       3746       1966     0.000286    0.999996
     6         53         20     0.000004    1.000000
     7          1          0     0.000000    1.000000

mean CF =   0.004 (proportion of loci)
        =   2.052 (number of loci)
99% CI for CF = (0,4)
95% CI for CF = (1,3)
90% CI for CF = (1,3)

{1,2,4,6,7,9,10,11,12,13,14|3,5,8}
#Genes      count in run(s) 1 through 2, Overall probability, Overall cumulative probability
     0     855790     605033     0.073041    0.073041
     1     379917     274298     0.032711    0.105752
     2    6922857    7088613     0.700573    0.806325
     3    1650626    1743011     0.169682    0.976007
     4     178350     259379     0.021886    0.997894
     5      11896      27523     0.001971    0.999865
     6        546       2026     0.000129    0.999993
     7         18        110     0.000006    1.000000
     8          0          7     0.000000    1.000000

mean CF =   0.004 (proportion of loci)
        =   2.041 (number of loci)
99% CI for CF = (0,4)
95% CI for CF = (0,3)
90% CI for CF = (0,3)

{1,2,4,6,7|3,5,8,9,10,11,12,13,14}
#Genes      count in run(s) 1 through 2, Overall probability, Overall cumulative probability
     0     694103     464105     0.057910    0.057910
     1    3392635    2256658     0.282465    0.340375
     2    4492144    3174199     0.383317    0.723692
     3    1258403    1848176     0.155329    0.879021
     4     151103    1576284     0.086369    0.965391
     5      11062     564011     0.028754    0.994144
     6        535     102210     0.005137    0.999281
     7         15      13064     0.000654    0.999935
     8          0       1236     0.000062    0.999997
     9          0         54     0.000003    1.000000
    10          0          3     0.000000    1.000000

mean CF =   0.004 (proportion of loci)
        =   2.040 (number of loci)
99% CI for CF = (0,6)
95% CI for CF = (0,5)
90% CI for CF = (0,4)

{1,3,4,5,6,7,8,9,11,14|2,10,12,13}
#Genes      count in run(s) 1 through 2, Overall probability, Overall cumulative probability
     2    9650191    9667926     0.965906    0.965906
     3     344321     326978     0.033565    0.999471
     4       5437       5045     0.000524    0.999995
     5         50         51     0.000005    1.000000
     6          1          0     0.000000    1.000000

mean CF =   0.004 (proportion of loci)
        =   2.035 (number of loci)
99% CI for CF = (2,3)
95% CI for CF = (2,3)
90% CI for CF = (2,2)

{1,2,3,4,6,7,8,9,10,11,13|5,12,14}
#Genes      count in run(s) 1 through 2, Overall probability, Overall cumulative probability
     1    2441649    2436968     0.243931    0.243931
     2    5300306    5298905     0.529961    0.773891
     3    1923773    1926496     0.192513    0.966405
     4     304601     307117     0.030586    0.996991
     5      27914      28643     0.002828    0.999819
     6       1682       1780     0.000173    0.999992
     7         73         88     0.000008    1.000000
     8          2          3     0.000000    1.000000

mean CF =   0.004 (proportion of loci)
        =   2.019 (number of loci)
99% CI for CF = (1,4)
95% CI for CF = (1,4)
90% CI for CF = (1,3)

{1,2,3,4,6|5,7,8,9,10,11,12,13,14}
#Genes      count in run(s) 1 through 2, Overall probability, Overall cumulative probability
     0    1846430    1657790     0.175211    0.175211
     1    2084137    1863423     0.197378    0.372589
     2    2360839    3025808     0.269332    0.641921
     3    1928902    2285093     0.210700    0.852621
     4    1128893     905192     0.101704    0.954325
     5     476737     221233     0.034898    0.989224
     6     140998      36619     0.008881    0.998105
     7      28608       4410     0.001651    0.999756
     8       4044        401     0.000222    0.999978
     9        378         30     0.000020    0.999998
    10         34          1     0.000002    1.000000

mean CF =   0.004 (proportion of loci)
        =   2.016 (number of loci)
99% CI for CF = (0,6)
95% CI for CF = (0,5)
90% CI for CF = (0,4)

{1,2,3,4,8,9,10,11,13,14|5,6,7,12}
#Genes      count in run(s) 1 through 2, Overall probability, Overall cumulative probability
     0      44280      41229     0.004275    0.004275
     1    3466099    3233628     0.334986    0.339262
     2    3904769    3994274     0.394952    0.734214
     3    1855661    2036173     0.194592    0.928806
     4     554076     574021     0.056405    0.985210
     5     140273     105083     0.012268    0.997478
     6      29848      14065     0.002196    0.999674
     7       4545       1411     0.000298    0.999972
     8        422        109     0.000027    0.999998
     9         25          7     0.000002    1.000000
    10          2          0     0.000000    1.000000

mean CF =   0.004 (proportion of loci)
        =   2.011 (number of loci)
99% CI for CF = (1,5)
95% CI for CF = (1,4)
90% CI for CF = (1,4)

{1,4,5,6,7,8,9,11,14|2,3,10,12,13}
#Genes      count in run(s) 1 through 2, Overall probability, Overall cumulative probability
     2    9891246    9893123     0.989218    0.989218
     3     108238     106323     0.010728    0.999946
     4        513        554     0.000053    1.000000
     5          3          0     0.000000    1.000000

mean CF =   0.004 (proportion of loci)
        =   2.011 (number of loci)
99% CI for CF = (2,3)
95% CI for CF = (2,2)
90% CI for CF = (2,2)

{1,9,10,11,12,13,14|2,3,4,5,6,7,8}
#Genes      count in run(s) 1 through 2, Overall probability, Overall cumulative probability
     0     189214     190675     0.018994    0.018994
     1    2915892    2919505     0.291770    0.310764
     2    4346135    4347534     0.434683    0.745448
     3    1984519    1991004     0.198776    0.944224
     4     454123     459896     0.045701    0.989925
     5      88284      80229     0.008426    0.998351
     6      18139      10306     0.001422    0.999773
     7       3257        811     0.000203    0.999976
     8        402         39     0.000022    0.999998
     9         33          1     0.000002    1.000000
    10          2          0     0.000000    1.000000

mean CF =   0.004 (proportion of loci)
        =   1.993 (number of loci)
99% CI for CF = (0,5)
95% CI for CF = (1,4)
90% CI for CF = (1,4)

{1,2,4,6,7,11|3,5,8,9,10,12,13,14}
#Genes      count in run(s) 1 through 2, Overall probability, Overall cumulative probability
     0     454139     308490     0.038131    0.038131
     1     746902     554043     0.065047    0.103179
     2    7626628    8086692     0.785666    0.888845
     3    1119884    1016163     0.106802    0.995647
     4      51422      34051     0.004274    0.999921
     5       1018        553     0.000079    0.999999
     6          7          8     0.000001    1.000000

mean CF =   0.004 (proportion of loci)
        =   1.974 (number of loci)
99% CI for CF = (0,3)
95% CI for CF = (0,3)
90% CI for CF = (1,3)

{1,2,3,4,5,7,8|6,9,10,11,12,13,14}
#Genes      count in run(s) 1 through 2, Overall probability, Overall cumulative probability
     0     892681     820884     0.085678    0.085678
     1    3117984    2962200     0.304009    0.389687
     2    3116943    3184299     0.315062    0.704750
     3    1768776    1921943     0.184536    0.889286
     4     812093     852779     0.083244    0.972529
     5     233231     220271     0.022675    0.995204
     6      49702      33938     0.004182    0.999386
     7       7710       3454     0.000558    0.999944
     8        815        216     0.000052    0.999996
     9         58         15     0.000004    1.000000
    10          7          1     0.000000    1.000000

mean CF =   0.004 (proportion of loci)
        =   1.964 (number of loci)
99% CI for CF = (0,5)
95% CI for CF = (0,5)
90% CI for CF = (0,4)

{1,2,3,4,5,6,7,10,11,13,14|8,9,12}
#Genes      count in run(s) 1 through 2, Overall probability, Overall cumulative probability
     0    1361679    2681192     0.202144    0.202144
     1    1522969    3159095     0.234103    0.436247
     2    2388625    1759678     0.207415    0.643662
     3    2541460    1219131     0.188030    0.831691
     4    1474548     744761     0.110965    0.942657
     5     538154     311228     0.042469    0.985126
     6     138359      97509     0.011793    0.996919
     7      28032      22884     0.002546    0.999465
     8       5100       3954     0.000453    0.999918
     9        922        504     0.000071    0.999989
    10        142         60     0.000010    0.999999
    11         10          4     0.000001    1.000000

mean CF =   0.004 (proportion of loci)
        =   1.962 (number of loci)
99% CI for CF = (0,6)
95% CI for CF = (0,5)
90% CI for CF = (0,5)

{1,2,3,4,5,6,7,9,11,12|8,10,13,14}
#Genes      count in run(s) 1 through 2, Overall probability, Overall cumulative probability
     0      12190      13214     0.001270    0.001270
     1    3266253    3483795     0.337502    0.338773
     2    4187932    4167873     0.417790    0.756563
     3    2016142    1883108     0.194963    0.951525
     4     459751     405433     0.043259    0.994785
     5      53990      44120     0.004906    0.999690
     6       3558       2389     0.000297    0.999987
     7        182         66     0.000012    1.000000
     8          2          2     0.000000    1.000000

mean CF =   0.004 (proportion of loci)
        =   1.957 (number of loci)
99% CI for CF = (1,5)
95% CI for CF = (1,4)
90% CI for CF = (1,3)

{1,4,6,7,8|2,3,5,9,10,11,12,13,14}
#Genes      count in run(s) 1 through 2, Overall probability, Overall cumulative probability
     0    1563472    1567503     0.156549    0.156549
     1    1989281    2181641     0.208546    0.365095
     2    2783354    2794409     0.278888    0.643983
     3    2788146    2432681     0.261041    0.905024
     4     776604     872730     0.082467    0.987491
     5      92749     139863     0.011631    0.999122
     6       6150      10730     0.000844    0.999966
     7        238        428     0.000033    0.999999
     8          6         14     0.000001    1.000000
     9          0          0     0.000000    1.000000
    10          0          1     0.000000    1.000000

mean CF =   0.004 (proportion of loci)
        =   1.943 (number of loci)
99% CI for CF = (0,5)
95% CI for CF = (0,4)
90% CI for CF = (0,4)

{1,2,3,4,5,6,8,9,10,11,12,13|7,14}
#Genes      count in run(s) 1 through 2, Overall probability, Overall cumulative probability
     0    1174329    1070916     0.112262    0.112262
     1    3010305    2854512     0.293241    0.405503
     2    3038676    3051158     0.304492    0.709995
     3    1788639    1899296     0.184397    0.894392
     4     717172     802146     0.075966    0.970357
     5     211950     249073     0.023051    0.993409
     6      48486      59399     0.005394    0.998803
     7       8914      11465     0.001019    0.999822
     8       1338       1774     0.000156    0.999977
     9        170        243     0.000021    0.999998
    10         20         13     0.000002    1.000000
    11          1          5     0.000000    1.000000

mean CF =   0.004 (proportion of loci)
        =   1.915 (number of loci)
99% CI for CF = (0,6)
95% CI for CF = (0,5)
90% CI for CF = (0,4)

{1,2,3,6,8,9,10,11,12,13,14|4,5,7}
#Genes      count in run(s) 1 through 2, Overall probability, Overall cumulative probability
     0    1614915    1518289     0.156660    0.156660
     1    2860786    2679189     0.276999    0.433659
     2    2581682    2663837     0.262276    0.695935
     3    1638544    1805713     0.172213    0.868148
     4     818113     877353     0.084773    0.952921
     5     334042     326768     0.033041    0.985962
     6     111559      98931     0.010524    0.996486
     7      31134      24321     0.002773    0.999259
     8       7423       4776     0.000610    0.999869
     9       1485        728     0.000111    0.999979
    10        269         85     0.000018    0.999997
    11         39         10     0.000002    1.000000
    12          9          0     0.000000    1.000000

mean CF =   0.004 (proportion of loci)
        =   1.911 (number of loci)
99% CI for CF = (0,6)
95% CI for CF = (0,5)
90% CI for CF = (0,4)

{1,2,3,5,6,7,8,9,12,13,14|4,10,11}
#Genes      count in run(s) 1 through 2, Overall probability, Overall cumulative probability
     0      85317      51197     0.006826    0.006826
     1    4401778    2638449     0.352011    0.358837
     2    3816854    4501680     0.415927    0.774764
     3    1377848    2231592     0.180472    0.955236
     4     278835     504672     0.039175    0.994411
     5      35830      66218     0.005102    0.999513
     6       3315       5810     0.000456    0.999970
     7        216        364     0.000029    0.999999
     8          6         18     0.000001    1.000000
     9          1          0     0.000000    1.000000

mean CF =   0.004 (proportion of loci)
        =   1.910 (number of loci)
99% CI for CF = (0,5)
95% CI for CF = (1,4)
90% CI for CF = (1,3)

{1,2,3,5,8|4,6,7,9,10,11,12,13,14}
#Genes      count in run(s) 1 through 2, Overall probability, Overall cumulative probability
     0     547137    6539849     0.354349    0.354349
     1     114191    1423504     0.076885    0.431234
     2     149681     510780     0.033023    0.464257
     3    7718574     803965     0.426127    0.890384
     4    1358636     226578     0.079261    0.969645
     5     106029     405457     0.025574    0.995219
     6       5547      82157     0.004385    0.999604
     7        200       7331     0.000377    0.999981
     8          5        367     0.000019    0.999999
     9          0         12     0.000001    1.000000

mean CF =   0.004 (proportion of loci)
        =   1.895 (number of loci)
99% CI for CF = (0,5)
95% CI for CF = (0,5)
90% CI for CF = (0,4)

{1,2,3,4,5,6,8,9,10,11,13,14|7,12}
#Genes      count in run(s) 1 through 2, Overall probability, Overall cumulative probability
     0     430142     408958     0.041955    0.041955
     1    3587126    3432905     0.351002    0.392957
     2    3609811    3608124     0.360897    0.753853
     3    1737394    1827342     0.178237    0.932090
     4     513446     574028     0.054374    0.986464
     5     104295     125668     0.011498    0.997962
     6      15740      20285     0.001801    0.999763
     7       1866       2435     0.000215    0.999978
     8        166        240     0.000020    0.999999
     9         14         14     0.000001    1.000000
    10          0          1     0.000000    1.000000

mean CF =   0.004 (proportion of loci)
        =   1.895 (number of loci)
99% CI for CF = (0,5)
95% CI for CF = (0,4)
90% CI for CF = (1,4)

{1,3,4,5,6,7,8,10|2,9,11,12,13,14}
#Genes      count in run(s) 1 through 2, Overall probability, Overall cumulative probability
     0      23154      34630     0.002889    0.002889
     1    3479472    5154990     0.431723    0.434612
     2    4305520    1878184     0.309185    0.743798
     3    1775687    2243653     0.200967    0.944765
     4     367575     597810     0.048269    0.993034
     5      44808      82595     0.006370    0.999404
     6       3578       7629     0.000560    0.999964
     7        197        478     0.000034    0.999998
     8          9         29     0.000002    1.000000
     9          0          2     0.000000    1.000000

mean CF =   0.004 (proportion of loci)
        =   1.882 (number of loci)
99% CI for CF = (1,5)
95% CI for CF = (1,4)
90% CI for CF = (1,4)

{1,2,3,5,6|4,7,8,9,10,11,12,13,14}
#Genes      count in run(s) 1 through 2, Overall probability, Overall cumulative probability
     0     160988     162746     0.016187    0.016187
     1    2813385    2830486     0.282194    0.298380
     2    5289632    5306922     0.529828    0.828208
     3    1526812    1500583     0.151370    0.979578
     4     194229     185288     0.018976    0.998554
     5      14242      13328     0.001378    0.999932
     6        685        627     0.000066    0.999998
     7         27         20     0.000002    1.000000

mean CF =   0.004 (proportion of loci)
        =   1.879 (number of loci)
99% CI for CF = (0,4)
95% CI for CF = (1,3)
90% CI for CF = (1,3)

{1,2,6,7,8,9,10,11,12,13,14|3,4,5}
#Genes      count in run(s) 1 through 2, Overall probability, Overall cumulative probability
     0     994637     961454     0.097805    0.097805
     1    3033550    2962377     0.299796    0.397601
     2    3327999    3313738     0.332087    0.729688
     3    1860967    1911984     0.188648    0.918335
     4     622396     666947     0.064467    0.982802
     5     136840     154411     0.014563    0.997365
     6      20916      25639     0.002328    0.999693
     7       2462       3158     0.000281    0.999974
     8        222        259     0.000024    0.999998
     9         11         32     0.000002    1.000000
    10          0          1     0.000000    1.000000

mean CF =   0.004 (proportion of loci)
        =   1.877 (number of loci)
99% CI for CF = (0,5)
95% CI for CF = (0,4)
90% CI for CF = (0,4)

{1,2,3,5,6,7,9,10,12,13,14|4,8,11}
#Genes      count in run(s) 1 through 2, Overall probability, Overall cumulative probability
     0       7035       5918     0.000648    0.000648
     1    4656200    3972849     0.431452    0.432100
     2    3687511    2795242     0.324138    0.756238
     3    1345128    2521088     0.193311    0.949549
     4     270386     612774     0.044158    0.993707
     5      31263      82598     0.005693    0.999400
     6       2347       8828     0.000559    0.999958
     7        126        662     0.000039    0.999998
     8          4         39     0.000002    1.000000
     9          0          1     0.000000    1.000000
    10          0          1     0.000000    1.000000

mean CF =   0.004 (proportion of loci)
        =   1.868 (number of loci)
99% CI for CF = (1,5)
95% CI for CF = (1,4)
90% CI for CF = (1,4)

{1,3,4,5,6,7,8,9,10,12|2,11,13,14}
#Genes      count in run(s) 1 through 2, Overall probability, Overall cumulative probability
     0    1120322    1277834     0.119908    0.119908
     1    2457278    3347829     0.290255    0.410163
     2    2754745    3324541     0.303964    0.714127
     3    2275100    1587137     0.193112    0.907239
     4    1113548     397944     0.075575    0.982814
     5     246921      58755     0.015284    0.998098
     6      29809       5570     0.001769    0.999867
     7       2183        361     0.000127    0.999994
     8         89         28     0.000006    1.000000
     9          5          1     0.000000    1.000000

mean CF =   0.004 (proportion of loci)
        =   1.868 (number of loci)
99% CI for CF = (0,5)
95% CI for CF = (0,4)
90% CI for CF = (0,4)

{1,2,3,5,6,7,8,9,10,11,12,14|4,13}
#Genes      count in run(s) 1 through 2, Overall probability, Overall cumulative probability
     0     690902     691583     0.069124    0.069124
     1    3396569    3403151     0.339986    0.409110
     2    3402683    3405850     0.340427    0.749537
     3    1754020    1751770     0.175289    0.924826
     4     585417     580842     0.058313    0.983139
     5     140877     137962     0.013942    0.997081
     6      25413      24837     0.002512    0.999594
     7       3633       3551     0.000359    0.999953
     8        430        419     0.000042    0.999995
     9         52         32     0.000004    1.000000
    10          4          3     0.000000    1.000000

mean CF =   0.004 (proportion of loci)
        =   1.868 (number of loci)
99% CI for CF = (0,5)
95% CI for CF = (0,4)
90% CI for CF = (0,4)

{1,5,6,7,8,11,12,13,14|2,3,4,9,10}
#Genes      count in run(s) 1 through 2, Overall probability, Overall cumulative probability
[truncated: 3,883,283 more chars]
