# Supplementary material for: Phylogeny with introgression in Habronattus jumping spiders (Araneae: Salticidae)
Source: BMC Evol Biol. 2018 Feb 22;18:24. doi: 10.1186/s12862-018-1137-x (PMC5824460; doi:10.1186/s12862-018-1137-x)
Supplement: Supplementary file 7 — Table S4.. Patterson’s D statistic results and counts of allele patterns. (PDF 455 kb) [file 12862_2018_1137_MOESM7_ESM.pdf]

#NEXUS
[written Tue Apr 04 16:32:28 PDT 2017 by Mesquite  version 3.2+ (build 812) at Habronattus.local/192.168.1.64]

BEGIN TAXA;
	TITLE Taxa;
	DIMENSIONS NTAX=36;
	TAXLABELS
		Evarcha_proszynskii Pellenes_canadensis H._aestus H._altanus H._americanus H._aztecanus H._borealis H._calcaratus_maddisoni H._cambridgei H._captiosus H._chamela H._clypeatus H._conjunctus H._decorus H._empyrus H._festus H._geronimoi H._gilaensis H._hallani H._hirsutus H._icenoglei H._jucundus H._luminosus H._mexicanus H._ophrys H._oregonensis H._paratus H._pugillis H._pyrrithrix H._roberti H._sansoni H._signatus H._tarsalis H._ustulatus H._virgulatus H._zapotecanus 
	;

END;


BEGIN TREES;
	Title 'Individual trees (ML, SVDQ, ASTRAL)';
	ID WM15526e1fc8b11;
	LINK Taxa = Taxa;
	TRANSLATE
[0] 		1 Evarcha_proszynskii,
[1] 		2 Pellenes_canadensis,
[2] 		3 H._aestus,
[3] 		4 H._altanus,
[4] 		5 H._americanus,
[5] 		6 H._aztecanus,
[6] 		7 H._borealis,
[7] 		8 H._calcaratus_maddisoni,
[8] 		9 H._cambridgei,
[9] 		10 H._captiosus,
[10] 		11 H._chamela,
[11] 		12 H._clypeatus,
[12] 		13 H._conjunctus,
[13] 		14 H._decorus,
[14] 		15 H._empyrus,
[15] 		16 H._festus,
[16] 		17 H._geronimoi,
[17] 		18 H._gilaensis,
[18] 		19 H._hallani,
[19] 		20 H._hirsutus,
[20] 		21 H._icenoglei,
[21] 		22 H._jucundus,
[22] 		23 H._luminosus,
[23] 		24 H._mexicanus,
[24] 		25 H._ophrys,
[25] 		26 H._oregonensis,
[26] 		27 H._paratus,
[27] 		28 H._pugillis,
[28] 		29 H._pyrrithrix,
[29] 		30 H._roberti,
[30] 		31 H._sansoni,
[31] 		32 H._signatus,
[32] 		33 H._tarsalis,
[33] 		t34t H._ustulatus,
[34] 		34 H._virgulatus,
[35] 		35 H._zapotecanus;
	TREE ML_tree_from_primary_concat_1877_loci = (1:0.12179466792743196,((2:0.03815447399605777,(13:0.02771336938411178,(20:0.01905325851933324,(32:0.002528768419232057,t34t:0.002972684799121225):0.020599917367007083):0.00833050165388026):0.0018463613228678487):0.002081534941542917,(17:0.02110824656755671,((3:0.008845325238395076,((33:0.003692047725992817,25:0.003352123511064256):0.0010070580755388902,(5:0.0013971825950979805,31:0.0008198041234071618):0.002968500839316283):0.0017352857680423134):0.010535736377089749,(((4:0.014023130206170045,14:0.014440658063019208):0.001691802067700712,(11:0.013333312368839436,35:0.020113028818619986):0.0032349556696535165):0.0009367470251416144,(9:0.016564233437438156,((21:0.01435295371319184,26:0.012054637423322278):0.0010868832011614855,((19:0.011305412645553911,(23:0.006341221881902614,28:0.004508123657089753):0.006531951997130019):0.002498859008725726,(30:0.00891531085176827,((8:0.0061386081477378465,22:0.005861740424710595):0.002861089953316827,((6:0.005526524707434032,(12:0.002343233521105304,18:0.0021831302457669174):0.0019429030192513752):0.003656948729896396,(24:0.00801836838186363,((15:0.00395845462545355,29:0.0033738109124979952):0.0016251345721178204,(34:0.005217827981018876,(16:0.0059234600720858175,(7:0.002810024236925914,10:0.00241161890543017):0.0022956002353467717):0.002014459131740383):0.000800676505557291):0.0016720816321933744):0.002439313980698865):0.001664752295262206):0.0013350067580404413):0.004544465445864368):0.0010933340055163613):0.0009913396368230328):0.0017064678854967843):0.0022014297456895322):0.0051939990584362996):0.009494712139381323):0.12179466792743196):0.0[%setBetweenBits = 'string:selected' ] [%RAxMLScore = -7393955.303387 'RAxMLScore (Final Gamma-based)' = -7393952.692257 ];
	TREE 'ML Bootstrap Consensus 1877 loci (1000 reps)' = (1,((2,(13,(20,(32,t34t)[%consensusFrequency = 1 ])[%consensusFrequency = 1 ])[%consensusFrequency = 0.97609943 ])[%consensusFrequency = 1 ],(17,((3,((5,31)[%consensusFrequency = 1 ],(25,33)[%consensusFrequency = 1 ])[%consensusFrequency = 1 ])[%consensusFrequency = 1 ],(((4,14)[%consensusFrequency = 1 ],(11,35)[%consensusFrequency = 1 ])[%consensusFrequency = 1 ],(21,((9,26)[%consensusFrequency = 0.71606119 ],((19,(23,28)[%consensusFrequency = 1 ])[%consensusFrequency = 1 ],(30,((8,22)[%consensusFrequency = 1 ],((6,(12,18)[%consensusFrequency = 1 ])[%consensusFrequency = 1 ],(24,((15,29)[%consensusFrequency = 1 ],(34,(16,(7,10)[%consensusFrequency = 1 ])[%consensusFrequency = 1 ])[%consensusFrequency = 0.97705545 ])[%consensusFrequency = 1 ])[%consensusFrequency = 1 ])[%consensusFrequency = 1 ])[%consensusFrequency = 0.79349904 ])[%consensusFrequency = 1 ])[%consensusFrequency = 0.97705545 ])[%consensusFrequency = 0.70650096 ])[%consensusFrequency = 1 ])[%consensusFrequency = 1 ])[%consensusFrequency = 1 ])[%consensusFrequency = 1 ])[%consensusFrequency = 1 ])[% ] [% ] [%  setBetweenDouble = consensusFrequency ];
	TREE ML_tree_from_Noncoding_Loci_remnant_matrix = (1:0.0763723513409642,((13:0.02846518748836958,(20:0.022517543240381223,(32:0.0035783410849829092,t34t:0.003770818394924042):0.0197132575988609):0.007458651334962254):0.0013873263099639438,(2:0.03772595636246977,(17:0.021192837827570903,((3:0.010196393076662398,((5:0.0011995437742755,31:0.001094679751724934):0.0028269007820165954,(25:0.0038504825727770087,33:0.003700732415883561):0.0009322961021895553):0.0024311559308031498):0.012234572839273813,(((4:0.016433979797004877,14:0.014794523453965707):0.0014355516069683662,(11:0.015402142624385363,35:0.02258316740605775):0.0026529457356005005):0.0010626063380656048,(9:0.01910965900505537,((21:0.013718591385956876,26:0.012178764404239909):0.001253289419500196,((19:0.012205005649695188,(23:0.007165964944307812,28:0.004672496067552311):0.0071400003727796766):0.0030194780729000197,((8:0.006856901188302936,22:0.005642653100264066):0.002730800368966107,(30:0.010449150674619816,((6:0.008141494263893163,(12:0.0026529588323650458,18:0.0037050199351595183):0.002434650723682945):0.0032367853037974697,(24:0.01035687241247729,((15:0.00463645792296372,29:0.004586430403699001):0.0012775192019784493,(34:0.00609313843103661,(16:0.008013423137153386,(7:0.0038852463005424735,10:0.0037990917980548124):0.0027958540472445143):0.001969982472315494):0.0005585233077819508):0.00128785367731784):0.002887754884603786):0.0017953081271899723):0.001117477247893568):0.00602596003858354):0.0012850418577452648):0.0008813665989686925):0.001959502210799288):0.002495586525405905):0.00459254883534083):0.00963406562133168):0.0006600925342784577):0.0763723513409642);
	TREE ML_tree_from_Missing_Species_remnant_matrix = (1:0.10781059601164054,((13:0.0323649650204869,(20:0.023618557882820215,(32:0.0023511660200439995,t34t:0.0029991905021158):0.0243416972980765):0.009155067793687674):0.001897824371394502,(2:0.040661082344854264,(17:0.024511363361442964,((3:0.009455576740981988,(33:0.005097679199578251,(25:0.0035957694195119503,(5:0.0018006098642845594,31:0.0014302210897515972):0.0025578695351319426):0.0008171613793329841):0.0016727519476172092):0.011847871945222119,(((4:0.016969004617029368,14:0.01710335450456658):0.0017908818039193237,(11:0.01775045076827866,35:0.024902612489094728):0.003268358308920833):0.0014634362679440125,(9:0.020427419800843467,(21:0.01857252646109857,(26:0.016343729317128002,((19:0.01406914751525905,(23:0.006950158794774501,28:0.006223040355974165):0.007256049071505718):0.0031498453423202863,((8:0.007918848542163615,22:0.007944235180715875):0.0021416302413639634,((30:0.01111992333642085,(6:0.006960378695440945,(12:0.002679489465649195,18:0.0023877738579078157):0.0018307852101297254):0.0020456903031732137):0.0017829534539065743,(24:0.011969564536066835,((15:0.004809578049139693,29:0.004160164222257718):0.0020214540390663628,(34:0.006447542532806971,(16:0.006957942108203394,(7:0.0037262855919111865,10:0.002991899596192816):0.0018377854283263442):0.0018413375836448048):0.0008960835812870413):0.0018443161722613247):0.0028895186105904603):0.002207457876271349):0.005933835477529944):0.0014033183931555888):0.0008582801535751976):0.0009737387432893921):0.0013297940367908375):0.002602641461138376):0.005890813416465307):0.012156382078927967):0.0007491623317080465):0.10781059601164054);
	TREE ML_tree_from_concat._mitochondrial_loci = (1:0.438106800939956,((2:0.3254891620404423,(13:0.3755064174527327,(20:0.29993517500035616,(32:0.030585450842780842,t34t:0.06651328996007962):0.22691822015369764):0.058548915115217925):0.022265686455806493):0.042179477679679764,(27:0.16772874018780773,(17:0.29278274427667994,(((11:0.184173494745838,35:0.31012733291798866):0.061579267005604135,(14:0.1911010730120502,(4:0.17807175954114357,(31:0.09217360608463297,(3:0.08230503297453315,(33:0.048095144057591806,(5:0.023785448030960808,25:0.017643052015332172):0.012513278741877057):0.03227774648767492):0.041776606318303544):0.12795953543266084):0.01638080481821004):0.022209654978516874):0.017145142331862297,(9:0.2225964663305993,(26:0.16578859768455817,(21:0.17010180138566056,((23:0.08933572024254524,28:0.07451596888939284):0.08541822508141192,(19:0.15693497896686795,((8:0.11871388770870342,22:0.0907520650030091):0.010899379981854682,((6:0.017769432708705717,18:0.013175121871063424):0.10964847209383516,(30:0.07764268842590491,(16:0.05788184354314621,((34:0.05382092490697944,(24:0.05008909630001916,29:0.03889332419091905):0.00925293471461467):0.009563815366854855,(12:0.039180561046234644,(7:0.02705170841930953,(15:0.02102351644711844,10:0.016624228343690525):0.010323299674305553):0.0024897066983935474):0.015230753926047677):0.015763747152167):0.00959351248344756):0.052636307424078786):0.025930477507822427):0.026766828928344165):0.005564553352287221):0.00702694776259834):0.009085449547197828):0.022358296407904633):0.04093179332325898):0.05105568991769124):0.0213114465003639):0.017879925461397356):0.438106800939956):0.0;
	TREE 'SVDQuartets Tree (1877 concatenated loci)' = (1,((20,(32,t34t)),((2,13),(17,((3,(25,(33,(5,31)))),(((4,14),(11,35)),((9,21),(26,((19,(23,28)),(((8,22),30),((6,(12,18)),(24,(((15,29),34),(16,(7,10)))))))))))))))[%setBetweenBits = 'string:selected'  , setBetweenObject = 'string:setBetweenBits' ] [%RAxMLScore = -7393955.303387 'RAxMLScore (Final Gamma-based)' = -7393952.692257 ];
	TREE ASTRAL_tree = (1,((2,(13,(20,(32,t34t)))),(17,((3,((33,25),(5,31))),(((4,14),(11,35)),(9,(21,(26,((19,(23,28)),(30,((8,22),((6,(12,18)),(24,((15,29),(34,(16,(7,10)))))))))))))))))[%setBetweenBits = 'string:selected'  , setBetweenObject = 'string:setBetweenBits' ] [%RAxMLScore = -7393955.303387 'RAxMLScore (Final Gamma-based)' = -7393952.692257 ];

END;


BEGIN TREES;
	Title ML_Bootstrap_Primary_Concat._1877_Loci;
	ID 015a011f3fff23;
	LINK Taxa = Taxa;
	TRANSLATE
[0] 		t0 Evarcha_proszynskii,
[1] 		t1 Pellenes_canadensis,
[2] 		t2 H._aestus,
[3] 		t3 H._altanus,
[4] 		t4 H._americanus,
[5] 		t5 H._aztecanus,
[6] 		t6 H._borealis,
[7] 		t7 H._calcaratus_maddisoni,
[8] 		t8 H._cambridgei,
[9] 		t9 H._captiosus,
[10] 		t10 H._chamela,
[11] 		t11 H._clypeatus,
[12] 		t12 H._conjunctus,
[13] 		t13 H._decorus,
[14] 		t14 H._empyrus,
[15] 		t15 H._festus,
[16] 		t16 H._geronimoi,
[17] 		t17 H._gilaensis,
[18] 		t18 H._hallani,
[19] 		t19 H._hirsutus,
[20] 		t20 H._icenoglei,
[21] 		t21 H._jucundus,
[22] 		t22 H._luminosus,
[23] 		t23 H._mexicanus,
[24] 		t24 H._ophrys,
[25] 		t25 H._oregonensis,
[26] 		27 H._paratus,
[27] 		t26 H._pugillis,
[28] 		t27 H._pyrrithrix,
[29] 		t28 H._roberti,
[30] 		t29 H._sansoni,
[31] 		t30 H._signatus,
[32] 		t31 H._tarsalis,
[33] 		t32 H._ustulatus,
[34] 		t33 H._virgulatus,
[35] 		t34 H._zapotecanus;
	TREE bootstrapTree = (((((t8,((t20,t25),(((t21,t7),(t28,(((t11,t17),t5),(t23,((t27,t14),(t33,(t15,(t6,t9)))))))),(t18,(t26,t22))))),((t10,t34),(t13,t3))),(t2,((t31,t24),(t29,t4)))),t16),((t12,(t19,(t30,t32))),t1),t0);
	TREE bootstrapTree = (((((((((((((t14,t27),((t15,(t9,t6)),t33)),t23),(t5,(t17,t11))),(t21,t7)),t28),(t18,(t26,t22))),(t8,t25)),t20),((t3,t13),(t10,t34))),(t2,((t24,t31),(t29,t4)))),t16),(t1,(t12,((t30,t32),t19))),t0);
	TREE bootstrapTree = ((((t2,((t31,t24),(t4,t29))),((((t25,t8),((t18,(t26,t22)),((t21,t7),(((t23,((((t6,t9),t15),t33),(t27,t14))),((t11,t17),t5)),t28)))),t20),((t3,t13),(t34,t10)))),t16),((t12,(t19,(t32,t30))),t1),t0);
	TREE bootstrapTree = ((t16,((((t4,t29),(t31,t24)),t2),(((t3,t13),(t10,t34)),(t8,((t25,t20),((t18,(t22,t26)),(t28,((t21,t7),((t5,(t11,t17)),(t23,((t27,t14),(t33,(t15,(t6,t9)))))))))))))),((t1,(t19,(t32,t30))),t12),t0);
	TREE bootstrapTree = ((((t2,((t29,t4),(t31,t24))),((((t8,t25),(((t26,t22),t18),(t28,((t7,t21),((t5,(t11,t17)),(t23,((t14,t27),((t15,(t6,t9)),t33)))))))),t20),((t13,t3),(t10,t34)))),t16),(((t19,(t32,t30)),t12),t1),t0);
	TREE bootstrapTree = ((t16,((((t31,t24),(t4,t29)),t2),(((t13,t3),(t34,t10)),(t20,((t8,t25),((t18,(t22,t26)),(t28,((t7,t21),((t5,(t11,t17)),(t23,((t27,t14),(((t9,t6),t15),t33)))))))))))),(t1,(t12,(t19,(t32,t30)))),t0);
	TREE bootstrapTree = ((((t2,((t24,t31),(t4,t29))),((t20,((t8,t25),((t18,(t26,t22)),(t28,((t7,t21),((t5,(t11,t17)),(t23,((t14,t27),(t33,(t15,(t9,t6))))))))))),((t10,t34),(t3,t13)))),t16),((t12,((t30,t32),t19)),t1),t0);
	TREE bootstrapTree = ((((((t29,t4),(t31,t24)),t2),((((t25,t8),((t18,(t26,t22)),(t28,((t21,t7),((t5,(t11,t17)),(t23,((t27,t14),(t33,(t15,(t9,t6)))))))))),t20),((t3,t13),(t34,t10)))),t16),(t1,((t19,(t32,t30)),t12)),t0);
	TREE bootstrapTree = ((t16,(((((((t21,t7),(t28,(((t17,t11),t5),(t23,((t27,t14),((t15,(t6,t9)),t33)))))),((t22,t26),t18)),(t8,t25)),t20),((t13,t3),(t10,t34))),(t2,((t24,t31),(t4,t29))))),((((t30,t32),t19),t12),t1),t0);
	TREE bootstrapTree = ((((t2,((t31,t24),(t4,t29))),(((t13,t3),(t10,t34)),((((t18,(t22,t26)),((t7,t21),((((t17,t11),t5),(t23,((t27,t14),(t33,(t15,(t6,t9)))))),t28))),(t25,t8)),t20))),t16),(t1,(t12,(t19,(t32,t30)))),t0);
	TREE bootstrapTree = ((((((((t18,(t22,t26)),((t21,t7),(t28,((t5,(t17,t11)),(t23,((t27,t14),((t15,(t9,t6)),t33))))))),(t25,t8)),t20),((t10,t34),(t3,t13))),(t2,((t31,t24),(t29,t4)))),t16),((t12,(t19,(t30,t32))),t1),t0);
	TREE bootstrapTree = ((t16,((t2,((t31,t24),(t29,t4))),(((t3,t13),(t10,t34)),(((t8,t25),(((t26,t22),t18),(t28,((t7,t21),((t23,((t33,(t15,(t6,t9))),(t27,t14))),(t5,(t11,t17))))))),t20)))),((t12,(t19,(t32,t30))),t1),t0);
	TREE bootstrapTree = ((((((t13,t3),(t10,t34)),(t20,((t8,t25),((t18,(t26,t22)),(t28,((t7,t21),((t5,(t11,t17)),(t23,((t14,t27),(t33,(t15,(t6,t9)))))))))))),(t2,((t24,t31),(t4,t29)))),t16),(t1,(t12,(t19,(t30,t32)))),t0);
	TREE bootstrapTree = ((((t2,((t31,t24),(t4,t29))),((((t8,t25),((t18,(t26,t22)),(t28,((t7,t21),((t23,((t33,((t9,t6),t15)),(t27,t14))),((t17,t11),t5)))))),t20),((t3,t13),(t34,t10)))),t16),(t1,((t19,(t32,t30)),t12)),t0);
	TREE bootstrapTree = ((((t2,((t31,t24),(t4,t29))),((((((((((t14,t27),(t33,((t6,t9),t15))),t23),(t5,(t11,t17))),(t21,t7)),t28),(t18,(t22,t26))),(t25,t8)),t20),((t3,t13),(t10,t34)))),t16),((t12,(t19,(t30,t32))),t1),t0);
	TREE bootstrapTree = ((((((t34,t10),(t3,t13)),(((((((((t27,t14),(t33,((t6,t9),t15))),t23),((t11,t17),t5)),(t7,t21)),t28),((t26,t22),t18)),(t20,t25)),t8)),(((t4,t29),(t24,t31)),t2)),t16),((t12,((t30,t32),t19)),t1),t0);
	TREE bootstrapTree = ((((((((((((((t15,(t6,t9)),t33),(t14,t27)),t23),(t5,(t11,t17))),(t21,t7)),t28),(t18,(t22,t26))),(t8,t25)),t20),((t3,t13),(t10,t34))),(t2,((t24,t31),(t4,t29)))),t16),((t12,((t30,t32),t19)),t1),t0);
	TREE bootstrapTree = (((((((t20,t25),(((((t23,((t27,t14),((t15,(t9,t6)),t33))),(t5,(t17,t11))),(t21,t7)),t28),((t26,t22),t18))),t8),((t34,t10),(t13,t3))),(t2,((t29,t4),(t31,t24)))),t16),(t1,(t12,((t30,t32),t19))),t0);
	TREE bootstrapTree = ((((((((t18,(t22,t26)),(t28,((t21,t7),(((t17,t11),t5),(t23,(((t15,(t9,t6)),t33),(t14,t27))))))),(t20,t25)),t8),((t3,t13),(t10,t34))),(t2,((t31,t24),(t4,t29)))),t16),((t12,(t19,(t30,t32))),t1),t0);
	TREE bootstrapTree = ((t16,((((((((((((t15,(t9,t6)),t33),(t14,t27)),t23),((t17,t11),t5)),(t7,t21)),t28),((t22,t26),t18)),(t25,t8)),t20),((t3,t13),(t10,t34))),(t2,((t4,t29),(t31,t24))))),((t12,(t19,(t30,t32))),t1),t0);
	TREE bootstrapTree = (((((((((((((((t9,t6),t15),t33),(t14,t27)),t23),(t5,(t17,t11))),(t21,t7)),t28),(t18,(t26,t22))),(t8,t25)),t20),((t34,t10),(t3,t13))),(t2,((t31,t24),(t29,t4)))),t16),((((t32,t30),t19),t12),t1),t0);
	TREE bootstrapTree = (((((((t25,t8),((t28,((t7,t21),((t23,((t14,t27),(t33,((t6,t9),t15)))),(t5,(t11,t17))))),((t26,t22),t18))),t20),((t10,t34),(t13,t3))),(t2,((t31,t24),(t29,t4)))),t16),((t12,(t19,(t32,t30))),t1),t0);
	TREE bootstrapTree = (((((((((((t23,((t27,t14),(t33,(t15,(t6,t9))))),(t5,(t17,t11))),(t21,t7)),t28),((t22,t26),t18)),(t20,t25)),t8),((t13,t3),(t10,t34))),(((t29,t4),(t24,t31)),t2)),t16),(t1,(t12,(t19,(t32,t30)))),t0);
	TREE bootstrapTree = ((((t2,((t4,t29),(t31,t24))),(((((((((t17,t11),t5),(t23,((t27,t14),(((t6,t9),t15),t33)))),(t21,t7)),t28),((t22,t26),t18)),(t20,t25)),t8),((t3,t13),(t10,t34)))),t16),((t12,(t19,(t30,t32))),t1),t0);
	TREE bootstrapTree = ((t16,((((t13,t3),(t10,t34)),(t8,(((t20,(t28,((t21,t7),((t5,(t17,t11)),(t23,((t33,((t6,t9),t15)),(t27,t14))))))),(t18,(t22,t26))),t25))),(t2,((t24,t31),(t4,t29))))),(((t19,(t32,t30)),t12),t1),t0);
	TREE bootstrapTree = ((((t2,((t24,t31),(t29,t4))),(((t3,t13),(t10,t34)),((((((t21,t7),(((t11,t17),t5),(t23,((t27,t14),(t33,(t15,(t6,t9))))))),t28),(t18,(t22,t26))),(t25,t8)),t20))),t16),((t12,(t19,(t32,t30))),t1),t0);
	TREE bootstrapTree = ((t16,((t2,((t4,t29),(t24,t31))),(((t13,t3),(t10,t34)),(t20,(((t18,(t26,t22)),(t28,((t21,t7),((t5,(t17,t11)),(((t27,t14),(t33,(t15,(t6,t9)))),t23))))),(t8,t25)))))),(((t19,(t30,t32)),t12),t1),t0);
	TREE bootstrapTree = (((((((((t7,t21),(t28,(((((t15,(t9,t6)),t33),(t14,t27)),t23),(t5,(t17,t11))))),((t22,t26),t18)),(t20,t25)),t8),((t10,t34),(t13,t3))),(t2,((t29,t4),(t31,t24)))),t16),((t12,((t30,t32),t19)),t1),t0);
	TREE bootstrapTree = ((((t2,((t4,t29),(t31,t24))),(((((t18,(t22,t26)),((((t23,((t27,t14),((t15,(t9,t6)),t33))),(t5,(t17,t11))),(t7,t21)),t28)),(t20,t25)),t8),((t34,t10),(t13,t3)))),t16),(t1,(t12,(t19,(t32,t30)))),t0);
	TREE bootstrapTree = (((((((((((t5,(t11,t17)),(t23,((t33,((t9,t6),t15)),(t27,t14)))),(t7,t21)),t28),(t18,(t26,t22))),(t25,t8)),t20),((t3,t13),(t10,t34))),(((t4,t29),(t31,t24)),t2)),t16),(t1,(t12,(t19,(t30,t32)))),t0);
	TREE bootstrapTree = (((((t8,((t25,t20),((t18,(t22,t26)),(t28,((t7,t21),((t23,((t15,(t9,t6)),(t33,(t14,t27)))),(t5,(t11,t17)))))))),((t3,t13),(t10,t34))),(t2,((t31,t24),(t4,t29)))),t16),((t12,((t30,t32),t19)),t1),t0);
	TREE bootstrapTree = ((((t19,(t30,t32)),t12),t1),((((t8,((t25,t20),((t18,(t26,t22)),(t28,((t7,t21),(((t11,t17),t5),(t23,((t14,t27),(t33,(t15,(t6,t9))))))))))),((t13,t3),(t34,t10))),(((t29,t4),(t24,t31)),t2)),t16),t0);
	TREE bootstrapTree = (((((((((((t5,(t11,t17)),(t23,((t14,t27),(t33,(t15,(t9,t6)))))),(t7,t21)),t28),(t18,(t26,t22))),(t25,t20)),t8),((t13,t3),(t34,t10))),(t2,((t24,t31),(t29,t4)))),t16),(((t19,(t32,t30)),t12),t1),t0);
	TREE bootstrapTree = ((((((t4,t29),(t24,t31)),t2),(((t3,t13),(t34,t10)),((t25,t8),((t18,(t26,t22)),(t20,(t28,((t21,t7),(((t17,t11),t5),(t23,((t27,t14),(t33,((t9,t6),t15)))))))))))),t16),(t1,(t12,(t19,(t32,t30)))),t0);
	TREE bootstrapTree = ((((t2,((t24,t31),(t29,t4))),((((((t7,t21),(((((t27,t14),((t15,(t9,t6)),t33)),t23),((t11,t17),t5)),t28)),(t18,(t22,t26))),(t25,t8)),t20),((t13,t3),(t34,t10)))),t16),(((t19,(t32,t30)),t12),t1),t0);
	TREE bootstrapTree = ((t1,((t19,(t30,t32)),t12)),(t16,((t2,((t29,t4),(t24,t31))),(((t10,t34),(t3,t13)),(((t8,t25),(((t7,t21),((((t11,t17),t5),(((t27,t14),((t15,(t6,t9)),t33)),t23)),t28)),(t18,(t26,t22)))),t20)))),t0);
	TREE bootstrapTree = ((((((((((t7,t21),((t5,(t11,t17)),(t23,((t33,(t15,(t6,t9))),(t14,t27))))),t28),(t18,(t26,t22))),(t25,t8)),t20),((t3,t13),(t34,t10))),(((t31,t24),(t4,t29)),t2)),t16),((t12,(t19,(t32,t30))),t1),t0);
	TREE bootstrapTree = ((((((t10,t34),(t3,t13)),(t20,(((t18,(t22,t26)),(t28,((t21,t7),((t5,(t17,t11)),(t23,((t15,(t6,t9)),(t33,(t14,t27)))))))),(t25,t8)))),(((t29,t4),(t24,t31)),t2)),t16),(((t19,(t32,t30)),t12),t1),t0);
	TREE bootstrapTree = ((((((((((t21,t7),((t5,(t17,t11)),(t23,((t33,((t6,t9),t15)),(t14,t27))))),t28),((t26,t22),t18)),(t8,t25)),t20),((t34,t10),(t13,t3))),(t2,((t24,t31),(t29,t4)))),t16),((((t30,t32),t19),t12),t1),t0);
	TREE bootstrapTree = ((((((t34,t10),(t3,t13)),(t8,((t25,t20),(((t22,t26),t18),(t28,((t21,t7),((t5,(t17,t11)),(t23,((t27,t14),(((t9,t6),t15),t33)))))))))),(t2,((t31,t24),(t4,t29)))),t16),((t12,((t32,t30),t19)),t1),t0);
	TREE bootstrapTree = ((((t2,((t4,t29),(t24,t31))),((((t25,t8),((t28,((t21,t7),((t23,((t15,(t6,t9)),(t33,(t14,t27)))),((t17,t11),t5)))),((t22,t26),t18))),t20),((t10,t34),(t13,t3)))),t16),(t1,(t12,(t19,(t32,t30)))),t0);
	TREE bootstrapTree = ((((((t34,t10),(t13,t3)),((((t18,(t22,t26)),(t28,(((t23,((t14,t27),(((t9,t6),t15),t33))),(t5,(t17,t11))),(t21,t7)))),(t25,t8)),t20)),(t2,((t24,t31),(t4,t29)))),t16),((t12,(t19,(t32,t30))),t1),t0);
	TREE bootstrapTree = ((((t2,((t4,t29),(t31,t24))),((((t8,t25),(((((((((t9,t6),t15),t33),(t14,t27)),t23),((t17,t11),t5)),(t21,t7)),t28),((t22,t26),t18))),t20),((t34,t10),(t3,t13)))),t16),(((t19,(t30,t32)),t12),t1),t0);
	TREE bootstrapTree = ((((t2,((t24,t31),(t4,t29))),(((((t18,(t26,t22)),((t21,t7),(((t5,(t17,t11)),(t23,((t14,t27),(t33,((t9,t6),t15))))),t28))),(t8,t25)),t20),((t10,t34),(t13,t3)))),t16),(t1,(((t32,t30),t19),t12)),t0);
	TREE bootstrapTree = (((((((((t22,t26),t18),(((t7,t21),((((t27,t14),(t33,((t6,t9),t15))),t23),((t17,t11),t5))),t28)),(t20,t25)),t8),((t10,t34),(t13,t3))),(((t31,t24),(t29,t4)),t2)),t16),((t12,(t19,(t32,t30))),t1),t0);
	TREE bootstrapTree = (((((((t25,t8),(((t26,t22),t18),((t21,t7),(t28,((t5,(t11,t17)),(((t27,t14),(t33,((t6,t9),t15))),t23)))))),t20),((t3,t13),(t10,t34))),(t2,((t29,t4),(t24,t31)))),t16),(t1,(t12,((t30,t32),t19))),t0);
	TREE bootstrapTree = ((((((t4,t29),(t31,t24)),t2),(((t3,t13),(t34,t10)),((((t18,(t22,t26)),(t28,((t21,t7),((t5,(t11,t17)),(t23,((t27,t14),(t33,(t15,(t9,t6))))))))),(t25,t8)),t20))),t16),((t12,(t19,(t30,t32))),t1),t0);
	TREE bootstrapTree = (((((((((t22,t26),t18),((t7,t21),(((t5,(t11,t17)),(t23,((t33,(t15,(t6,t9))),(t14,t27)))),t28))),(t20,t25)),t8),((t3,t13),(t34,t10))),(t2,((t29,t4),(t31,t24)))),t16),(t1,(t12,((t32,t30),t19))),t0);
	TREE bootstrapTree = ((t16,((t2,((t4,t29),(t24,t31))),(((t10,t34),(t13,t3)),((((t18,(t22,t26)),((t21,t7),(((t5,(t17,t11)),(t23,((t27,t14),(t33,(t15,(t6,t9)))))),t28))),(t20,t25)),t8)))),((((t30,t32),t19),t12),t1),t0);
	TREE bootstrapTree = ((((t2,((t24,t31),(t4,t29))),((((((((((((t6,t9),t15),t33),(t27,t14)),t23),(t5,(t17,t11))),(t7,t21)),t28),((t22,t26),t18)),(t20,t25)),t8),((t13,t3),(t10,t34)))),t16),(((t19,(t30,t32)),t12),t1),t0);
	TREE bootstrapTree = ((t16,((((t31,t24),(t29,t4)),t2),(((t3,t13),(t10,t34)),(t8,(((t18,(t22,t26)),(t28,((t21,t7),((t5,(t17,t11)),(t23,((t14,t27),(((t9,t6),t15),t33))))))),(t25,t20)))))),(t1,(t12,((t30,t32),t19))),t0);
	TREE bootstrapTree = ((((((((t28,(((t23,((t14,t27),(t33,((t9,t6),t15)))),(t5,(t17,t11))),(t21,t7))),(t18,(t22,t26))),(t25,t8)),t20),((t13,t3),(t34,t10))),(((t4,t29),(t31,t24)),t2)),t16),((t12,((t32,t30),t19)),t1),t0);
	TREE bootstrapTree = (((((t8,((t20,t25),((t18,(t22,t26)),(t28,((t21,t7),((t5,(t17,t11)),(t23,((t14,t27),((t15,(t6,t9)),t33))))))))),((t10,t34),(t3,t13))),(t2,((t4,t29),(t24,t31)))),t16),(t1,(t12,(t19,(t30,t32)))),t0);
	TREE bootstrapTree = (((((((((((((t27,t14),(t33,(t15,(t6,t9)))),t23),(t5,(t17,t11))),(t7,t21)),t28),(t18,(t22,t26))),(t25,t8)),t20),((t10,t34),(t13,t3))),(t2,((t24,t31),(t4,t29)))),t16),((t12,(t19,(t32,t30))),t1),t0);
	TREE bootstrapTree = ((t16,((((t4,t29),(t31,t24)),t2),((t8,((t25,t20),((t18,(t26,t22)),(t28,((t7,t21),((t5,(t11,t17)),(t23,((t14,t27),(((t6,t9),t15),t33))))))))),((t34,t10),(t3,t13))))),(t1,(t12,((t32,t30),t19))),t0);
	TREE bootstrapTree = ((((((t34,t10),(t13,t3)),(((t8,t25),((t18,(t26,t22)),(t28,((t21,t7),((t5,(t11,t17)),(t23,((t14,t27),((t15,(t6,t9)),t33)))))))),t20)),(((t4,t29),(t31,t24)),t2)),t16),((t12,(t19,(t32,t30))),t1),t0);
	TREE bootstrapTree = ((((t2,((t4,t29),(t24,t31))),(((t34,t10),(t3,t13)),(((((t7,t21),((((t17,t11),t5),(t23,((t14,t27),(t33,(t15,(t9,t6)))))),t28)),(t18,(t22,t26))),(t25,t20)),t8))),t16),((t12,(t19,(t32,t30))),t1),t0);
	TREE bootstrapTree = ((t16,((t2,((t31,t24),(t29,t4))),(((t34,t10),(t13,t3)),(t20,((t25,t8),(((t26,t22),t18),(((t21,t7),(((t17,t11),t5),(((t27,t14),(t33,(t15,(t9,t6)))),t23))),t28))))))),(t1,(t12,(t19,(t30,t32)))),t0);
	TREE bootstrapTree = ((t16,((t2,((t31,t24),(t29,t4))),(((t34,t10),(t3,t13)),(t20,(((t28,((((t11,t17),t5),(((t33,(t15,(t9,t6))),(t14,t27)),t23)),(t21,t7))),((t26,t22),t18)),(t25,t8)))))),(t1,(t12,((t32,t30),t19))),t0);
	TREE bootstrapTree = ((((((t3,t13),(t34,t10)),(((t8,t25),((t18,(t26,t22)),(t28,((t21,t7),(((t11,t17),t5),(t23,((t14,t27),(t33,(t15,(t6,t9)))))))))),t20)),(((t4,t29),(t24,t31)),t2)),t16),((t12,(t19,(t32,t30))),t1),t0);
	TREE bootstrapTree = ((((t2,((t24,t31),(t4,t29))),((t20,((t25,t8),(((t22,t26),t18),(t28,((t7,t21),((t5,(t17,t11)),(t23,((t14,t27),(t33,((t9,t6),t15)))))))))),((t10,t34),(t3,t13)))),t16),(t1,(t12,(t19,(t32,t30)))),t0);
	TREE bootstrapTree = ((t16,((((t31,t24),(t29,t4)),t2),(((t34,t10),(t3,t13)),(t20,((((t26,t22),t18),(t28,((t7,t21),((t23,((t14,t27),(t33,((t9,t6),t15)))),((t11,t17),t5))))),(t25,t8)))))),(t1,(t12,(t19,(t32,t30)))),t0);
	TREE bootstrapTree = ((((((((t18,(t22,t26)),((t7,t21),(t28,((t23,(((t27,t14),t33),(t15,(t6,t9)))),(t5,(t11,t17)))))),(t8,t25)),t20),((t10,t34),(t3,t13))),(t2,((t31,t24),(t29,t4)))),t16),((((t32,t30),t19),t12),t1),t0);
	TREE bootstrapTree = ((((t2,((t4,t29),(t24,t31))),(((((t28,((t7,t21),(((t11,t17),t5),(t23,((t27,t14),(t33,((t9,t6),t15))))))),(t18,(t26,t22))),(t20,t25)),t8),((t10,t34),(t3,t13)))),t16),(t1,(t12,(t19,(t30,t32)))),t0);
	TREE bootstrapTree = ((((((((t28,(((((t27,t14),(t33,(t15,(t6,t9)))),t23),(t5,(t17,t11))),(t21,t7))),((t22,t26),t18)),(t25,t20)),t8),((t13,t3),(t10,t34))),(t2,((t4,t29),(t24,t31)))),t16),((t12,((t30,t32),t19)),t1),t0);
	TREE bootstrapTree = ((((((t10,t34),(t13,t3)),(t20,((t25,t8),((t18,(t22,t26)),(t28,(((t5,(t17,t11)),(t23,((t14,t27),(t33,((t9,t6),t15))))),(t21,t7))))))),(t2,((t4,t29),(t24,t31)))),t16),(t1,(t12,(t19,(t30,t32)))),t0);
	TREE bootstrapTree = ((t16,(((((t8,t25),((t18,(t26,t22)),(t28,((t7,t21),((t5,(t11,t17)),(t23,((t14,t27),(t33,((t9,t6),t15))))))))),t20),((t3,t13),(t10,t34))),(t2,((t4,t29),(t24,t31))))),(t1,(t12,(t19,(t32,t30)))),t0);
	TREE bootstrapTree = (((((((t8,t25),(((t26,t22),t18),(t28,((t7,t21),(((t17,t11),t5),(t23,((t27,t14),(t33,((t9,t6),t15))))))))),t20),((t3,t13),(t10,t34))),(t2,((t29,t4),(t31,t24)))),t16),((t12,(t19,(t32,t30))),t1),t0);
	TREE bootstrapTree = ((t16,((((t34,t10),(t13,t3)),(((t8,t25),((t18,(t26,t22)),(t28,((t7,t21),((t5,(t17,t11)),(((t14,t27),(t33,(t15,(t9,t6)))),t23)))))),t20)),(t2,((t24,t31),(t29,t4))))),((t12,(t19,(t30,t32))),t1),t0);
	TREE bootstrapTree = ((((t2,((t29,t4),(t24,t31))),(((((((((t11,t17),t5),(t23,((t27,t14),(t33,((t6,t9),t15))))),(t21,t7)),t28),(t18,(t22,t26))),(t8,t25)),t20),((t34,t10),(t13,t3)))),t16),(((t19,(t30,t32)),t12),t1),t0);
	TREE bootstrapTree = (((((((t25,t8),((t18,(t22,t26)),(t28,((t7,t21),((t5,(t11,t17)),(t23,((t27,t14),(t33,(t15,(t9,t6)))))))))),t20),((t34,t10),(t13,t3))),(t2,((t4,t29),(t24,t31)))),t16),(t1,(t12,(t19,(t30,t32)))),t0);
	TREE bootstrapTree = ((t16,((t2,((t31,t24),(t29,t4))),(((t34,t10),(t3,t13)),(((t25,t8),((t18,(t26,t22)),(t28,((t21,t7),((t5,(t11,t17)),(t23,((t27,t14),(t33,((t6,t9),t15))))))))),t20)))),(t1,(t12,((t30,t32),t19))),t0);
	TREE bootstrapTree = ((((t2,((t29,t4),(t24,t31))),((t8,((t25,t20),(((t21,t7),(t28,(((t17,t11),t5),(((t27,t14),(t33,((t9,t6),t15))),t23)))),(t18,(t22,t26))))),((t13,t3),(t10,t34)))),t16),((t12,(t19,(t30,t32))),t1),t0);
	TREE bootstrapTree = ((t16,((t2,((t4,t29),(t24,t31))),((((t25,t8),((t28,((((t17,t11),t5),(t23,((t33,(t15,(t6,t9))),(t14,t27)))),(t21,t7))),(t18,(t22,t26)))),t20),((t13,t3),(t10,t34))))),((t12,((t30,t32),t19)),t1),t0);
	TREE bootstrapTree = ((((((t3,t13),(t10,t34)),(((t8,t25),(((t26,t22),t18),(t28,((t21,t7),((t23,((t27,t14),(((t9,t6),t15),t33))),(t5,(t17,t11))))))),t20)),(((t4,t29),(t31,t24)),t2)),t16),((t12,((t32,t30),t19)),t1),t0);
	TREE bootstrapTree = (((((((((t21,t7),(t28,((((((t9,t6),t15),t33),(t14,t27)),t23),((t11,t17),t5)))),(t18,(t26,t22))),(t20,t25)),t8),((t10,t34),(t3,t13))),(t2,((t24,t31),(t29,t4)))),t16),((t12,(t19,(t32,t30))),t1),t0);
	TREE bootstrapTree = (((((((t25,t8),(((t26,t22),t18),(t28,((t7,t21),((t23,((t27,t14),(t33,(t15,(t9,t6))))),(t5,(t11,t17))))))),t20),((t10,t34),(t3,t13))),(t2,((t24,t31),(t29,t4)))),t16),(t1,(t12,(t19,(t32,t30)))),t0);
	TREE bootstrapTree = ((t1,(((t30,t32),t19),t12)),(((((t29,t4),(t31,t24)),t2),((((t25,t20),(((t22,t26),t18),(((((t11,t17),t5),(t23,((t14,t27),(t33,(t15,(t9,t6)))))),(t7,t21)),t28))),t8),((t13,t3),(t10,t34)))),t16),t0);
	TREE bootstrapTree = ((t16,((t2,((t4,t29),(t31,t24))),(((t34,t10),(t3,t13)),(t20,((t8,t25),(((t26,t22),t18),(t28,((t21,t7),(((t11,t17),t5),(t23,((t14,t27),((t15,(t9,t6)),t33)))))))))))),(((t19,(t30,t32)),t12),t1),t0);
	TREE bootstrapTree = ((((t2,((t29,t4),(t24,t31))),((t8,((t20,t25),(((t7,t21),(((t23,((((t9,t6),t15),t33),(t27,t14))),(t5,(t17,t11))),t28)),(t18,(t26,t22))))),((t34,t10),(t3,t13)))),t16),(((t19,(t32,t30)),t12),t1),t0);
	TREE bootstrapTree = ((((t2,((t4,t29),(t24,t31))),(((((t28,((t21,t7),(((t11,t17),t5),(t23,((t33,(t15,(t9,t6))),(t14,t27)))))),((t26,t22),t18)),(t20,t25)),t8),((t10,t34),(t3,t13)))),t16),((t12,(t19,(t32,t30))),t1),t0);
	TREE bootstrapTree = ((((t2,((t29,t4),(t24,t31))),(((((((((t11,t17),t5),(t23,((t14,t27),((t15,(t6,t9)),t33)))),(t7,t21)),t28),(t18,(t22,t26))),(t20,t25)),t8),((t10,t34),(t13,t3)))),t16),(((t19,(t32,t30)),t12),t1),t0);
	TREE bootstrapTree = ((t16,((t2,((t24,t31),(t29,t4))),(((t34,t10),(t13,t3)),(t20,((t25,t8),((t18,(t22,t26)),(t28,((((t17,t11),t5),(t23,((t14,t27),(t33,(t15,(t6,t9)))))),(t7,t21))))))))),(t1,(t12,(t19,(t30,t32)))),t0);
	TREE bootstrapTree = ((((t2,((t29,t4),(t24,t31))),(((((t18,(t26,t22)),((((((((t9,t6),t15),t33),(t14,t27)),t23),(t5,(t11,t17))),(t21,t7)),t28)),(t25,t20)),t8),((t13,t3),(t34,t10)))),t16),((t12,(t19,(t32,t30))),t1),t0);
	TREE bootstrapTree = ((t16,((t2,((t4,t29),(t24,t31))),((((t25,t8),((t18,(t26,t22)),(t28,(((t5,(t11,t17)),(((t15,(t6,t9)),(t33,(t27,t14))),t23)),(t21,t7))))),t20),((t10,t34),(t3,t13))))),(t1,(t12,(t19,(t32,t30)))),t0);
	TREE bootstrapTree = ((((((t10,t34),(t13,t3)),(t20,((t25,t8),((t28,(((((t14,t27),(((t6,t9),t15),t33)),t23),(t5,(t11,t17))),(t21,t7))),(t18,(t22,t26)))))),(t2,((t24,t31),(t29,t4)))),t16),(t1,(t12,(t19,(t30,t32)))),t0);
	TREE bootstrapTree = ((((((t10,t34),(t3,t13)),(t20,((t8,t25),(((t26,t22),t18),((t21,t7),(((t23,((t14,t27),((t15,(t9,t6)),t33))),(t5,(t11,t17))),t28)))))),(t2,((t29,t4),(t31,t24)))),t16),(t1,(t12,(t19,(t32,t30)))),t0);
	TREE bootstrapTree = (((((t20,((((t26,t22),t18),(t28,((t7,t21),(((t17,t11),t5),(t23,((t33,(t15,(t9,t6))),(t27,t14))))))),(t25,t8))),((t13,t3),(t34,t10))),(t2,((t29,t4),(t24,t31)))),t16),(t1,(t12,(t19,(t30,t32)))),t0);
	TREE bootstrapTree = ((((((t29,t4),(t24,t31)),t2),((((((((t23,((t33,(t15,(t9,t6))),(t27,t14))),(t5,(t11,t17))),(t7,t21)),t28),(t18,(t22,t26))),(t25,t20)),t8),((t10,t34),(t13,t3)))),t16),((t12,((t32,t30),t19)),t1),t0);
	TREE bootstrapTree = ((((t2,((t29,t4),(t31,t24))),(((((t28,((t21,t7),((t5,(t11,t17)),(t23,((t27,t14),((t15,(t6,t9)),t33)))))),(t18,(t26,t22))),(t25,t8)),t20),((t3,t13),(t34,t10)))),t16),((t12,(t19,(t32,t30))),t1),t0);
	TREE bootstrapTree = ((((((((t18,(t22,t26)),(t28,((t21,t7),((t5,(t17,t11)),(t23,((t27,t14),(t33,(t15,(t9,t6))))))))),(t25,t8)),t20),((t13,t3),(t10,t34))),(((t4,t29),(t31,t24)),t2)),t16),((t12,(t19,(t30,t32))),t1),t0);
	TREE bootstrapTree = ((((t2,((t4,t29),(t31,t24))),(((((t18,(t22,t26)),(((t7,t21),(((t11,t17),t5),(t23,((t27,t14),(t33,(t15,(t9,t6))))))),t28)),(t25,t20)),t8),((t3,t13),(t10,t34)))),t16),((t12,(t19,(t32,t30))),t1),t0);
	TREE bootstrapTree = ((t16,((t2,((t4,t29),(t31,t24))),(((((((((t11,t17),t5),(t23,((t33,((t9,t6),t15)),(t14,t27)))),(t21,t7)),t28),((t22,t26),t18)),(t25,t20)),t8),((t13,t3),(t34,t10))))),(((t19,(t32,t30)),t12),t1),t0);
	TREE bootstrapTree = ((t16,((t2,((t4,t29),(t24,t31))),(((((t18,(t26,t22)),((t21,t7),((((t11,t17),t5),(t23,((t14,t27),((t15,(t6,t9)),t33)))),t28))),(t8,t25)),t20),((t10,t34),(t13,t3))))),((t12,(t19,(t32,t30))),t1),t0);
	TREE bootstrapTree = ((((t2,((t31,t24),(t4,t29))),((((t20,t25),(((t22,t26),t18),((((t23,((t27,t14),((t15,(t6,t9)),t33))),(t5,(t11,t17))),(t7,t21)),t28))),t8),((t34,t10),(t3,t13)))),t16),((t12,(t19,(t32,t30))),t1),t0);
	TREE bootstrapTree = ((((t2,((t29,t4),(t31,t24))),(((t34,t10),(t13,t3)),(((((t21,t7),(t28,((t5,(t11,t17)),(t23,((t14,t27),(t33,((t6,t9),t15))))))),(t18,(t26,t22))),(t8,t25)),t20))),t16),((t12,(t19,(t32,t30))),t1),t0);
	TREE bootstrapTree = ((((t2,((t29,t4),(t31,t24))),(((t3,t13),(t34,t10)),(((t8,t25),(((t26,t22),t18),(t28,((t7,t21),(((t17,t11),t5),(t23,((t27,t14),(((t9,t6),t15),t33)))))))),t20))),t16),((t12,((t32,t30),t19)),t1),t0);
	TREE bootstrapTree = ((((t2,((t4,t29),(t24,t31))),(((t13,t3),(t10,t34)),(t20,((t8,t25),(((t26,t22),t18),(t28,((t7,t21),(((t11,t17),t5),(t23,((t33,((t6,t9),t15)),(t14,t27))))))))))),t16),((t12,((t30,t32),t19)),t1),t0);
	TREE bootstrapTree = ((((t2,((t24,t31),(t4,t29))),((((t8,t25),((t28,((t7,t21),((t5,(t11,t17)),(t23,((((t9,t6),t15),t33),(t14,t27)))))),(t18,(t22,t26)))),t20),((t3,t13),(t34,t10)))),t16),((t12,(t19,(t30,t32))),t1),t0);
	TREE bootstrapTree = (((((((((t7,t21),(t28,(((t17,t11),t5),(((t33,(t15,(t6,t9))),(t14,t27)),t23)))),(t18,(t26,t22))),(t20,t25)),t8),((t13,t3),(t34,t10))),(t2,((t31,t24),(t4,t29)))),t16),((t12,(t19,(t32,t30))),t1),t0);
	TREE bootstrapTree = ((((((t4,t29),(t31,t24)),t2),(((t3,t13),(t34,t10)),(((t25,t8),(((((t23,((t27,t14),(((t6,t9),t15),t33))),((t17,t11),t5)),(t7,t21)),t28),((t26,t22),t18))),t20))),t16),(t1,(t12,(t19,(t30,t32)))),t0);
	TREE bootstrapTree = ((((((t29,t4),(t31,t24)),t2),((t20,(((t18,(t22,t26)),(((t7,t21),(((t11,t17),t5),(t23,((t27,t14),((t15,(t6,t9)),t33))))),t28)),(t25,t8))),((t13,t3),(t10,t34)))),t16),((t12,(t19,(t30,t32))),t1),t0);
	TREE bootstrapTree = ((((((t4,t29),(t31,t24)),t2),((t8,((t20,t25),((t28,((t7,t21),((t23,((t14,t27),(t33,((t9,t6),t15)))),(t5,(t17,t11))))),((t22,t26),t18)))),((t13,t3),(t10,t34)))),t16),(((t19,(t32,t30)),t12),t1),t0);
	TREE bootstrapTree = ((t16,((t2,((t24,t31),(t4,t29))),(((t34,t10),(t3,t13)),((((t18,(t26,t22)),(t28,((t21,t7),(((t11,t17),t5),(t23,((t27,t14),(t33,(t15,(t9,t6))))))))),(t25,t8)),t20)))),((t12,(t19,(t32,t30))),t1),t0);
	TREE bootstrapTree = ((((((((t18,(t22,t26)),(t28,(((t5,(t17,t11)),(t23,((t27,t14),((t15,(t6,t9)),t33)))),(t21,t7)))),(t25,t8)),t20),((t34,t10),(t13,t3))),(((t4,t29),(t24,t31)),t2)),t16),((((t32,t30),t19),t12),t1),t0);
	TREE bootstrapTree = ((t16,((t2,((t29,t4),(t24,t31))),(((t10,t34),(t13,t3)),(t20,((t25,t8),((t18,(t26,t22)),(t28,((t7,t21),(((t17,t11),t5),(t23,(((t15,(t6,t9)),t33),(t27,t14)))))))))))),(t1,((t19,(t30,t32)),t12)),t0);
	TREE bootstrapTree = ((t16,((((t13,t3),(t34,t10)),(((((((t23,((t27,t14),((t15,(t9,t6)),t33))),(t5,(t17,t11))),(t7,t21)),t28),(t18,(t22,t26))),(t8,t25)),t20)),(t2,((t29,t4),(t24,t31))))),((t12,(t19,(t30,t32))),t1),t0);
	TREE bootstrapTree = (((((t8,(((t18,(t22,t26)),(t28,((t21,t7),((t23,((((t6,t9),t15),t33),(t14,t27))),(t5,(t17,t11)))))),(t20,t25))),((t13,t3),(t34,t10))),(((t4,t29),(t24,t31)),t2)),t16),(t1,(t12,(t19,(t32,t30)))),t0);
	TREE bootstrapTree = ((t16,((t2,((t24,t31),(t4,t29))),(((t13,t3),(t34,t10)),(t20,(((t28,((t21,t7),((t5,(t17,t11)),(((t27,t14),((t15,(t9,t6)),t33)),t23)))),(t18,(t26,t22))),(t8,t25)))))),((t12,(t19,(t30,t32))),t1),t0);
	TREE bootstrapTree = ((((((((t28,((t21,t7),(((t11,t17),t5),(t23,((t14,t27),(t33,((t6,t9),t15))))))),(t18,(t26,t22))),(t20,t25)),t8),((t34,t10),(t13,t3))),(t2,((t29,t4),(t24,t31)))),t16),((t12,(t19,(t30,t32))),t1),t0);
	TREE bootstrapTree = ((((t2,((t24,t31),(t4,t29))),(((((((t7,t21),((t5,(t11,t17)),(t23,((t27,t14),(((t9,t6),t15),t33))))),t28),(t18,(t26,t22))),(t8,t25)),t20),((t13,t3),(t34,t10)))),t16),((t12,(t19,(t32,t30))),t1),t0);
	TREE bootstrapTree = ((((((t3,t13),(t10,t34)),((((t28,((t21,t7),(((t17,t11),t5),(((t14,t27),(t33,(t15,(t6,t9)))),t23)))),((t26,t22),t18)),(t25,t8)),t20)),(t2,((t24,t31),(t29,t4)))),t16),(((t19,(t32,t30)),t12),t1),t0);
	TREE bootstrapTree = (((((t8,((((t26,t22),t18),((((t5,(t17,t11)),(t23,((t27,t14),(((t9,t6),t15),t33)))),(t7,t21)),t28)),(t20,t25))),((t3,t13),(t34,t10))),(t2,((t29,t4),(t24,t31)))),t16),((t12,((t32,t30),t19)),t1),t0);
	TREE bootstrapTree = ((((t2,((t4,t29),(t24,t31))),((t20,((((t22,t26),t18),((t7,t21),(((t5,(t17,t11)),(t23,((t33,(t15,(t6,t9))),(t27,t14)))),t28))),(t8,t25))),((t10,t34),(t13,t3)))),t16),(((t19,(t32,t30)),t12),t1),t0);
	TREE bootstrapTree = ((((((t3,t13),(t34,t10)),(((t25,t20),(((((t5,(t17,t11)),(((t27,t14),(t33,((t6,t9),t15))),t23)),(t21,t7)),t28),((t22,t26),t18))),t8)),(t2,((t4,t29),(t24,t31)))),t16),((t12,(t19,(t32,t30))),t1),t0);
	TREE bootstrapTree = ((t16,((((t3,t13),(t34,t10)),(((t25,t8),((t18,(t26,t22)),((t7,t21),(t28,((t5,(t11,t17)),(((t14,t27),(((t6,t9),t15),t33)),t23)))))),t20)),(t2,((t4,t29),(t24,t31))))),((((t30,t32),t19),t12),t1),t0);
	TREE bootstrapTree = ((((((t10,t34),(t3,t13)),(t8,(t25,(((t22,t26),t18),(t20,(t28,((t21,t7),((t5,(t17,t11)),(t23,((t27,t14),(t33,((t9,t6),t15)))))))))))),(t2,((t29,t4),(t24,t31)))),t16),((t12,(t19,(t32,t30))),t1),t0);
	TREE bootstrapTree = ((((t2,((t24,t31),(t29,t4))),(((t3,t13),(t34,t10)),(((t25,t8),(((t26,t22),t18),(t28,((t21,t7),((t23,((t27,t14),(t33,(t15,(t6,t9))))),((t11,t17),t5)))))),t20))),t16),((t12,(t19,(t30,t32))),t1),t0);
	TREE bootstrapTree = ((t16,((t2,((t4,t29),(t24,t31))),(((t13,t3),(t10,t34)),(((((t21,t7),((((t11,t17),t5),(t23,((t14,t27),(t33,(t15,(t9,t6)))))),t28)),(t18,(t26,t22))),(t20,t25)),t8)))),((t12,((t30,t32),t19)),t1),t0);
	TREE bootstrapTree = ((t16,((((t3,t13),(t10,t34)),(t8,(((t28,((t7,t21),(((t11,t17),t5),(t23,((t14,t27),(((t9,t6),t15),t33)))))),((t22,t26),t18)),(t20,t25)))),(((t4,t29),(t31,t24)),t2))),((t12,(t19,(t32,t30))),t1),t0);
	TREE bootstrapTree = ((((t2,((t24,t31),(t4,t29))),(((t3,t13),(t34,t10)),(((((((((t27,t14),(((t6,t9),t15),t33)),t23),((t17,t11),t5)),(t7,t21)),t28),((t22,t26),t18)),(t8,t25)),t20))),t16),(((t19,(t32,t30)),t12),t1),t0);
	TREE bootstrapTree = ((t16,((((t34,t10),(t3,t13)),(t20,((((t26,t22),t18),(t28,((t7,t21),(((t11,t17),t5),(t23,((t27,t14),((t15,(t6,t9)),t33))))))),(t25,t8)))),(((t4,t29),(t31,t24)),t2))),((t12,((t30,t32),t19)),t1),t0);
	TREE bootstrapTree = ((((((t10,t34),(t13,t3)),(((((((((t27,t14),(t33,((t6,t9),t15))),t23),((t17,t11),t5)),(t21,t7)),t28),(t18,(t22,t26))),(t20,t25)),t8)),(((t24,t31),(t4,t29)),t2)),t16),((((t32,t30),t19),t12),t1),t0);
	TREE bootstrapTree = ((((t2,((t24,t31),(t4,t29))),((((t8,t25),(((t22,t26),t18),(t28,((t7,t21),((t5,(t17,t11)),(t23,((t27,t14),(t33,(t15,(t6,t9)))))))))),t20),((t34,t10),(t3,t13)))),t16),((t12,(t19,(t32,t30))),t1),t0);
	TREE bootstrapTree = ((t16,((((t10,t34),(t3,t13)),(((t25,t8),((t28,((t21,t7),((t23,((t14,t27),(t33,((t6,t9),t15)))),(t5,(t11,t17))))),(t18,(t22,t26)))),t20)),(((t4,t29),(t24,t31)),t2))),((t12,((t32,t30),t19)),t1),t0);
	TREE bootstrapTree = ((((((((((((t17,t11),t5),(((t14,t27),(t33,((t9,t6),t15))),t23)),(t21,t7)),t28),(t18,(t22,t26))),(t25,t8)),t20),((t3,t13),(t10,t34))),(t2,((t24,t31),(t29,t4)))),t16),(t1,(t12,(t19,(t32,t30)))),t0);
	TREE bootstrapTree = ((((((t13,t3),(t34,t10)),(t8,(((t18,(t22,t26)),(t28,(((t5,(t17,t11)),(t23,((t27,t14),(t33,(t15,(t6,t9)))))),(t7,t21)))),(t20,t25)))),(t2,((t4,t29),(t31,t24)))),t16),((t12,(t19,(t32,t30))),t1),t0);
	TREE bootstrapTree = ((t16,((t2,((t31,t24),(t4,t29))),((t8,((t20,t25),((t18,(t22,t26)),(t28,((t21,t7),(((t17,t11),t5),(((t14,t27),(t33,((t9,t6),t15))),t23))))))),((t10,t34),(t13,t3))))),((((t32,t30),t19),t12),t1),t0);
	TREE bootstrapTree = ((((t2,((t4,t29),(t24,t31))),(((((t28,((t7,t21),((t5,(t11,t17)),(t23,((t14,t27),((t15,(t6,t9)),t33)))))),(t18,(t22,t26))),(t8,t25)),t20),((t3,t13),(t34,t10)))),t16),(((t19,(t32,t30)),t12),t1),t0);
	TREE bootstrapTree = ((((((((t28,((t7,t21),((t5,(t11,t17)),(t23,((t33,((t6,t9),t15)),(t14,t27)))))),(t18,(t22,t26))),(t20,t25)),t8),((t3,t13),(t10,t34))),(t2,((t24,t31),(t4,t29)))),t16),((t12,(t19,(t32,t30))),t1),t0);
	TREE bootstrapTree = ((((t2,((t4,t29),(t31,t24))),((t8,((t20,t25),(((t21,t7),(((t5,(t17,t11)),((((t15,(t6,t9)),t33),(t14,t27)),t23)),t28)),(t18,(t22,t26))))),((t10,t34),(t3,t13)))),t16),(((t19,(t32,t30)),t12),t1),t0);
	TREE bootstrapTree = ((t1,((t19,(t30,t32)),t12)),(t16,((t2,((t31,t24),(t29,t4))),((((t25,t8),((t28,((t21,t7),((t23,(((t27,t14),t33),(t15,(t6,t9)))),(t5,(t17,t11))))),(t18,(t22,t26)))),t20),((t10,t34),(t3,t13))))),t0);
	TREE bootstrapTree = ((t16,((t2,((t4,t29),(t31,t24))),(((((t18,(t22,t26)),(t28,(((((((t9,t6),t15),t33),(t14,t27)),t23),(t5,(t11,t17))),(t21,t7)))),(t8,t25)),t20),((t10,t34),(t13,t3))))),((t12,((t32,t30),t19)),t1),t0);
	TREE bootstrapTree = ((((((t34,t10),(t3,t13)),(((t8,t25),((t18,(t22,t26)),((t7,t21),(((t5,(t11,t17)),(t23,((t33,((t9,t6),t15)),(t14,t27)))),t28)))),t20)),(((t4,t29),(t31,t24)),t2)),t16),(t1,((t19,(t32,t30)),t12)),t0);
	TREE bootstrapTree = ((((t2,((t24,t31),(t4,t29))),((t20,((t8,t25),((t18,(t26,t22)),(t28,((t21,t7),((((t27,t14),(t33,(t15,(t6,t9)))),t23),(t5,(t11,t17)))))))),((t3,t13),(t34,t10)))),t16),((t12,(t19,(t30,t32))),t1),t0);
	TREE bootstrapTree = ((t16,((t2,((t29,t4),(t31,t24))),(((t3,t13),(t34,t10)),(t8,((t20,t25),((t18,(t26,t22)),(t28,((((t17,t11),t5),(t23,((t14,t27),(t33,(t15,(t6,t9)))))),(t7,t21))))))))),(t1,(t12,(t19,(t30,t32)))),t0);
	TREE bootstrapTree = ((((((t13,t3),(t34,t10)),(((t8,t25),((t28,((((t17,t11),t5),(t23,((t27,t14),(t33,((t9,t6),t15))))),(t21,t7))),(t18,(t26,t22)))),t20)),(t2,((t29,t4),(t31,t24)))),t16),(t1,(t12,(t19,(t32,t30)))),t0);
	TREE bootstrapTree = ((((t2,((t24,t31),(t29,t4))),(((t34,t10),(t3,t13)),((((((t7,t21),((((t33,(t15,(t9,t6))),(t14,t27)),t23),(t5,(t17,t11)))),t28),((t22,t26),t18)),(t25,t20)),t8))),t16),((t12,(t19,(t32,t30))),t1),t0);
	TREE bootstrapTree = (((((((t8,t25),((t18,(t26,t22)),(((t7,t21),((((t27,t14),(t33,((t9,t6),t15))),t23),((t17,t11),t5))),t28))),t20),((t10,t34),(t13,t3))),(t2,((t24,t31),(t4,t29)))),t16),(t1,(t12,(t19,(t32,t30)))),t0);
	TREE bootstrapTree = (((((((((((t5,(t17,t11)),(t23,((t33,(t15,(t6,t9))),(t14,t27)))),(t21,t7)),t28),((t22,t26),t18)),(t8,t25)),t20),((t13,t3),(t10,t34))),(t2,((t4,t29),(t24,t31)))),t16),((t12,((t32,t30),t19)),t1),t0);
	TREE bootstrapTree = ((t16,((((t3,t13),(t10,t34)),((t25,t8),(((t26,t22),t18),(t20,(t28,((t21,t7),(((t11,t17),t5),(t23,((t27,t14),(t33,(t15,(t9,t6)))))))))))),(((t31,t24),(t29,t4)),t2))),(t1,(t12,(t19,(t32,t30)))),t0);
	TREE bootstrapTree = ((((t2,((t24,t31),(t4,t29))),(((((((((t17,t11),t5),(t23,((t27,t14),((t15,(t6,t9)),t33)))),(t7,t21)),t28),(t18,(t26,t22))),(t25,t8)),t20),((t3,t13),(t10,t34)))),t16),(((t19,(t30,t32)),t12),t1),t0);
	TREE bootstrapTree = ((((t2,((t29,t4),(t24,t31))),((((((t7,t21),(t28,((t5,(t17,t11)),(t23,((t33,((t9,t6),t15)),(t14,t27)))))),(t18,(t22,t26))),(t25,t8)),t20),((t3,t13),(t10,t34)))),t16),((t12,(t19,(t30,t32))),t1),t0);
	TREE bootstrapTree = ((((t2,((t29,t4),(t31,t24))),((((t8,t25),(((t21,t7),(t28,((t23,((t27,t14),(t33,((t9,t6),t15)))),((t17,t11),t5)))),((t22,t26),t18))),t20),((t3,t13),(t10,t34)))),t16),((t12,(t19,(t32,t30))),t1),t0);
	TREE bootstrapTree = ((((t2,((t4,t29),(t24,t31))),(((t10,t34),(t13,t3)),(t20,((t8,t25),((t28,((((t11,t17),t5),(((t14,t27),(((t6,t9),t15),t33)),t23)),(t21,t7))),(t18,(t26,t22))))))),t16),((t12,(t19,(t32,t30))),t1),t0);
	TREE bootstrapTree = ((t16,(((((t8,t25),(((t22,t26),t18),((t21,t7),(((t5,(t17,t11)),(t23,((t27,t14),(((t6,t9),t15),t33)))),t28)))),t20),((t10,t34),(t13,t3))),(t2,((t31,t24),(t4,t29))))),((t12,((t32,t30),t19)),t1),t0);
	TREE bootstrapTree = ((t16,((t2,((t4,t29),(t31,t24))),((((t8,t25),((t28,((t21,t7),((t5,(t17,t11)),(t23,((t27,t14),(t33,(t15,(t6,t9)))))))),(t18,(t26,t22)))),t20),((t10,t34),(t13,t3))))),(t1,(t12,(t19,(t30,t32)))),t0);
	TREE bootstrapTree = ((t16,((((t3,t13),(t10,t34)),(t20,((((t26,t22),t18),((t21,t7),(((t5,(t11,t17)),(t23,((t33,(t15,(t9,t6))),(t27,t14)))),t28))),(t25,t8)))),(t2,((t29,t4),(t31,t24))))),((t12,((t30,t32),t19)),t1),t0);
	TREE bootstrapTree = ((t16,(((((t20,t25),((t18,(t26,t22)),((t21,t7),(t28,((t23,((t14,t27),(((t9,t6),t15),t33))),(t5,(t11,t17))))))),t8),((t13,t3),(t10,t34))),(t2,((t31,t24),(t29,t4))))),(((t19,(t32,t30)),t12),t1),t0);
	TREE bootstrapTree = ((t16,(((((t25,t20),(((t7,t21),(t28,((((t27,t14),(((t6,t9),t15),t33)),t23),(t5,(t17,t11))))),(t18,(t22,t26)))),t8),((t3,t13),(t34,t10))),(((t24,t31),(t29,t4)),t2))),((t12,((t30,t32),t19)),t1),t0);
	TREE bootstrapTree = ((t16,((((t4,t29),(t31,t24)),t2),(((t34,t10),(t3,t13)),(t20,((t8,t25),((t18,(t26,t22)),(((t21,t7),(((t17,t11),t5),(t23,((((t9,t6),t15),t33),(t14,t27))))),t28))))))),(((t19,(t30,t32)),t12),t1),t0);
	TREE bootstrapTree = ((((t2,((t24,t31),(t4,t29))),(((((((t21,t7),((t5,(t17,t11)),(t23,((t33,(t15,(t6,t9))),(t14,t27))))),t28),(t18,(t22,t26))),(t25,t20)),t8),((t3,t13),(t10,t34)))),t16),((t12,((t32,t30),t19)),t1),t0);
	TREE bootstrapTree = (((((((t8,t25),((t28,((t21,t7),((t5,(t11,t17)),(t23,((t33,(t15,(t9,t6))),(t27,t14)))))),((t22,t26),t18))),t20),((t10,t34),(t3,t13))),(t2,((t4,t29),(t24,t31)))),t16),((t12,(t19,(t32,t30))),t1),t0);
	TREE bootstrapTree = ((((t2,((t4,t29),(t31,t24))),((((t8,t25),(((t7,t21),(t28,((((t27,t14),(((t6,t9),t15),t33)),t23),(t5,(t17,t11))))),(t18,(t26,t22)))),t20),((t10,t34),(t13,t3)))),t16),((((t30,t32),t19),t12),t1),t0);
	TREE bootstrapTree = ((((((((((((t11,t17),t5),(t23,((t33,((t9,t6),t15)),(t27,t14)))),(t21,t7)),t28),(t18,(t22,t26))),(t8,t25)),t20),((t10,t34),(t13,t3))),(t2,((t31,t24),(t29,t4)))),t16),(t1,(t12,((t32,t30),t19))),t0);
	TREE bootstrapTree = ((t16,((t2,((t4,t29),(t24,t31))),(((t3,t13),(t34,t10)),(((t25,t8),((t18,(t26,t22)),(t28,((t21,t7),((t23,((t27,t14),(t33,(t15,(t6,t9))))),(t5,(t11,t17))))))),t20)))),(((t19,(t32,t30)),t12),t1),t0);
	TREE bootstrapTree = ((((((t13,t3),(t34,t10)),(t20,((t8,t25),((t18,(t26,t22)),(t28,((t21,t7),((((t27,t14),((t15,(t6,t9)),t33)),t23),(t5,(t11,t17))))))))),(((t29,t4),(t31,t24)),t2)),t16),(t1,(t12,((t32,t30),t19))),t0);
	TREE bootstrapTree = ((t16,(((((((((t5,(t11,t17)),(t23,((t27,t14),(t33,((t9,t6),t15))))),(t7,t21)),t28),(t18,(t22,t26))),(t25,t8)),t20),((t3,t13),(t10,t34))),(((t4,t29),(t31,t24)),t2))),(t1,(t12,(t19,(t30,t32)))),t0);
	TREE bootstrapTree = ((t16,((t2,((t24,t31),(t4,t29))),(((t13,t3),(t10,t34)),(t20,((t8,t25),((t18,(t22,t26)),(t28,((t21,t7),((((t27,t14),(t33,(t15,(t9,t6)))),t23),(t5,(t17,t11))))))))))),((t12,((t30,t32),t19)),t1),t0);
	TREE bootstrapTree = ((t16,((((t24,t31),(t4,t29)),t2),((((t8,t25),(((t22,t26),t18),(t28,((t21,t7),((t23,((t27,t14),(t33,(t15,(t9,t6))))),(t5,(t11,t17))))))),t20),((t3,t13),(t10,t34))))),((t12,(t19,(t30,t32))),t1),t0);
	TREE bootstrapTree = (((((((((t26,t22),t18),(((t21,t7),((t5,(t11,t17)),(t23,((t33,(t15,(t9,t6))),(t27,t14))))),t28)),(t8,t25)),t20),((t10,t34),(t13,t3))),(t2,((t31,t24),(t29,t4)))),t16),(t1,(t12,(t19,(t32,t30)))),t0);
	TREE bootstrapTree = ((((t2,((t29,t4),(t24,t31))),(((t10,t34),(t13,t3)),(t20,((((t26,t22),t18),(t28,(((t23,((t33,((t6,t9),t15)),(t27,t14))),(t5,(t11,t17))),(t7,t21)))),(t25,t8))))),t16),((t12,(t19,(t32,t30))),t1),t0);
	TREE bootstrapTree = ((t16,((t2,((t29,t4),(t31,t24))),(((t34,t10),(t3,t13)),(t8,((t20,t25),(((t22,t26),t18),(t28,((t7,t21),((t23,((t27,t14),(t33,(t15,(t9,t6))))),(t5,(t11,t17))))))))))),(t1,((t19,(t32,t30)),t12)),t0);
	TREE bootstrapTree = ((t16,((((t34,t10),(t3,t13)),(((((t26,t22),t18),((t21,t7),(t28,((t5,(t11,t17)),(t23,((t14,t27),(t33,(t15,(t9,t6))))))))),(t25,t8)),t20)),(t2,((t24,t31),(t4,t29))))),((((t30,t32),t19),t12),t1),t0);
	TREE bootstrapTree = ((t16,(((((t8,t25),((t18,(t22,t26)),(((t7,t21),(((t17,t11),t5),(t23,((t33,(t15,(t6,t9))),(t14,t27))))),t28))),t20),((t3,t13),(t10,t34))),(t2,((t24,t31),(t29,t4))))),((t12,(t19,(t32,t30))),t1),t0);
	TREE bootstrapTree = ((((((t3,t13),(t10,t34)),(t8,((t20,t25),((t18,(t26,t22)),(t28,((t7,t21),((t5,(t17,t11)),(t23,((t27,t14),(t33,(t15,(t9,t6)))))))))))),(t2,((t4,t29),(t24,t31)))),t16),(t1,(((t30,t32),t19),t12)),t0);
	TREE bootstrapTree = ((t16,((t2,((t29,t4),(t24,t31))),(((((((((t11,t17),t5),(((t14,t27),(t33,((t6,t9),t15))),t23)),(t7,t21)),t28),(t18,(t26,t22))),(t25,t20)),t8),((t3,t13),(t10,t34))))),((t12,(t19,(t32,t30))),t1),t0);
	TREE bootstrapTree = ((((((((((((((t15,(t9,t6)),t33),(t27,t14)),t23),(t5,(t11,t17))),(t21,t7)),t28),((t22,t26),t18)),(t25,t20)),t8),((t3,t13),(t34,t10))),(t2,((t31,t24),(t4,t29)))),t16),((t12,(t19,(t30,t32))),t1),t0);
	TREE bootstrapTree = ((t16,((t2,((t24,t31),(t4,t29))),(((t3,t13),(t34,t10)),(t20,(((t18,(t26,t22)),((t7,t21),(t28,((t5,(t17,t11)),(((t27,t14),(t33,(t15,(t6,t9)))),t23))))),(t25,t8)))))),(((t19,(t32,t30)),t12),t1),t0);
	TREE bootstrapTree = ((((((t24,t31),(t29,t4)),t2),(((t10,t34),(t3,t13)),((((((t7,t21),(((t11,t17),t5),(t23,((t27,t14),(t33,(t15,(t9,t6))))))),t28),(t18,(t26,t22))),(t8,t25)),t20))),t16),((t12,((t30,t32),t19)),t1),t0);
	TREE bootstrapTree = ((((((t25,t8),(((((t21,t7),((t5,(t11,t17)),(((t27,t14),(((t6,t9),t15),t33)),t23))),t28),t20),((t22,t26),t18))),((t34,t10),(t13,t3))),(t2,((t4,t29),(t31,t24)))),t16),(t12,(t1,(t19,(t30,t32)))),t0);
	TREE bootstrapTree = ((((t2,((t29,t4),(t31,t24))),((((t8,t25),((t28,((t7,t21),((t5,(t17,t11)),(t23,((t33,(t15,(t6,t9))),(t14,t27)))))),(t18,(t22,t26)))),t20),((t13,t3),(t10,t34)))),t16),(((t19,(t32,t30)),t12),t1),t0);
	TREE bootstrapTree = ((((((((t18,(t26,t22)),(t28,((t21,t7),(((t11,t17),t5),(t23,((t14,t27),((t15,(t6,t9)),t33))))))),(t25,t8)),t20),((t10,t34),(t13,t3))),(t2,((t29,t4),(t31,t24)))),t16),((t12,((t30,t32),t19)),t1),t0);
	TREE bootstrapTree = ((t16,((t2,((t24,t31),(t4,t29))),((t8,(t25,((t18,(t22,t26)),(t20,(t28,((t21,t7),((t5,(t11,t17)),(t23,((t14,t27),(t33,(t15,(t9,t6)))))))))))),((t3,t13),(t10,t34))))),((((t30,t32),t19),t12),t1),t0);
	TREE bootstrapTree = ((t16,((t2,((t29,t4),(t31,t24))),((t8,((t20,t25),((t18,(t22,t26)),((t21,t7),(t28,((t5,(t17,t11)),(t23,((t27,t14),(t33,((t9,t6),t15)))))))))),((t13,t3),(t10,t34))))),(((t19,(t30,t32)),t12),t1),t0);
	TREE bootstrapTree = ((t16,((t2,((t4,t29),(t31,t24))),(((t3,t13),(t10,t34)),(((t25,t8),((t18,(t26,t22)),(t28,((t7,t21),(((t17,t11),t5),(t23,((t14,t27),(((t6,t9),t15),t33)))))))),t20)))),(((t19,(t30,t32)),t12),t1),t0);
	TREE bootstrapTree = ((((((t4,t29),(t31,t24)),t2),(((t34,t10),(t13,t3)),(t20,((t8,t25),((t28,((t7,t21),((t23,((t33,(t15,(t9,t6))),(t27,t14))),(t5,(t11,t17))))),(t18,(t26,t22))))))),t16),(t1,(t12,((t30,t32),t19))),t0);
	TREE bootstrapTree = ((((((t4,t29),(t24,t31)),t2),(((t3,t13),(t34,t10)),(t20,((t25,t8),((t28,((t21,t7),(((t11,t17),t5),(t23,((t27,t14),(t33,(t15,(t6,t9)))))))),((t26,t22),t18)))))),t16),(t1,(t12,((t32,t30),t19))),t0);
	TREE bootstrapTree = ((t16,((t2,((t24,t31),(t4,t29))),(((t10,t34),(t3,t13)),(t8,((t25,t20),((t18,(t22,t26)),(t28,((t21,t7),((t23,((t27,t14),((t15,(t9,t6)),t33))),(t5,(t11,t17))))))))))),(t1,(((t30,t32),t19),t12)),t0);
	TREE bootstrapTree = ((((t2,((t24,t31),(t29,t4))),((((t8,t25),(((t26,t22),t18),((t7,t21),(((t5,(t11,t17)),(t23,((t33,(t15,(t9,t6))),(t14,t27)))),t28)))),t20),((t13,t3),(t34,t10)))),t16),((((t30,t32),t19),t12),t1),t0);
	TREE bootstrapTree = ((((((t34,t10),(t3,t13)),(t8,((t20,t25),((t18,(t22,t26)),((t21,t7),(t28,((t23,((t14,t27),(t33,(t15,(t6,t9))))),((t17,t11),t5)))))))),(((t4,t29),(t24,t31)),t2)),t16),((((t30,t32),t19),t12),t1),t0);
	TREE bootstrapTree = ((((((t10,t34),(t3,t13)),(((t25,t8),(((t22,t26),t18),(t28,((t7,t21),((t5,(t17,t11)),(t23,((t27,t14),(((t6,t9),t15),t33)))))))),t20)),(t2,((t24,t31),(t4,t29)))),t16),(((t19,(t32,t30)),t12),t1),t0);
	TREE bootstrapTree = ((t16,((t2,((t4,t29),(t24,t31))),((t20,((t8,t25),(((t26,t22),t18),(t28,((t21,t7),((t23,((t27,t14),(t33,(t15,(t9,t6))))),(t5,(t17,t11)))))))),((t10,t34),(t13,t3))))),(((t19,(t30,t32)),t12),t1),t0);
	TREE bootstrapTree = ((((((t4,t29),(t24,t31)),t2),((((t8,t25),(((t22,t26),t18),(t28,(((t5,(t11,t17)),(t23,((t27,t14),((t15,(t9,t6)),t33)))),(t7,t21))))),t20),((t13,t3),(t10,t34)))),t16),(t1,(t12,(t19,(t30,t32)))),t0);
	TREE bootstrapTree = ((((t2,((t4,t29),(t24,t31))),(((((((t7,t21),(((((t6,t9),t15),(t33,(t27,t14))),t23),(t5,(t17,t11)))),t28),(t18,(t26,t22))),(t25,t8)),t20),((t34,t10),(t13,t3)))),t16),(((t19,(t30,t32)),t12),t1),t0);
	TREE bootstrapTree = ((t16,((t2,((t29,t4),(t31,t24))),(((((((((t11,t17),t5),(t23,((t14,t27),(((t9,t6),t15),t33)))),(t21,t7)),t28),((t22,t26),t18)),(t8,t25)),t20),((t10,t34),(t13,t3))))),((t12,(t19,(t32,t30))),t1),t0);
	TREE bootstrapTree = ((t16,((t2,((t24,t31),(t29,t4))),((((t25,t8),((t18,(t22,t26)),(t28,(((t5,(t11,t17)),(t23,((t33,(t15,(t9,t6))),(t14,t27)))),(t21,t7))))),t20),((t34,t10),(t13,t3))))),(t1,(t12,(t19,(t32,t30)))),t0);
	TREE bootstrapTree = (((((((t25,t8),((t18,(t22,t26)),(t28,((t7,t21),((t5,(t17,t11)),(t23,((t27,t14),(t33,(t15,(t6,t9)))))))))),t20),((t3,t13),(t10,t34))),(t2,((t29,t4),(t24,t31)))),t16),(t1,(t12,((t32,t30),t19))),t0);
	TREE bootstrapTree = ((((t2,((t4,t29),(t24,t31))),((((t25,t8),((((t21,t7),((t23,((t27,t14),(t33,(t15,(t9,t6))))),(t5,(t17,t11)))),t28),(t18,(t22,t26)))),t20),((t13,t3),(t34,t10)))),t16),((t12,(t19,(t30,t32))),t1),t0);
	TREE bootstrapTree = ((t16,((((t34,t10),(t13,t3)),(t20,(((t18,(t26,t22)),(t28,(((t23,((t33,((t9,t6),t15)),(t14,t27))),(t5,(t11,t17))),(t21,t7)))),(t25,t8)))),(((t4,t29),(t24,t31)),t2))),(t1,(t12,(t19,(t32,t30)))),t0);
	TREE bootstrapTree = ((t16,((t2,((t31,t24),(t29,t4))),(((((t28,(((t23,((((t9,t6),t15),t33),(t14,t27))),(t5,(t17,t11))),(t21,t7))),((t22,t26),t18)),(t25,t8)),t20),((t34,t10),(t13,t3))))),((t12,(t19,(t30,t32))),t1),t0);
	TREE bootstrapTree = ((((t2,((t4,t29),(t31,t24))),((((((((((t33,((t9,t6),t15)),(t14,t27)),t23),((t11,t17),t5)),(t7,t21)),t28),(t18,(t22,t26))),(t8,t25)),t20),((t13,t3),(t34,t10)))),t16),((t12,(t19,(t32,t30))),t1),t0);
	TREE bootstrapTree = ((((((t10,t34),(t3,t13)),(((((((((t27,t14),(t33,((t6,t9),t15))),t23),(t5,(t11,t17))),(t7,t21)),t28),((t26,t22),t18)),(t25,t20)),t8)),(t2,((t29,t4),(t24,t31)))),t16),((t12,((t32,t30),t19)),t1),t0);
	TREE bootstrapTree = ((t1,((t19,(t32,t30)),t12)),(t16,((t2,((t29,t4),(t31,t24))),((((((t21,t7),(((t5,(t17,t11)),(t23,((((t9,t6),t15),t33),(t14,t27)))),t28)),(t18,(t22,t26))),(t8,t25)),t20),((t13,t3),(t10,t34))))),t0);
	TREE bootstrapTree = (((((((((((t5,(t17,t11)),(((t33,((t9,t6),t15)),(t14,t27)),t23)),(t7,t21)),t28),(t18,(t22,t26))),(t20,t25)),t8),((t34,t10),(t3,t13))),(t2,((t4,t29),(t24,t31)))),t16),((t12,((t32,t30),t19)),t1),t0);
	TREE bootstrapTree = ((((((t13,t3),(t10,t34)),(((t25,t8),((t18,(t26,t22)),(t28,((t7,t21),((t5,(t11,t17)),(t23,((t14,t27),(t33,((t6,t9),t15))))))))),t20)),(((t4,t29),(t31,t24)),t2)),t16),((t12,(t19,(t30,t32))),t1),t0);
	TREE bootstrapTree = ((((t2,((t4,t29),(t31,t24))),((((t25,t8),(((t26,t22),t18),((t21,t7),(t28,((t23,((t27,t14),(t33,(t15,(t6,t9))))),((t11,t17),t5)))))),t20),((t13,t3),(t34,t10)))),t16),((t12,(t19,(t32,t30))),t1),t0);
	TREE bootstrapTree = ((((t2,((t4,t29),(t31,t24))),((((t25,t8),(((t21,t7),(t28,((((t27,t14),(t33,(t15,(t9,t6)))),t23),(t5,(t11,t17))))),(t18,(t22,t26)))),t20),((t34,t10),(t13,t3)))),t16),((t12,(t19,(t30,t32))),t1),t0);
	TREE bootstrapTree = ((t16,((t2,((t29,t4),(t31,t24))),((t8,((t20,t25),((t18,(t22,t26)),(t28,((t7,t21),((t23,((t14,t27),(t33,((t9,t6),t15)))),(t5,(t11,t17)))))))),((t34,t10),(t13,t3))))),(((t19,(t30,t32)),t12),t1),t0);
	TREE bootstrapTree = ((t16,((t2,((t4,t29),(t31,t24))),((t8,((t25,t20),((((((((t15,(t9,t6)),t33),(t14,t27)),t23),(t5,(t11,t17))),(t7,t21)),t28),(t18,(t26,t22))))),((t13,t3),(t10,t34))))),(((t19,(t32,t30)),t12),t1),t0);
	TREE bootstrapTree = ((((((((((((((t15,(t9,t6)),t33),(t14,t27)),t23),(t5,(t17,t11))),(t21,t7)),t28),(t18,(t26,t22))),(t20,t25)),t8),((t10,t34),(t3,t13))),(t2,((t31,t24),(t29,t4)))),t16),((t12,(t19,(t30,t32))),t1),t0);
	TREE bootstrapTree = ((((t2,((t24,t31),(t4,t29))),((((t8,t25),((((t7,t21),((t23,((t14,t27),((t15,(t6,t9)),t33))),((t11,t17),t5))),t28),((t22,t26),t18))),t20),((t34,t10),(t13,t3)))),t16),(t12,(t1,((t30,t32),t19))),t0);
	TREE bootstrapTree = ((t16,((((t3,t13),(t34,t10)),(t8,((t25,t20),(((t22,t26),t18),(((t7,t21),((t23,((t27,t14),(t33,(t15,(t6,t9))))),(t5,(t17,t11)))),t28))))),(t2,((t29,t4),(t31,t24))))),(t1,(((t32,t30),t19),t12)),t0);
	TREE bootstrapTree = ((((t2,((t24,t31),(t4,t29))),((((t25,t20),(((t26,t22),t18),(t28,((t21,t7),((t5,(t11,t17)),(t23,((t33,(t15,(t6,t9))),(t14,t27)))))))),t8),((t10,t34),(t13,t3)))),t16),(((t19,(t30,t32)),t12),t1),t0);
	TREE bootstrapTree = ((t16,((t2,((t31,t24),(t29,t4))),(((t34,t10),(t13,t3)),(t20,((t8,t25),((t18,(t22,t26)),((t21,t7),(((t23,((t33,(t15,(t6,t9))),(t14,t27))),((t17,t11),t5)),t28)))))))),((((t32,t30),t19),t12),t1),t0);
	TREE bootstrapTree = ((((t2,((t31,t24),(t29,t4))),(((t34,t10),(t3,t13)),(t20,(((t18,(t26,t22)),(t28,((t7,t21),(((t17,t11),t5),(t23,((t14,t27),(t33,(t15,(t9,t6))))))))),(t25,t8))))),t16),(((t19,(t32,t30)),t12),t1),t0);
	TREE bootstrapTree = (((((((t8,t25),(((t21,t7),(((t23,((t33,(t15,(t9,t6))),(t27,t14))),(t5,(t17,t11))),t28)),((t22,t26),t18))),t20),((t10,t34),(t3,t13))),(((t29,t4),(t24,t31)),t2)),t16),(t1,(t12,((t30,t32),t19))),t0);
	TREE bootstrapTree = ((((t2,((t4,t29),(t24,t31))),(((t13,t3),(t34,t10)),(t8,((t20,t25),((((t7,t21),((t5,(t11,t17)),(t23,((t27,t14),((t15,(t9,t6)),t33))))),t28),((t22,t26),t18)))))),t16),((t12,((t32,t30),t19)),t1),t0);
	TREE bootstrapTree = (((((t8,((t20,t25),(((t26,t22),t18),((t7,t21),((((t17,t11),t5),(t23,((t27,t14),(((t9,t6),t15),t33)))),t28))))),((t34,t10),(t13,t3))),(((t29,t4),(t31,t24)),t2)),t16),(t1,(t12,(t19,(t30,t32)))),t0);
	TREE bootstrapTree = ((((((((((((((t15,(t6,t9)),t33),(t14,t27)),t23),(t5,(t17,t11))),(t21,t7)),t28),(t18,(t26,t22))),(t25,t8)),t20),((t3,t13),(t34,t10))),(t2,((t24,t31),(t29,t4)))),t16),((t12,(t19,(t30,t32))),t1),t0);
	TREE bootstrapTree = ((t16,((((t29,t4),(t24,t31)),t2),(((t34,t10),(t3,t13)),(((((t26,t22),t18),(t28,((t21,t7),((t5,(t11,t17)),(t23,((t14,t27),(t33,(t15,(t6,t9))))))))),(t8,t25)),t20)))),(t1,(t12,((t30,t32),t19))),t0);
	TREE bootstrapTree = ((t16,((t2,((t24,t31),(t29,t4))),((((t25,t8),((t28,((t21,t7),((t5,(t17,t11)),(t23,((t27,t14),(((t9,t6),t15),t33)))))),((t22,t26),t18))),t20),((t10,t34),(t13,t3))))),(t1,(t12,((t32,t30),t19))),t0);
	TREE bootstrapTree = ((((t2,((t4,t29),(t24,t31))),(((((t18,(t22,t26)),((((((t27,t14),(t33,((t9,t6),t15))),t23),((t17,t11),t5)),(t7,t21)),t28)),(t25,t20)),t8),((t13,t3),(t10,t34)))),t16),(((t19,(t30,t32)),t12),t1),t0);
	TREE bootstrapTree = ((((((t3,t13),(t34,t10)),(t20,(((t18,(t22,t26)),(t28,((t21,t7),((t5,(t17,t11)),(t23,((t27,t14),(t33,(t15,(t6,t9))))))))),(t25,t8)))),(t2,((t24,t31),(t4,t29)))),t16),((((t30,t32),t19),t12),t1),t0);
	TREE bootstrapTree = ((t12,(t1,(t19,(t30,t32)))),((((t20,(((((t7,t21),((((t14,t27),(t33,((t6,t9),t15))),t23),(t5,(t11,t17)))),t28),(t18,(t22,t26))),(t25,t8))),((t3,t13),(t34,t10))),(t2,((t29,t4),(t31,t24)))),t16),t0);
	TREE bootstrapTree = ((((t2,((t29,t4),(t31,t24))),(((t3,t13),(t10,t34)),(t20,((t25,t8),(((t22,t26),t18),(t28,((t21,t7),((t23,((t27,t14),(t33,(t15,(t9,t6))))),(t5,(t17,t11)))))))))),t16),(((t19,(t32,t30)),t12),t1),t0);
	TREE bootstrapTree = ((t16,(((((t8,t25),((t18,(t26,t22)),(t28,((t7,t21),((((t33,((t9,t6),t15)),(t27,t14)),t23),(t5,(t17,t11))))))),t20),((t13,t3),(t34,t10))),(t2,((t24,t31),(t4,t29))))),(t1,(t12,(t19,(t32,t30)))),t0);
	TREE bootstrapTree = ((((((((t28,((t7,t21),(((t17,t11),t5),(t23,((t33,(t15,(t6,t9))),(t27,t14)))))),(t18,(t26,t22))),(t8,t25)),t20),((t10,t34),(t3,t13))),(t2,((t31,t24),(t4,t29)))),t16),(t1,(t12,(t19,(t32,t30)))),t0);
	TREE bootstrapTree = ((((((t3,t13),(t34,t10)),(((((t26,t22),t18),(t28,(((t23,((t33,((t6,t9),t15)),(t27,t14))),(t5,(t17,t11))),(t21,t7)))),(t8,t25)),t20)),(((t4,t29),(t31,t24)),t2)),t16),((t12,((t30,t32),t19)),t1),t0);
	TREE bootstrapTree = ((t16,((((t10,t34),(t13,t3)),(((t25,t8),(((t26,t22),t18),(t28,((t21,t7),((t5,(t17,t11)),(t23,((t14,t27),(((t9,t6),t15),t33)))))))),t20)),(t2,((t24,t31),(t29,t4))))),((((t32,t30),t19),t12),t1),t0);
	TREE bootstrapTree = ((t16,((t2,((t29,t4),(t31,t24))),((((((((((((t6,t9),t15),t33),(t14,t27)),t23),((t17,t11),t5)),(t21,t7)),t28),(t18,(t26,t22))),(t25,t8)),t20),((t34,t10),(t3,t13))))),((t12,((t32,t30),t19)),t1),t0);
	TREE bootstrapTree = ((((((t4,t29),(t31,t24)),t2),(((t3,t13),(t10,t34)),(((t25,t8),((t18,(t22,t26)),((t7,t21),((((t11,t17),t5),(((t33,(t15,(t6,t9))),(t14,t27)),t23)),t28)))),t20))),t16),((t12,((t32,t30),t19)),t1),t0);
	TREE bootstrapTree = ((((((t24,t31),(t29,t4)),t2),((t8,((t25,t20),((t18,(t22,t26)),(t28,((t7,t21),(((t17,t11),t5),(t23,((t14,t27),((t15,(t9,t6)),t33))))))))),((t13,t3),(t34,t10)))),t16),(t1,(((t30,t32),t19),t12)),t0);
	TREE bootstrapTree = (((((((((((((t27,t14),(((t6,t9),t15),t33)),t23),(t5,(t11,t17))),(t21,t7)),t28),(t18,(t22,t26))),(t25,t20)),t8),((t13,t3),(t10,t34))),(t2,((t29,t4),(t31,t24)))),t16),((t12,(t19,(t30,t32))),t1),t0);
	TREE bootstrapTree = ((((t2,((t29,t4),(t31,t24))),((t20,((t25,t8),((t18,(t22,t26)),(t28,(((t5,(t11,t17)),(t23,((t27,t14),(t33,(t15,(t6,t9)))))),(t7,t21)))))),((t13,t3),(t10,t34)))),t16),((t12,(t19,(t30,t32))),t1),t0);
	TREE bootstrapTree = ((t16,((t2,((t4,t29),(t31,t24))),((((t25,t8),((t28,((t21,t7),((t5,(t17,t11)),(((t14,t27),(t33,((t9,t6),t15))),t23)))),(t18,(t26,t22)))),t20),((t3,t13),(t34,t10))))),(t1,(((t32,t30),t19),t12)),t0);
	TREE bootstrapTree = ((((t2,((t31,t24),(t4,t29))),(((t13,t3),(t34,t10)),((((((t7,t21),((t23,((t14,t27),(t33,(t15,(t6,t9))))),(t5,(t17,t11)))),t28),((t22,t26),t18)),(t25,t8)),t20))),t16),(t1,(t12,((t30,t32),t19))),t0);
	TREE bootstrapTree = (((((((t25,t8),((t18,(t22,t26)),((t21,t7),(t28,((t5,(t11,t17)),(t23,((t27,t14),(t33,(t15,(t6,t9)))))))))),t20),((t3,t13),(t10,t34))),(t2,((t31,t24),(t29,t4)))),t16),((t12,((t32,t30),t19)),t1),t0);
	TREE bootstrapTree = ((((((t31,t24),(t29,t4)),t2),(((t10,t34),(t13,t3)),(((t8,t25),((((t21,t7),(((t11,t17),t5),(t23,((t27,t14),(t33,(t15,(t6,t9))))))),t28),(t18,(t22,t26)))),t20))),t16),((t12,(t19,(t30,t32))),t1),t0);
	TREE bootstrapTree = ((t16,((t2,((t24,t31),(t4,t29))),((t20,(((t18,(t26,t22)),(t28,(((t5,(t17,t11)),(t23,((t27,t14),((t15,(t9,t6)),t33)))),(t7,t21)))),(t25,t8))),((t13,t3),(t34,t10))))),(t1,(t12,(t19,(t32,t30)))),t0);
	TREE bootstrapTree = ((((((((t28,((t21,t7),((t5,(t11,t17)),(t23,((t14,t27),(((t9,t6),t15),t33)))))),(t18,(t26,t22))),(t8,t25)),t20),((t3,t13),(t34,t10))),(t2,((t4,t29),(t31,t24)))),t16),((t12,(t19,(t30,t32))),t1),t0);
	TREE bootstrapTree = ((t1,((t19,(t30,t32)),t12)),(((t2,((t4,t29),(t31,t24))),(((t34,t10),(t13,t3)),(t20,((t8,t25),((t18,(t26,t22)),((t21,t7),(((t5,(t17,t11)),(t23,((t33,((t6,t9),t15)),(t14,t27)))),t28))))))),t16),t0);
	TREE bootstrapTree = ((((t2,((t4,t29),(t24,t31))),((((((((((t33,(t15,(t6,t9))),(t14,t27)),t23),(t5,(t11,t17))),(t7,t21)),t28),(t18,(t22,t26))),(t25,t8)),t20),((t34,t10),(t3,t13)))),t16),((t12,((t32,t30),t19)),t1),t0);
	TREE bootstrapTree = ((t16,((((t10,t34),(t13,t3)),(((t8,t25),((t18,(t26,t22)),(t28,((t7,t21),((t23,((t33,(t15,(t6,t9))),(t14,t27))),(t5,(t11,t17))))))),t20)),(t2,((t31,t24),(t29,t4))))),(((t19,(t32,t30)),t12),t1),t0);
	TREE bootstrapTree = ((((t2,((t4,t29),(t24,t31))),((((t20,((((((t27,t14),(((t9,t6),t15),t33)),t23),(t5,(t11,t17))),(t7,t21)),t28)),((t26,t22),t18)),(t8,t25)),((t13,t3),(t34,t10)))),t16),((t12,(t19,(t30,t32))),t1),t0);
	TREE bootstrapTree = ((t16,((((t29,t4),(t24,t31)),t2),(((t34,t10),(t13,t3)),(((((t22,t26),t18),((((t5,(t17,t11)),(((t33,(t15,(t6,t9))),(t27,t14)),t23)),(t7,t21)),t28)),(t25,t8)),t20)))),(((t19,(t32,t30)),t12),t1),t0);
	TREE bootstrapTree = ((t12,(t1,(t19,(t30,t32)))),(((t2,((t4,t29),(t31,t24))),(((((t18,(t26,t22)),((((((((t9,t6),t15),t33),(t27,t14)),t23),((t11,t17),t5)),(t21,t7)),t28)),(t20,t25)),t8),((t3,t13),(t34,t10)))),t16),t0);
	TREE bootstrapTree = ((((t2,((t4,t29),(t24,t31))),(((t10,t34),(t3,t13)),(t20,((t25,t8),((t18,(t26,t22)),((t21,t7),(t28,(((t17,t11),t5),(t23,((t27,t14),(t33,((t6,t9),t15)))))))))))),t16),(t1,(t12,(t19,(t30,t32)))),t0);
	TREE bootstrapTree = ((t16,(((t8,((t25,t20),((t28,((t7,t21),(((t11,t17),t5),(t23,((t14,t27),((t15,(t6,t9)),t33)))))),(t18,(t22,t26))))),((t3,t13),(t34,t10))),(t2,((t29,t4),(t24,t31))))),((t12,(t19,(t32,t30))),t1),t0);
	TREE bootstrapTree = ((((t2,((t31,t24),(t29,t4))),((((t25,t8),(((t7,t21),(((t5,(t11,t17)),(((t14,t27),(t33,((t9,t6),t15))),t23)),t28)),(t18,(t26,t22)))),t20),((t3,t13),(t10,t34)))),t16),((t12,((t32,t30),t19)),t1),t0);
	TREE bootstrapTree = ((((((t4,t29),(t24,t31)),t2),((t20,((t8,t25),((t18,(t22,t26)),(t28,((((t11,t17),t5),(t23,((t27,t14),((t15,(t9,t6)),t33)))),(t21,t7)))))),((t34,t10),(t3,t13)))),t16),((t12,(t19,(t32,t30))),t1),t0);
	TREE bootstrapTree = ((((t2,((t4,t29),(t31,t24))),(((t34,t10),(t3,t13)),(t8,((t25,t20),(((t26,t22),t18),((t7,t21),(((t5,(t17,t11)),(t23,((t14,t27),(t33,(t15,(t6,t9)))))),t28))))))),t16),(t1,(t12,(t19,(t30,t32)))),t0);
	TREE bootstrapTree = ((((((((((t7,t21),((t5,(t17,t11)),(t23,((t27,t14),(t33,(t15,(t9,t6))))))),t28),((t22,t26),t18)),(t25,t8)),t20),((t34,t10),(t13,t3))),(((t29,t4),(t31,t24)),t2)),t16),((t12,(t19,(t30,t32))),t1),t0);
	TREE bootstrapTree = ((((t2,((t31,t24),(t4,t29))),((((((((((t14,t27),((t15,(t6,t9)),t33)),t23),((t11,t17),t5)),(t21,t7)),t28),((t26,t22),t18)),(t8,t25)),t20),((t3,t13),(t10,t34)))),t16),(t1,(t12,(t19,(t30,t32)))),t0);
	TREE bootstrapTree = ((((((t3,t13),(t10,t34)),(((t25,t8),((t18,(t22,t26)),(t28,(((t23,((t27,t14),(((t6,t9),t15),t33))),(t5,(t17,t11))),(t7,t21))))),t20)),(((t4,t29),(t31,t24)),t2)),t16),(t12,(t1,(t19,(t32,t30)))),t0);
	TREE bootstrapTree = (((((t20,((t25,t8),((t18,(t26,t22)),(((t21,t7),((t23,((t14,t27),(t33,((t9,t6),t15)))),((t11,t17),t5))),t28)))),((t3,t13),(t34,t10))),(t2,((t4,t29),(t24,t31)))),t16),(t1,(t12,((t32,t30),t19))),t0);
	TREE bootstrapTree = ((t16,((t2,((t29,t4),(t24,t31))),(((t3,t13),(t10,t34)),(t20,((t8,t25),(((t26,t22),t18),(t28,((t21,t7),(((t11,t17),t5),(((t14,t27),(t33,(t15,(t6,t9)))),t23)))))))))),((((t30,t32),t19),t12),t1),t0);
	TREE bootstrapTree = (((((((((t21,t7),(t28,((((t14,t27),((t15,(t9,t6)),t33)),t23),(t5,(t11,t17))))),(t18,(t26,t22))),(t25,t20)),t8),((t10,t34),(t3,t13))),(t2,((t4,t29),(t24,t31)))),t16),((t12,((t30,t32),t19)),t1),t0);
	TREE bootstrapTree = ((((t2,((t29,t4),(t31,t24))),((t20,((t25,t8),((t18,(t26,t22)),(t28,((t21,t7),((t5,(t11,t17)),(t23,((t27,t14),(t33,(t15,(t6,t9))))))))))),((t13,t3),(t10,t34)))),t16),(t1,(t12,(t19,(t32,t30)))),t0);
	TREE bootstrapTree = ((t16,(((((t20,t25),((t28,((t21,t7),(((t11,t17),t5),(t23,((t14,t27),(t33,((t9,t6),t15))))))),((t22,t26),t18))),t8),((t10,t34),(t3,t13))),(t2,((t24,t31),(t4,t29))))),(t1,(t12,(t19,(t30,t32)))),t0);
	TREE bootstrapTree = ((((t2,((t4,t29),(t31,t24))),(((((((((t17,t11),t5),(t23,((t27,t14),(t33,(t15,(t9,t6)))))),(t21,t7)),t28),((t26,t22),t18)),(t8,t25)),t20),((t34,t10),(t3,t13)))),t16),((t12,(t19,(t30,t32))),t1),t0);
	TREE bootstrapTree = ((t16,((((t34,t10),(t13,t3)),(t20,(((t18,(t22,t26)),(t28,(((t23,((t14,t27),(t33,(t15,(t9,t6))))),(t5,(t17,t11))),(t7,t21)))),(t25,t8)))),(((t4,t29),(t24,t31)),t2))),(t1,(t12,(t19,(t32,t30)))),t0);
	TREE bootstrapTree = ((((t2,((t31,t24),(t29,t4))),((t8,((t20,t25),((t18,(t22,t26)),(t28,((t21,t7),((t5,(t11,t17)),(t23,((t14,t27),((t15,(t6,t9)),t33))))))))),((t3,t13),(t10,t34)))),t16),(((t19,(t32,t30)),t12),t1),t0);
	TREE bootstrapTree = ((((t2,((t31,t24),(t4,t29))),(((t34,t10),(t13,t3)),(t20,((t8,t25),(((t22,t26),t18),(t28,((t7,t21),((t5,(t11,t17)),(t23,((t27,t14),(t33,((t9,t6),t15)))))))))))),t16),((t12,(t19,(t30,t32))),t1),t0);
	TREE bootstrapTree = ((t12,(t1,(t19,(t30,t32)))),(((((((t18,(t22,t26)),(((t21,t7),((t23,((t27,t14),(((t6,t9),t15),t33))),((t11,t17),t5))),t28)),(t25,t8)),t20),((t3,t13),(t34,t10))),(t2,((t31,t24),(t4,t29)))),t16),t0);
	TREE bootstrapTree = ((t16,((t2,((t24,t31),(t29,t4))),((((t25,t8),(((t22,t26),t18),(t28,((t7,t21),((t5,(t17,t11)),(t23,((t33,(t15,(t6,t9))),(t14,t27)))))))),t20),((t10,t34),(t3,t13))))),(t1,(t12,(t19,(t32,t30)))),t0);
	TREE bootstrapTree = ((t16,((t2,((t31,t24),(t29,t4))),(((t34,t10),(t3,t13)),(((t8,t25),((t18,(t26,t22)),(t28,((t7,t21),((t5,(t17,t11)),(((t14,t27),(((t6,t9),t15),t33)),t23)))))),t20)))),(((t19,(t32,t30)),t12),t1),t0);
	TREE bootstrapTree = (((((((t8,t25),(((t26,t22),t18),((t7,t21),(((t5,(t11,t17)),(t23,((t14,t27),(t33,(t15,(t9,t6)))))),t28)))),t20),((t3,t13),(t34,t10))),(t2,((t4,t29),(t24,t31)))),t16),(t1,(((t30,t32),t19),t12)),t0);
	TREE bootstrapTree = ((((((((t18,(t26,t22)),(((((t17,t11),t5),(t23,(((t27,t14),t33),(t15,(t9,t6))))),(t21,t7)),t28)),(t25,t8)),t20),((t3,t13),(t10,t34))),(t2,((t29,t4),(t31,t24)))),t16),((t12,((t32,t30),t19)),t1),t0);
	TREE bootstrapTree = ((((t2,((t31,t24),(t29,t4))),(((t3,t13),(t10,t34)),(t20,((t8,t25),(((t26,t22),t18),(t28,((t21,t7),((t5,(t11,t17)),(((t27,t14),(t33,(t15,(t9,t6)))),t23))))))))),t16),(t1,(t12,(t19,(t32,t30)))),t0);
	TREE bootstrapTree = ((((t2,((t24,t31),(t4,t29))),((((((((((t14,t27),(t33,(t15,(t6,t9)))),t23),((t17,t11),t5)),(t7,t21)),t28),((t22,t26),t18)),(t8,t25)),t20),((t34,t10),(t3,t13)))),t16),(t1,(t12,((t30,t32),t19))),t0);
	TREE bootstrapTree = ((t16,((t2,((t24,t31),(t4,t29))),(((t10,t34),(t13,t3)),(t20,((t8,t25),(((t22,t26),t18),(t28,((t7,t21),((t23,((t14,t27),((t15,(t6,t9)),t33))),((t17,t11),t5)))))))))),(t1,(t12,((t32,t30),t19))),t0);
	TREE bootstrapTree = ((t16,((((t24,t31),(t4,t29)),t2),((t8,(((t18,(t22,t26)),((((t23,((t27,t14),(t33,(t15,(t6,t9))))),(t5,(t11,t17))),(t7,t21)),t28)),(t20,t25))),((t3,t13),(t34,t10))))),((t12,(t19,(t32,t30))),t1),t0);
	TREE bootstrapTree = ((t16,((t2,((t29,t4),(t24,t31))),(((t34,t10),(t13,t3)),(t20,((t8,t25),((t18,(t22,t26)),(t28,((t21,t7),(((t17,t11),t5),(t23,((t27,t14),((t15,(t9,t6)),t33)))))))))))),((t12,(t19,(t32,t30))),t1),t0);
	TREE bootstrapTree = (((((((t8,t25),((t18,(t26,t22)),(t28,((t21,t7),((t23,((t14,t27),(t33,((t9,t6),t15)))),(t5,(t11,t17))))))),t20),((t34,t10),(t3,t13))),(t2,((t4,t29),(t24,t31)))),t16),((t12,(t19,(t32,t30))),t1),t0);
	TREE bootstrapTree = ((((((t3,t13),(t10,t34)),(((t8,t25),(((t22,t26),t18),((t7,t21),(t28,((t5,(t17,t11)),(t23,((t27,t14),(((t9,t6),t15),t33)))))))),t20)),(t2,((t31,t24),(t29,t4)))),t16),((t12,((t32,t30),t19)),t1),t0);
	TREE bootstrapTree = (((((t8,(t25,((t18,(t22,t26)),(t20,(t28,((t21,t7),((t5,(t11,t17)),(t23,((t14,t27),(t33,(t15,(t9,t6)))))))))))),((t13,t3),(t34,t10))),(((t29,t4),(t31,t24)),t2)),t16),(t1,(((t30,t32),t19),t12)),t0);
	TREE bootstrapTree = ((((((t13,t3),(t10,t34)),(t20,((t25,t8),((t18,(t22,t26)),((t21,t7),(((((t14,t27),(t33,(t15,(t9,t6)))),t23),(t5,(t17,t11))),t28)))))),(((t31,t24),(t4,t29)),t2)),t16),((t12,((t30,t32),t19)),t1),t0);
	TREE bootstrapTree = (((((((((((t23,((t27,t14),(t33,((t9,t6),t15)))),((t11,t17),t5)),(t7,t21)),t28),(t18,(t22,t26))),(t8,t25)),t20),((t34,t10),(t3,t13))),(t2,((t24,t31),(t29,t4)))),t16),((t12,(t19,(t32,t30))),t1),t0);
	TREE bootstrapTree = ((t16,((t2,((t24,t31),(t4,t29))),(((t34,t10),(t13,t3)),(t20,(((t18,(t22,t26)),(t28,(((t23,((t27,t14),((t15,(t9,t6)),t33))),(t5,(t17,t11))),(t7,t21)))),(t25,t8)))))),(((t19,(t32,t30)),t12),t1),t0);
	TREE bootstrapTree = ((t16,((((t3,t13),(t34,t10)),(t20,((t8,t25),((t18,(t22,t26)),(((t21,t7),((t5,(t17,t11)),(t23,((t27,t14),(((t9,t6),t15),t33))))),t28))))),(t2,((t29,t4),(t31,t24))))),(((t19,(t32,t30)),t12),t1),t0);
	TREE bootstrapTree = ((((t2,((t24,t31),(t4,t29))),(((t3,t13),(t10,t34)),(t20,((t25,t8),((t18,(t26,t22)),(t28,((t7,t21),((t5,(t11,t17)),(t23,((t14,t27),(t33,(t15,(t6,t9))))))))))))),t16),((((t32,t30),t19),t12),t1),t0);
	TREE bootstrapTree = (((((t20,(((t28,(((t5,(t11,t17)),(t23,((t33,((t6,t9),t15)),(t27,t14)))),(t7,t21))),(t18,(t22,t26))),(t25,t8))),((t3,t13),(t34,t10))),(t2,((t4,t29),(t31,t24)))),t16),((t12,(t19,(t30,t32))),t1),t0);
	TREE bootstrapTree = ((t16,((((t31,t24),(t4,t29)),t2),((t8,((t25,t20),((t28,(((t5,(t11,t17)),(t23,((t27,t14),(((t6,t9),t15),t33)))),(t21,t7))),(t18,(t26,t22))))),((t13,t3),(t34,t10))))),(t1,(t12,((t30,t32),t19))),t0);
	TREE bootstrapTree = ((t16,(((((((t7,t21),((((((t15,(t9,t6)),t33),(t14,t27)),t23),(t5,(t11,t17))),t28)),((t22,t26),t18)),(t8,t25)),t20),((t3,t13),(t10,t34))),(t2,((t4,t29),(t31,t24))))),((t12,((t30,t32),t19)),t1),t0);
	TREE bootstrapTree = ((t16,((t2,((t31,t24),(t4,t29))),((((((((t5,(t11,t17)),(t23,((t14,t27),(t33,(t15,(t6,t9)))))),(t7,t21)),t28),(t18,(t22,t26))),(t8,t25)),t20),((t10,t34),(t13,t3))))),((((t32,t30),t19),t12),t1),t0);
	TREE bootstrapTree = (((((((t8,t25),((((((t17,t11),t5),(t23,((t14,t27),(t33,((t6,t9),t15))))),(t21,t7)),t28),(t18,(t22,t26)))),t20),((t3,t13),(t34,t10))),(t2,((t4,t29),(t31,t24)))),t16),((t12,(t19,(t32,t30))),t1),t0);
	TREE bootstrapTree = (((((((((((t5,(t11,t17)),(((t33,((t9,t6),t15)),(t14,t27)),t23)),(t7,t21)),t28),((t26,t22),t18)),(t8,t25)),t20),((t10,t34),(t13,t3))),(t2,((t29,t4),(t24,t31)))),t16),((t12,(t19,(t30,t32))),t1),t0);
	TREE bootstrapTree = ((((((t34,t10),(t3,t13)),(t20,((t25,t8),((t18,(t22,t26)),(t28,(((t5,(t17,t11)),(t23,(((t9,t6),t15),((t27,t14),t33)))),(t21,t7))))))),(t2,((t4,t29),(t31,t24)))),t16),(((t19,(t30,t32)),t12),t1),t0);
	TREE bootstrapTree = ((t16,((t2,((t29,t4),(t24,t31))),(((t10,t34),(t3,t13)),((((t18,(t22,t26)),(t28,((t21,t7),((t23,((t27,t14),(((t6,t9),t15),t33))),(t5,(t11,t17)))))),(t25,t8)),t20)))),((t12,(t19,(t30,t32))),t1),t0);
	TREE bootstrapTree = ((((t2,((t31,t24),(t4,t29))),(((t3,t13),(t34,t10)),(((t25,t8),(((t7,t21),(t28,((t5,(t11,t17)),(t23,((t14,t27),((t15,(t6,t9)),t33)))))),(t18,(t22,t26)))),t20))),t16),((((t32,t30),t19),t12),t1),t0);
	TREE bootstrapTree = ((((((t34,t10),(t13,t3)),(((t25,t8),((t18,(t26,t22)),(t28,((t21,t7),((t5,(t11,t17)),(t23,((t33,(t15,(t6,t9))),(t14,t27)))))))),t20)),(t2,((t29,t4),(t31,t24)))),t16),((t1,(t19,(t30,t32))),t12),t0);
	TREE bootstrapTree = ((t16,((((t10,t34),(t3,t13)),(((((t7,t21),(((t5,(t11,t17)),(t23,((t33,(t15,(t6,t9))),(t14,t27)))),t28)),(t18,(t26,t22))),(t8,t25)),t20)),(t2,((t29,t4),(t31,t24))))),((t12,((t32,t30),t19)),t1),t0);
	TREE bootstrapTree = ((((t2,((t31,t24),(t4,t29))),((t20,((((t22,t26),t18),(t28,((t21,t7),((t5,(t11,t17)),(t23,((t27,t14),((t15,(t9,t6)),t33))))))),(t8,t25))),((t10,t34),(t3,t13)))),t16),((t12,(t19,(t32,t30))),t1),t0);
	TREE bootstrapTree = ((((t2,((t31,t24),(t29,t4))),(((t3,t13),(t10,t34)),(t8,((t20,t25),((t18,(t26,t22)),(t28,((t7,t21),(((t17,t11),t5),(t23,((t27,t14),(t33,(t15,(t9,t6))))))))))))),t16),((t12,(t19,(t30,t32))),t1),t0);
	TREE bootstrapTree = ((t16,(((((((((t23,((t15,(t6,t9)),(t33,(t27,t14)))),((t11,t17),t5)),(t7,t21)),t28),(t18,(t22,t26))),(t25,t8)),t20),((t10,t34),(t13,t3))),(((t24,t31),(t29,t4)),t2))),(t1,(((t30,t32),t19),t12)),t0);
	TREE bootstrapTree = ((((((t29,t4),(t24,t31)),t2),((t20,((t25,t8),((t18,(t26,t22)),(t28,((t7,t21),(((t11,t17),t5),(t23,((t27,t14),((t15,(t9,t6)),t33))))))))),((t3,t13),(t10,t34)))),t16),((t12,(t19,(t32,t30))),t1),t0);
	TREE bootstrapTree = (((((t8,(((t20,(t28,((t21,t7),(((t11,t17),t5),(t23,((t33,(t15,(t9,t6))),(t14,t27))))))),(t18,(t26,t22))),t25)),((t3,t13),(t10,t34))),(t2,((t24,t31),(t29,t4)))),t16),((t12,(t19,(t30,t32))),t1),t0);
	TREE bootstrapTree = ((((t2,((t29,t4),(t31,t24))),((((((t21,t7),(t28,((((t27,t14),(((t6,t9),t15),t33)),t23),(t5,(t11,t17))))),(t18,(t26,t22))),(t25,t8)),t20),((t34,t10),(t3,t13)))),t16),(((t19,(t32,t30)),t12),t1),t0);
	TREE bootstrapTree = ((((t2,((t29,t4),(t31,t24))),(((((t18,(t22,t26)),((((t5,(t11,t17)),(((t14,t27),((t15,(t6,t9)),t33)),t23)),(t7,t21)),t28)),(t25,t8)),t20),((t10,t34),(t13,t3)))),t16),((t12,(t19,(t32,t30))),t1),t0);
	TREE bootstrapTree = ((((((t10,t34),(t13,t3)),((((t18,(t26,t22)),(t28,((t21,t7),((t5,(t11,t17)),(t23,((t27,t14),(t33,(t15,(t9,t6))))))))),(t25,t8)),t20)),(t2,((t31,t24),(t4,t29)))),t16),((t12,((t30,t32),t19)),t1),t0);
	TREE bootstrapTree = ((t16,((((t29,t4),(t31,t24)),t2),(((t13,t3),(t34,t10)),(((t25,t8),(((((t5,(t17,t11)),(t23,((t27,t14),(t33,(t15,(t9,t6)))))),(t21,t7)),t28),((t26,t22),t18))),t20)))),((t12,(t19,(t32,t30))),t1),t0);
	TREE bootstrapTree = (((((((((t26,t22),t18),(((((t11,t17),t5),(t23,((t33,(t15,(t9,t6))),(t27,t14)))),(t21,t7)),t28)),(t8,t25)),t20),((t34,t10),(t13,t3))),(((t24,t31),(t4,t29)),t2)),t16),(((t19,(t32,t30)),t12),t1),t0);
	TREE bootstrapTree = ((((((((t18,(t26,t22)),(t28,((t7,t21),((t5,(t17,t11)),(((t14,t27),(t33,(t15,(t9,t6)))),t23))))),(t25,t8)),t20),((t34,t10),(t13,t3))),(t2,((t31,t24),(t29,t4)))),t16),((t12,((t30,t32),t19)),t1),t0);
	TREE bootstrapTree = (((((t8,((t20,t25),((t28,((t21,t7),((t5,(t11,t17)),(t23,((t27,t14),(t33,((t9,t6),t15))))))),((t26,t22),t18)))),((t13,t3),(t10,t34))),(((t31,t24),(t29,t4)),t2)),t16),((t12,(t19,(t30,t32))),t1),t0);
	TREE bootstrapTree = ((((((t10,t34),(t3,t13)),(((t25,t8),((t28,((t21,t7),((t23,((t14,t27),(t33,((t9,t6),t15)))),((t17,t11),t5)))),(t18,(t22,t26)))),t20)),(t2,((t4,t29),(t24,t31)))),t16),(t1,(t12,(t19,(t30,t32)))),t0);
	TREE bootstrapTree = ((t16,(((t20,(((t18,(t22,t26)),(t28,((t21,t7),((((t27,t14),((t15,(t9,t6)),t33)),t23),(t5,(t11,t17)))))),(t8,t25))),((t13,t3),(t10,t34))),(t2,((t24,t31),(t4,t29))))),((t12,(t19,(t30,t32))),t1),t0);
	TREE bootstrapTree = (((((((((t7,t21),(t28,((((t33,((t6,t9),t15)),(t14,t27)),t23),((t11,t17),t5)))),((t26,t22),t18)),(t25,t8)),t20),((t3,t13),(t10,t34))),(((t31,t24),(t4,t29)),t2)),t16),((t12,(t19,(t32,t30))),t1),t0);
	TREE bootstrapTree = ((((((t3,t13),(t34,t10)),(((((((((t27,t14),(((t9,t6),t15),t33)),t23),(t5,(t11,t17))),(t21,t7)),t28),(t18,(t26,t22))),(t25,t8)),t20)),(((t24,t31),(t4,t29)),t2)),t16),((t12,(t19,(t30,t32))),t1),t0);
	TREE bootstrapTree = ((((((((t18,(t26,t22)),(((t7,t21),(((t17,t11),t5),(t23,((t14,t27),(t33,(t15,(t6,t9))))))),t28)),(t8,t25)),t20),((t3,t13),(t34,t10))),(t2,((t29,t4),(t24,t31)))),t16),(t1,(t12,(t19,(t30,t32)))),t0);
	TREE bootstrapTree = (((((((((t7,t21),(t28,((t5,(t17,t11)),(t23,((t27,t14),((t15,(t6,t9)),t33)))))),(t18,(t26,t22))),(t8,t25)),t20),((t10,t34),(t13,t3))),(t2,((t31,t24),(t4,t29)))),t16),((t12,((t32,t30),t19)),t1),t0);
	TREE bootstrapTree = ((((t2,((t4,t29),(t31,t24))),((((((t7,t21),(t28,((((((t6,t9),t15),t33),(t14,t27)),t23),(t5,(t11,t17))))),(t18,(t26,t22))),(t8,t25)),t20),((t13,t3),(t10,t34)))),t16),(t1,(t12,(t19,(t30,t32)))),t0);
	TREE bootstrapTree = ((((t2,((t24,t31),(t29,t4))),((((t20,t25),(((t22,t26),t18),(t28,((t21,t7),(((t17,t11),t5),(t23,((t14,t27),(t33,((t9,t6),t15))))))))),t8),((t34,t10),(t3,t13)))),t16),(t1,(t12,(t19,(t32,t30)))),t0);
	TREE bootstrapTree = ((((t2,((t31,t24),(t4,t29))),((((t25,t20),(((t21,t7),(t28,((t5,(t11,t17)),(((t27,t14),((t15,(t9,t6)),t33)),t23)))),(t18,(t26,t22)))),t8),((t10,t34),(t3,t13)))),t16),(((t19,(t30,t32)),t12),t1),t0);
	TREE bootstrapTree = ((((((t10,t34),(t3,t13)),(t20,((t8,t25),((t18,(t26,t22)),(t28,((t7,t21),(((t17,t11),t5),(((t27,t14),(((t9,t6),t15),t33)),t23)))))))),(t2,((t29,t4),(t31,t24)))),t16),((t12,(t19,(t30,t32))),t1),t0);
	TREE bootstrapTree = (((((((t8,t25),((((t21,t7),(((t17,t11),t5),(t23,((t27,t14),(t33,((t6,t9),t15)))))),t28),(t18,(t26,t22)))),t20),((t10,t34),(t13,t3))),(t2,((t24,t31),(t4,t29)))),t16),((((t30,t32),t19),t12),t1),t0);
	TREE bootstrapTree = ((((((t13,t3),(t34,t10)),(((t25,t8),((t18,(t22,t26)),(t28,((t21,t7),((t23,((t14,t27),(((t9,t6),t15),t33))),(t5,(t17,t11))))))),t20)),(t2,((t24,t31),(t4,t29)))),t16),((t12,(t19,(t32,t30))),t1),t0);
	TREE bootstrapTree = ((((t2,((t29,t4),(t24,t31))),((t20,((t8,t25),(((t22,t26),t18),(t28,((t7,t21),((t5,(t17,t11)),(((t33,(t15,(t9,t6))),(t27,t14)),t23))))))),((t10,t34),(t13,t3)))),t16),((t12,(t19,(t30,t32))),t1),t0);
	TREE bootstrapTree = ((t16,(((((t8,t25),(((((t5,(t11,t17)),(t23,((t14,t27),((t15,(t9,t6)),t33)))),(t21,t7)),t28),((t22,t26),t18))),t20),((t13,t3),(t10,t34))),(t2,((t24,t31),(t4,t29))))),((t12,((t30,t32),t19)),t1),t0);
	TREE bootstrapTree = ((((t2,((t24,t31),(t29,t4))),(((t34,t10),(t3,t13)),(t20,((t8,t25),((t18,(t22,t26)),((t7,t21),(((t23,((t27,t14),(t33,((t9,t6),t15)))),(t5,(t17,t11))),t28))))))),t16),((t12,(t19,(t32,t30))),t1),t0);
	TREE bootstrapTree = ((t16,((t2,((t29,t4),(t24,t31))),(((t34,t10),(t13,t3)),((((t18,(t26,t22)),(t28,((t21,t7),((t5,(t11,t17)),(t23,((t33,((t6,t9),t15)),(t14,t27))))))),(t25,t8)),t20)))),((t12,(t19,(t30,t32))),t1),t0);
	TREE bootstrapTree = ((((t2,((t29,t4),(t24,t31))),((((t25,t8),(((((t23,((t27,t14),(t33,(t15,(t9,t6))))),((t11,t17),t5)),(t7,t21)),t28),(t18,(t26,t22)))),t20),((t34,t10),(t3,t13)))),t16),((t12,(t19,(t32,t30))),t1),t0);
	TREE bootstrapTree = (((((((t8,t25),(((t7,t21),(t28,((((t14,t27),(((t9,t6),t15),t33)),t23),((t11,t17),t5)))),(t18,(t26,t22)))),t20),((t34,t10),(t3,t13))),(t2,((t4,t29),(t24,t31)))),t16),((t12,((t30,t32),t19)),t1),t0);
	TREE bootstrapTree = ((t16,((t2,((t29,t4),(t24,t31))),(((t10,t34),(t13,t3)),(((t25,t8),((t28,((t7,t21),((t5,(t11,t17)),(t23,((t33,(t15,(t6,t9))),(t14,t27)))))),((t22,t26),t18))),t20)))),(t1,(t12,((t32,t30),t19))),t0);
	TREE bootstrapTree = (((((((t8,t25),((t28,((t7,t21),((t5,(t11,t17)),(t23,((t14,t27),(t33,(t15,(t9,t6)))))))),(t18,(t26,t22)))),t20),((t10,t34),(t3,t13))),(((t29,t4),(t31,t24)),t2)),t16),((t12,((t30,t32),t19)),t1),t0);
	TREE bootstrapTree = ((t16,((((t31,t24),(t4,t29)),t2),((t20,((t8,t25),(((t26,t22),t18),(t28,(((t23,((t33,((t9,t6),t15)),(t14,t27))),(t5,(t11,t17))),(t21,t7)))))),((t34,t10),(t3,t13))))),(t1,(t12,(t19,(t32,t30)))),t0);
	TREE bootstrapTree = (((((((((t7,t21),((((t17,t11),t5),(t23,(((t15,(t9,t6)),t33),(t14,t27)))),t28)),((t26,t22),t18)),(t25,t20)),t8),((t34,t10),(t13,t3))),(t2,((t31,t24),(t4,t29)))),t16),(t1,(t12,((t30,t32),t19))),t0);
	TREE bootstrapTree = ((t16,((((t4,t29),(t31,t24)),t2),(((t34,t10),(t13,t3)),(t8,(((t18,(t22,t26)),(t28,((t21,t7),((t23,((t14,t27),(t33,((t6,t9),t15)))),(t5,(t17,t11)))))),(t20,t25)))))),((((t30,t32),t19),t12),t1),t0);
	TREE bootstrapTree = ((((t2,((t4,t29),(t31,t24))),(((t13,t3),(t10,t34)),(((t25,t8),((t18,(t22,t26)),((t7,t21),(((t5,(t17,t11)),(t23,((t27,t14),(t33,(t15,(t9,t6)))))),t28)))),t20))),t16),((t12,(t19,(t30,t32))),t1),t0);
	TREE bootstrapTree = ((t16,((t2,((t29,t4),(t31,t24))),(((t10,t34),(t3,t13)),((((t18,(t26,t22)),((t21,t7),(t28,((t23,((t27,t14),(t33,(t15,(t9,t6))))),(t5,(t17,t11)))))),(t8,t25)),t20)))),(((t19,(t32,t30)),t12),t1),t0);
	TREE bootstrapTree = ((t12,((t19,(t32,t30)),t1)),((((((((t7,t21),(t28,((((t14,t27),(t33,(t15,(t9,t6)))),t23),((t11,t17),t5)))),(t18,(t22,t26))),(t25,t20)),t8),((t13,t3),(t10,t34))),(((t29,t4),(t24,t31)),t2)),t16),t0);
	TREE bootstrapTree = ((((((((t28,((((t17,t11),t5),(t23,((t27,t14),((t15,(t9,t6)),t33)))),(t7,t21))),(t18,(t26,t22))),(t25,t8)),t20),((t13,t3),(t10,t34))),(t2,((t29,t4),(t24,t31)))),t16),((t12,(t19,(t32,t30))),t1),t0);
	TREE bootstrapTree = ((((t2,((t31,t24),(t4,t29))),(((t13,t3),(t34,t10)),((((t18,(t22,t26)),(t28,(((t23,((t33,(t15,(t9,t6))),(t27,t14))),(t5,(t17,t11))),(t7,t21)))),(t8,t25)),t20))),t16),(t1,(t12,(t19,(t32,t30)))),t0);
	TREE bootstrapTree = ((t16,(((((((((((t14,t27),(((t9,t6),t15),t33)),t23),(t5,(t17,t11))),(t7,t21)),t28),(t18,(t26,t22))),(t20,t25)),t8),((t34,t10),(t13,t3))),(((t31,t24),(t29,t4)),t2))),((t12,((t32,t30),t19)),t1),t0);
	TREE bootstrapTree = ((((t2,((t31,t24),(t4,t29))),(((t3,t13),(t10,t34)),(((((t26,t22),t18),(t28,((t21,t7),((t5,(t11,t17)),(t23,((t14,t27),(((t9,t6),t15),t33))))))),(t20,t25)),t8))),t16),((t12,((t32,t30),t19)),t1),t0);
	TREE bootstrapTree = ((((((((t28,((t7,t21),((t5,(t17,t11)),(t23,((t14,t27),(t33,((t9,t6),t15))))))),(t18,(t26,t22))),(t8,t25)),t20),((t34,t10),(t3,t13))),(t2,((t4,t29),(t24,t31)))),t16),(((t19,(t32,t30)),t12),t1),t0);
	TREE bootstrapTree = ((((t2,((t29,t4),(t24,t31))),(((t13,t3),(t34,t10)),((((t18,(t26,t22)),((((((t14,t27),(((t6,t9),t15),t33)),t23),((t17,t11),t5)),(t21,t7)),t28)),(t8,t25)),t20))),t16),((t12,(t19,(t32,t30))),t1),t0);
	TREE bootstrapTree = (((((t8,((t20,t25),((t18,(t26,t22)),(t28,(((t5,(t11,t17)),(t23,((t15,(t6,t9)),((t14,t27),t33)))),(t7,t21)))))),((t3,t13),(t34,t10))),(t2,((t4,t29),(t31,t24)))),t16),((t12,(t19,(t30,t32))),t1),t0);
	TREE bootstrapTree = ((t16,(((((t8,t25),((t18,(t26,t22)),((t7,t21),(((t5,(t11,t17)),(((t27,t14),(t33,(t15,(t6,t9)))),t23)),t28)))),t20),((t13,t3),(t10,t34))),(((t29,t4),(t31,t24)),t2))),(((t19,(t30,t32)),t12),t1),t0);
	TREE bootstrapTree = ((((t2,((t24,t31),(t29,t4))),(((t3,t13),(t10,t34)),(((t25,t8),((t18,(t26,t22)),((t7,t21),(((t5,(t17,t11)),(t23,((t14,t27),((t15,(t9,t6)),t33)))),t28)))),t20))),t16),((t12,(t19,(t32,t30))),t1),t0);
	TREE bootstrapTree = ((((t2,((t4,t29),(t24,t31))),(((((t18,(t22,t26)),(t28,((t21,t7),((t5,(t11,t17)),(((t14,t27),((t15,(t9,t6)),t33)),t23))))),(t25,t8)),t20),((t3,t13),(t34,t10)))),t16),((t12,(t19,(t32,t30))),t1),t0);
	TREE bootstrapTree = ((t16,((t2,((t4,t29),(t24,t31))),(((t34,t10),(t13,t3)),(((t25,t8),(((t7,t21),(t28,((t5,(t11,t17)),(((t27,t14),(((t9,t6),t15),t33)),t23)))),(t18,(t26,t22)))),t20)))),(t1,(t12,((t32,t30),t19))),t0);
	TREE bootstrapTree = ((t16,((t2,((t24,t31),(t29,t4))),(((t10,t34),(t13,t3)),(t20,((t8,t25),((t18,(t26,t22)),(t28,((t21,t7),((t23,((t27,t14),(t33,(t15,(t9,t6))))),(t5,(t11,t17))))))))))),(((t19,(t30,t32)),t12),t1),t0);
	TREE bootstrapTree = ((t16,(((((((t22,t26),t18),(t28,(((((((t9,t6),t15),t33),(t27,t14)),t23),(t5,(t11,t17))),(t21,t7)))),(t25,t8)),t20),((t13,t3),(t10,t34))),(t2,((t24,t31),(t29,t4))))),((t12,((t30,t32),t19)),t1),t0);
	TREE bootstrapTree = ((t16,((((((t18,(t26,t22)),(((t7,t21),((((t14,t27),(t33,(t15,(t9,t6)))),t23),(t5,(t17,t11)))),t28)),(t25,t20)),t8),((t34,t10),(t3,t13))),(t2,((t29,t4),(t31,t24))))),((t12,(t19,(t30,t32))),t1),t0);
	TREE bootstrapTree = (((((t20,(((((((((t15,(t9,t6)),t33),(t14,t27)),t23),(t5,(t11,t17))),(t7,t21)),t28),((t22,t26),t18)),(t8,t25))),((t34,t10),(t13,t3))),(t2,((t31,t24),(t4,t29)))),t16),(t1,((t19,(t32,t30)),t12)),t0);
	TREE bootstrapTree = (((((((((((((t33,((t9,t6),t15)),(t14,t27)),t23),((t11,t17),t5)),(t21,t7)),t28),(t18,(t26,t22))),(t25,t20)),t8),((t10,t34),(t13,t3))),(t2,((t24,t31),(t29,t4)))),t16),(t1,(t12,(t19,(t32,t30)))),t0);
	TREE bootstrapTree = ((t16,((((t3,t13),(t10,t34)),(t20,((t8,t25),((t18,(t22,t26)),(t28,((t21,t7),(((t11,t17),t5),(t23,((t14,t27),((t15,(t6,t9)),t33)))))))))),(((t24,t31),(t4,t29)),t2))),(t1,(t12,(t19,(t32,t30)))),t0);
	TREE bootstrapTree = ((((((t4,t29),(t31,t24)),t2),(((t3,t13),(t34,t10)),((((t18,(t22,t26)),(t28,((t21,t7),((t23,((t27,t14),((t15,(t9,t6)),t33))),((t17,t11),t5))))),(t8,t25)),t20))),t16),(t1,(t12,((t30,t32),t19))),t0);
	TREE bootstrapTree = ((((((((t18,(t22,t26)),((((((t14,t27),(((t6,t9),t15),t33)),t23),(t5,(t11,t17))),(t21,t7)),t28)),(t25,t8)),t20),((t3,t13),(t10,t34))),(((t4,t29),(t31,t24)),t2)),t16),((t12,(t19,(t30,t32))),t1),t0);
	TREE bootstrapTree = ((((((t3,t13),(t10,t34)),((((t18,(t22,t26)),(((((t11,t17),t5),(t23,((t27,t14),((t15,(t9,t6)),t33)))),(t7,t21)),t28)),(t25,t8)),t20)),(t2,((t24,t31),(t29,t4)))),t16),((t12,(t19,(t32,t30))),t1),t0);
	TREE bootstrapTree = (((((((t20,t25),((t18,(t22,t26)),((t7,t21),(((t23,(((t15,(t6,t9)),t33),(t14,t27))),((t11,t17),t5)),t28)))),t8),((t34,t10),(t13,t3))),(t2,((t31,t24),(t29,t4)))),t16),(t1,(t12,(t19,(t32,t30)))),t0);
	TREE bootstrapTree = ((t16,((t2,((t31,t24),(t4,t29))),((((t25,t8),((t18,(t26,t22)),(t28,((t21,t7),((t5,(t11,t17)),(t23,((t33,(t15,(t9,t6))),(t14,t27)))))))),t20),((t3,t13),(t34,t10))))),(t1,(t12,(t19,(t32,t30)))),t0);
	TREE bootstrapTree = ((((t2,((t4,t29),(t31,t24))),(((t10,t34),(t3,t13)),(t20,((t25,t8),((t18,(t22,t26)),(t28,((t7,t21),(((t11,t17),t5),(t23,((t27,t14),((t15,(t9,t6)),t33))))))))))),t16),((t12,(t19,(t32,t30))),t1),t0);
	TREE bootstrapTree = ((t16,((t2,((t24,t31),(t4,t29))),(((t34,t10),(t3,t13)),(((t8,t25),((t28,((t21,t7),((t5,(t11,t17)),(t23,((t14,t27),(t33,(t15,(t6,t9)))))))),(t18,(t22,t26)))),t20)))),(t1,(t12,(t19,(t32,t30)))),t0);
	TREE bootstrapTree = (((((((((((((t27,t14),((t15,(t6,t9)),t33)),t23),(t5,(t11,t17))),(t7,t21)),t28),(t18,(t22,t26))),(t8,t25)),t20),((t3,t13),(t34,t10))),(t2,((t4,t29),(t24,t31)))),t16),(t1,(t12,(t19,(t30,t32)))),t0);
	TREE bootstrapTree = ((((t2,((t24,t31),(t4,t29))),((t20,((((t26,t22),t18),(t28,((t7,t21),(((t11,t17),t5),(t23,((t27,t14),(t33,(t15,(t6,t9))))))))),(t25,t8))),((t13,t3),(t34,t10)))),t16),((t12,((t32,t30),t19)),t1),t0);
	TREE bootstrapTree = ((((t2,((t4,t29),(t24,t31))),(((t10,t34),(t3,t13)),(t20,(((t18,(t22,t26)),(((t21,t7),((t5,(t17,t11)),(t23,((t33,((t6,t9),t15)),(t14,t27))))),t28)),(t8,t25))))),t16),((t12,(t19,(t30,t32))),t1),t0);
	TREE bootstrapTree = ((((((t3,t13),(t34,t10)),(((((((t5,(t11,t17)),(t23,((t14,t27),((t15,(t9,t6)),t33)))),(t7,t21)),t28),(t18,(t22,t26))),(t25,t20)),t8)),(t2,((t4,t29),(t24,t31)))),t16),((t12,((t30,t32),t19)),t1),t0);
	TREE bootstrapTree = (((((t8,((t20,t25),((t28,((t7,t21),((t5,(t11,t17)),(t23,((t27,t14),(t33,(t15,(t9,t6)))))))),((t22,t26),t18)))),((t10,t34),(t3,t13))),(((t4,t29),(t31,t24)),t2)),t16),((t12,(t19,(t32,t30))),t1),t0);
	TREE bootstrapTree = ((((t2,((t31,t24),(t4,t29))),((((((t22,t26),t18),((t21,t7),(((t5,(t11,t17)),(t23,((t27,t14),(t33,(t15,(t9,t6)))))),t28))),(t20,t25)),t8),((t3,t13),(t10,t34)))),t16),((t12,((t32,t30),t19)),t1),t0);
	TREE bootstrapTree = ((t16,((((t31,t24),(t4,t29)),t2),(((t13,t3),(t10,t34)),(((t20,t25),((t18,(t22,t26)),((t7,t21),(((t5,(t17,t11)),(t23,((t33,((t6,t9),t15)),(t14,t27)))),t28)))),t8)))),((t1,(t19,(t32,t30))),t12),t0);
	TREE bootstrapTree = ((t16,((t2,((t29,t4),(t24,t31))),(((t34,t10),(t13,t3)),(t20,((t8,t25),((t28,((t21,t7),((t23,((t27,t14),((t15,(t9,t6)),t33))),(t5,(t11,t17))))),(t18,(t26,t22)))))))),(t1,((t19,(t32,t30)),t12)),t0);
	TREE bootstrapTree = ((((t2,((t31,t24),(t29,t4))),(((t3,t13),(t10,t34)),(t8,(((t18,(t22,t26)),(t28,(((t23,((t33,(t15,(t9,t6))),(t27,t14))),((t11,t17),t5)),(t7,t21)))),(t25,t20))))),t16),((t12,(t19,(t30,t32))),t1),t0);
	TREE bootstrapTree = ((t16,((((t4,t29),(t31,t24)),t2),(((t3,t13),(t10,t34)),(((t8,t25),(((t26,t22),t18),(t28,((t21,t7),((t5,(t11,t17)),(t23,((t14,t27),(t33,(t15,(t9,t6)))))))))),t20)))),(t1,(t12,(t19,(t32,t30)))),t0);
	TREE bootstrapTree = ((((t2,((t31,t24),(t29,t4))),(((t3,t13),(t10,t34)),(((((((t23,((t27,t14),(t33,(t15,(t9,t6))))),(t5,(t17,t11))),(t7,t21)),t28),(t18,(t22,t26))),(t25,t8)),t20))),t16),(t1,((t19,(t30,t32)),t12)),t0);
	TREE bootstrapTree = ((((t2,((t31,t24),(t29,t4))),(((t13,t3),(t34,t10)),(((t25,t8),((t18,(t22,t26)),(((((t17,t11),t5),(t23,((t27,t14),(t33,(t15,(t9,t6)))))),(t7,t21)),t28))),t20))),t16),(((t19,(t30,t32)),t12),t1),t0);
	TREE bootstrapTree = (((((((t8,t25),((t28,((t21,t7),((t5,(t11,t17)),(t23,((t33,(t15,(t6,t9))),(t27,t14)))))),(t18,(t22,t26)))),t20),((t34,t10),(t3,t13))),(((t31,t24),(t4,t29)),t2)),t16),(t1,(t12,(t19,(t32,t30)))),t0);
	TREE bootstrapTree = ((((((t34,t10),(t13,t3)),(t20,(((t18,(t26,t22)),(t28,((t21,t7),(((t11,t17),t5),(t23,((t27,t14),((t15,(t6,t9)),t33))))))),(t8,t25)))),(t2,((t29,t4),(t31,t24)))),t16),((t12,(t19,(t30,t32))),t1),t0);
	TREE bootstrapTree = ((((((((t28,(((((t27,t14),((t15,(t6,t9)),t33)),t23),(t5,(t11,t17))),(t7,t21))),((t26,t22),t18)),(t8,t25)),t20),((t10,t34),(t13,t3))),(t2,((t4,t29),(t24,t31)))),t16),(t1,(t12,((t32,t30),t19))),t0);
	TREE bootstrapTree = (((((((t8,t25),(((((t23,((t27,t14),(t33,((t9,t6),t15)))),((t17,t11),t5)),(t7,t21)),t28),((t22,t26),t18))),t20),((t13,t3),(t34,t10))),(t2,((t4,t29),(t31,t24)))),t16),((((t30,t32),t19),t12),t1),t0);
	TREE bootstrapTree = ((t16,((t2,((t29,t4),(t24,t31))),(((t10,t34),(t3,t13)),(t8,(((t28,((t21,t7),((t5,(t11,t17)),(t23,(((t15,(t9,t6)),t33),(t14,t27)))))),((t26,t22),t18)),(t20,t25)))))),((((t32,t30),t19),t12),t1),t0);
	TREE bootstrapTree = ((t16,((t2,((t4,t29),(t24,t31))),(((t10,t34),(t13,t3)),(t20,((t8,t25),((t18,(t22,t26)),(t28,((t21,t7),((t5,(t11,t17)),(t23,((t27,t14),(t33,((t6,t9),t15))))))))))))),(t1,(t12,((t30,t32),t19))),t0);
	TREE bootstrapTree = ((((((t34,t10),(t3,t13)),(((((((((t33,(t15,(t6,t9))),(t27,t14)),t23),(t5,(t11,t17))),(t21,t7)),t28),((t22,t26),t18)),(t25,t8)),t20)),(t2,((t24,t31),(t29,t4)))),t16),((t12,(t19,(t30,t32))),t1),t0);
	TREE bootstrapTree = (((((t8,(((t18,(t22,t26)),((t21,t7),(((t5,(t17,t11)),(t23,((t27,t14),(t33,(t15,(t9,t6)))))),t28))),(t20,t25))),((t3,t13),(t10,t34))),(t2,((t24,t31),(t4,t29)))),t16),((t12,(t19,(t32,t30))),t1),t0);
	TREE bootstrapTree = ((t16,((t2,((t29,t4),(t24,t31))),(((t13,t3),(t10,t34)),(((t8,t25),(((t26,t22),t18),(t28,((t7,t21),(((t11,t17),t5),(t23,((t27,t14),(((t6,t9),t15),t33)))))))),t20)))),(t1,(t12,((t30,t32),t19))),t0);
	TREE bootstrapTree = ((((t2,((t4,t29),(t24,t31))),((((t20,t25),((t18,(t26,t22)),((t7,t21),(t28,((t5,(t11,t17)),(t23,((t14,t27),(t33,((t9,t6),t15))))))))),t8),((t10,t34),(t13,t3)))),t16),((t12,(t19,(t30,t32))),t1),t0);
	TREE bootstrapTree = (((((((t8,t25),(((t7,t21),(((t5,(t17,t11)),(((t14,t27),(t33,(t15,(t6,t9)))),t23)),t28)),(t18,(t22,t26)))),t20),((t13,t3),(t10,t34))),(t2,((t29,t4),(t31,t24)))),t16),(((t19,(t32,t30)),t12),t1),t0);
	TREE bootstrapTree = (((((((((((((t27,t14),(t33,((t6,t9),t15))),t23),(t5,(t11,t17))),(t21,t7)),t28),(t18,(t22,t26))),(t20,t25)),t8),((t34,t10),(t3,t13))),(t2,((t29,t4),(t24,t31)))),t16),(t1,((t19,(t30,t32)),t12)),t0);
	TREE bootstrapTree = ((t16,((t2,((t24,t31),(t4,t29))),(((t10,t34),(t13,t3)),(((t8,t25),((t18,(t22,t26)),((t7,t21),((((t11,t17),t5),(t23,((t33,(t15,(t6,t9))),(t14,t27)))),t28)))),t20)))),((((t30,t32),t19),t12),t1),t0);
	TREE bootstrapTree = ((t16,((t2,((t4,t29),(t24,t31))),(((t34,t10),(t13,t3)),(t20,((t25,t8),((t18,(t26,t22)),(t28,((((t17,t11),t5),(t23,((t27,t14),((t15,(t9,t6)),t33)))),(t7,t21))))))))),(t1,(t12,((t30,t32),t19))),t0);
	TREE bootstrapTree = (((((((((t26,t22),t18),(t28,((t7,t21),((t5,(t11,t17)),(t23,((t14,t27),((t15,(t6,t9)),t33))))))),(t8,t25)),t20),((t13,t3),(t10,t34))),(((t4,t29),(t24,t31)),t2)),t16),(((t19,(t30,t32)),t12),t1),t0);
	TREE bootstrapTree = ((t16,((t2,((t29,t4),(t31,t24))),((((t25,t8),((t28,((t21,t7),((t23,((t14,t27),(t33,(t15,(t9,t6))))),(t5,(t11,t17))))),(t18,(t26,t22)))),t20),((t34,t10),(t3,t13))))),((t12,(t19,(t30,t32))),t1),t0);
	TREE bootstrapTree = ((((((t13,t3),(t34,t10)),(((((t26,t22),t18),((t21,t7),(((t5,(t17,t11)),(t23,((t14,t27),(t33,(t15,(t9,t6)))))),t28))),(t25,t8)),t20)),(t2,((t29,t4),(t31,t24)))),t16),((((t30,t32),t19),t12),t1),t0);
	TREE bootstrapTree = ((t16,(((((t25,t8),((t18,(t26,t22)),((t21,t7),(((t5,(t11,t17)),(((t27,t14),((t15,(t9,t6)),t33)),t23)),t28)))),t20),((t13,t3),(t34,t10))),(((t31,t24),(t4,t29)),t2))),(t1,(t12,(t19,(t32,t30)))),t0);
	TREE bootstrapTree = ((t16,((((t3,t13),(t10,t34)),(t20,(((t18,(t26,t22)),(((t21,t7),((t5,(t17,t11)),(t23,((t27,t14),(((t6,t9),t15),t33))))),t28)),(t8,t25)))),(t2,((t24,t31),(t4,t29))))),(((t19,(t30,t32)),t12),t1),t0);
	TREE bootstrapTree = ((t16,((((t31,t24),(t29,t4)),t2),(((t10,t34),(t13,t3)),(((t25,t8),((t18,(t22,t26)),((t21,t7),(((t5,(t17,t11)),(t23,((t33,(t15,(t9,t6))),(t27,t14)))),t28)))),t20)))),(t1,(t12,((t32,t30),t19))),t0);
	TREE bootstrapTree = ((t16,((t2,((t31,t24),(t4,t29))),(((t3,t13),(t10,t34)),((((t28,((t7,t21),((t23,((t27,t14),(((t6,t9),t15),t33))),((t17,t11),t5)))),((t22,t26),t18)),(t25,t8)),t20)))),(t1,(t12,((t32,t30),t19))),t0);
	TREE bootstrapTree = (((((((((t22,t26),t18),(((t7,t21),((t23,((t14,t27),(((t9,t6),t15),t33))),(t5,(t17,t11)))),t28)),(t25,t8)),t20),((t10,t34),(t13,t3))),(t2,((t31,t24),(t29,t4)))),t16),((t12,(t19,(t32,t30))),t1),t0);
	TREE bootstrapTree = ((((((t4,t29),(t24,t31)),t2),(((t13,t3),(t34,t10)),(((t25,t8),((t18,(t26,t22)),((t21,t7),(t28,(((t17,t11),t5),(((t33,((t9,t6),t15)),(t27,t14)),t23)))))),t20))),t16),((t12,((t32,t30),t19)),t1),t0);
	TREE bootstrapTree = (((((((t25,t8),(((t22,t26),t18),((((((((t6,t9),t15),t33),(t14,t27)),t23),((t17,t11),t5)),(t21,t7)),t28))),t20),((t13,t3),(t34,t10))),(t2,((t29,t4),(t31,t24)))),t16),((t12,(t19,(t32,t30))),t1),t0);
	TREE bootstrapTree = (((((t20,((((t26,t22),t18),(t28,((t7,t21),((t5,(t11,t17)),(t23,((t27,t14),((t15,(t9,t6)),t33))))))),(t25,t8))),((t3,t13),(t34,t10))),(t2,((t4,t29),(t31,t24)))),t16),(((t19,(t32,t30)),t12),t1),t0);
	TREE bootstrapTree = ((((t2,((t24,t31),(t29,t4))),(((t13,t3),(t10,t34)),(t20,((t8,t25),((t28,((t21,t7),((t5,(t11,t17)),(t23,((t14,t27),(t33,(t15,(t9,t6)))))))),((t22,t26),t18)))))),t16),((t12,(t19,(t32,t30))),t1),t0);
	TREE bootstrapTree = ((((t2,((t29,t4),(t24,t31))),((t20,(((t18,(t22,t26)),(t28,((t7,t21),(((t11,t17),t5),(t23,((t14,t27),(t33,(t15,(t9,t6))))))))),(t25,t8))),((t13,t3),(t10,t34)))),t16),(t1,(t12,((t32,t30),t19))),t0);
	TREE bootstrapTree = (((((((t25,t8),((t18,(t26,t22)),((t7,t21),(((t5,(t17,t11)),(((t33,((t9,t6),t15)),(t14,t27)),t23)),t28)))),t20),((t10,t34),(t13,t3))),(t2,((t24,t31),(t4,t29)))),t16),(t1,(t12,((t32,t30),t19))),t0);
	TREE bootstrapTree = ((t16,((t2,((t4,t29),(t24,t31))),(((((t28,((t21,t7),((t5,(t17,t11)),(t23,((t14,t27),((t15,(t6,t9)),t33)))))),(t18,(t26,t22))),(t25,t8)),t20),((t3,t13),(t10,t34))))),((t12,((t32,t30),t19)),t1),t0);
	TREE bootstrapTree = ((t16,((t2,((t24,t31),(t29,t4))),(((t34,t10),(t3,t13)),(((((t26,t22),t18),(t28,(((t5,(t17,t11)),(t23,((t33,(t15,(t9,t6))),(t27,t14)))),(t7,t21)))),(t20,t25)),t8)))),(t1,(t12,(t19,(t32,t30)))),t0);
	TREE bootstrapTree = ((t16,((t2,((t24,t31),(t29,t4))),(((t3,t13),(t10,t34)),(((t18,(t26,t22)),(t20,(((t7,t21),(((t11,t17),t5),(((t27,t14),(t33,(t15,(t6,t9)))),t23))),t28))),(t25,t8))))),((((t32,t30),t19),t12),t1),t0);
	TREE bootstrapTree = ((t16,((((t34,t10),(t3,t13)),(t20,((t8,t25),((t18,(t22,t26)),(t28,((t21,t7),((((t27,t14),(t33,(t15,(t6,t9)))),t23),(t5,(t11,t17))))))))),(t2,((t4,t29),(t24,t31))))),((((t32,t30),t19),t12),t1),t0);
	TREE bootstrapTree = (((((((t8,t25),((t18,(t26,t22)),((t7,t21),(((t5,(t17,t11)),(t23,((t14,t27),((t15,(t6,t9)),t33)))),t28)))),t20),((t10,t34),(t3,t13))),(t2,((t4,t29),(t24,t31)))),t16),(((t19,(t32,t30)),t12),t1),t0);
	TREE bootstrapTree = (((((((t8,t25),((((t21,t7),(((t11,t17),t5),(t23,((t27,t14),(((t6,t9),t15),t33))))),t28),(t18,(t26,t22)))),t20),((t3,t13),(t10,t34))),(t2,((t4,t29),(t24,t31)))),t16),(t1,(t12,(t19,(t30,t32)))),t0);
	TREE bootstrapTree = (((((t8,((t25,t20),((t18,(t22,t26)),(t28,((t21,t7),(((t11,t17),t5),(t23,((t14,t27),((t15,(t9,t6)),t33))))))))),((t10,t34),(t13,t3))),(t2,((t29,t4),(t24,t31)))),t16),((t12,(t19,(t32,t30))),t1),t0);
	TREE bootstrapTree = ((((((t13,t3),(t34,t10)),(((t25,t8),(((((t23,((t14,t27),(t33,(t15,(t9,t6))))),((t17,t11),t5)),(t21,t7)),t28),(t18,(t22,t26)))),t20)),(((t31,t24),(t29,t4)),t2)),t16),((t12,(t19,(t30,t32))),t1),t0);
	TREE bootstrapTree = (((((t20,((t8,t25),(((t26,t22),t18),(t28,((t21,t7),(((t11,t17),t5),(t23,((t14,t27),(t33,((t6,t9),t15)))))))))),((t3,t13),(t34,t10))),(t2,((t31,t24),(t29,t4)))),t16),((t12,(t19,(t32,t30))),t1),t0);
	TREE bootstrapTree = ((t16,((t2,((t29,t4),(t31,t24))),(((((((t21,t7),((t5,(t11,t17)),(t23,((t27,t14),(t33,(t15,(t6,t9))))))),t28),(t18,(t26,t22))),(t25,t8)),t20),((t34,t10),(t13,t3))))),((t12,(t19,(t32,t30))),t1),t0);
	TREE bootstrapTree = ((((t2,((t29,t4),(t31,t24))),((((t25,t8),((t18,(t26,t22)),(t28,(((t23,((t27,t14),(t33,((t6,t9),t15)))),((t17,t11),t5)),(t7,t21))))),t20),((t13,t3),(t34,t10)))),t16),((t12,((t32,t30),t19)),t1),t0);
	TREE bootstrapTree = ((t16,((((t4,t29),(t31,t24)),t2),((t20,(((t28,((t7,t21),((t23,((t14,t27),(t33,((t6,t9),t15)))),(t5,(t17,t11))))),(t18,(t22,t26))),(t25,t8))),((t13,t3),(t10,t34))))),((t12,(t19,(t32,t30))),t1),t0);
	TREE bootstrapTree = ((((t2,((t29,t4),(t31,t24))),((((t25,t8),((((t7,t21),((t23,((t27,t14),(t33,(t15,(t9,t6))))),(t5,(t11,t17)))),t28),(t18,(t26,t22)))),t20),((t34,t10),(t13,t3)))),t16),((t12,((t32,t30),t19)),t1),t0);
	TREE bootstrapTree = (((((t8,(((((((t11,t17),t5),(t23,((t27,t14),(t33,((t6,t9),t15))))),(t7,t21)),t28),(t18,(t26,t22))),(t20,t25))),((t13,t3),(t10,t34))),(t2,((t29,t4),(t31,t24)))),t16),(t1,(t12,((t32,t30),t19))),t0);
	TREE bootstrapTree = ((((((t3,t13),(t10,t34)),(t20,(((t18,(t22,t26)),(t28,((t7,t21),((t5,(t17,t11)),(t23,((((t9,t6),t15),t33),(t14,t27))))))),(t25,t8)))),(((t4,t29),(t24,t31)),t2)),t16),(t1,((t19,(t32,t30)),t12)),t0);
	TREE bootstrapTree = (((((((t25,t8),((t18,(t22,t26)),(t28,((t21,t7),((t23,((t33,((t9,t6),t15)),(t27,t14))),(t5,(t17,t11))))))),t20),((t3,t13),(t34,t10))),(((t24,t31),(t29,t4)),t2)),t16),((t12,(t19,(t32,t30))),t1),t0);
	TREE bootstrapTree = ((t16,((t2,((t4,t29),(t24,t31))),(((t3,t13),(t10,t34)),(t8,((t25,t20),(((t7,t21),(((t5,(t11,t17)),(t23,((((t9,t6),t15),t33),(t27,t14)))),t28)),((t26,t22),t18))))))),(t1,(t12,(t19,(t30,t32)))),t0);
	TREE bootstrapTree = ((((((((t18,(t22,t26)),(((t21,t7),((t5,(t11,t17)),(t23,((t14,t27),((t15,(t9,t6)),t33))))),t28)),(t25,t8)),t20),((t3,t13),(t34,t10))),(t2,((t4,t29),(t24,t31)))),t16),(t1,(t12,(t19,(t30,t32)))),t0);
	TREE bootstrapTree = (((((t8,(((t18,(t22,t26)),(t28,((t21,t7),((t5,(t11,t17)),(t23,((t27,t14),(t33,(t15,(t6,t9))))))))),(t20,t25))),((t13,t3),(t10,t34))),(((t4,t29),(t24,t31)),t2)),t16),((t12,(t19,(t32,t30))),t1),t0);
	TREE bootstrapTree = ((((t2,((t29,t4),(t31,t24))),((((((t7,t21),((((((t27,t14),t33),(t15,(t6,t9))),t23),(t5,(t17,t11))),t28)),((t22,t26),t18)),(t8,t25)),t20),((t34,t10),(t3,t13)))),t16),(t1,(t12,(t19,(t32,t30)))),t0);
	TREE bootstrapTree = ((((t2,((t31,t24),(t29,t4))),(((((((t7,t21),((t23,((t14,t27),((t15,(t6,t9)),t33))),((t11,t17),t5))),t28),(t18,(t26,t22))),(t8,t25)),t20),((t10,t34),(t3,t13)))),t16),((t12,(t19,(t30,t32))),t1),t0);
	TREE bootstrapTree = ((t16,(((t20,((((t26,t22),t18),(t28,((t21,t7),((((t14,t27),(t33,(t15,(t6,t9)))),t23),(t5,(t11,t17)))))),(t25,t8))),((t3,t13),(t10,t34))),(t2,((t29,t4),(t24,t31))))),(t1,(t12,((t32,t30),t19))),t0);
	TREE bootstrapTree = ((t16,((t2,((t29,t4),(t24,t31))),((t8,((t20,t25),(((t26,t22),t18),(t28,((t21,t7),((((t27,t14),((t15,(t9,t6)),t33)),t23),(t5,(t11,t17)))))))),((t3,t13),(t10,t34))))),((t12,(t19,(t32,t30))),t1),t0);
	TREE bootstrapTree = ((((((((t18,(t26,t22)),((((t5,(t17,t11)),(((t27,t14),(t33,((t9,t6),t15))),t23)),(t21,t7)),t28)),(t25,t8)),t20),((t3,t13),(t10,t34))),(t2,((t29,t4),(t31,t24)))),t16),(t1,(t12,((t32,t30),t19))),t0);
	TREE bootstrapTree = (((((((t8,t25),(((t22,t26),t18),(t28,((((t11,t17),t5),(t23,((t14,t27),(t33,(t15,(t6,t9)))))),(t7,t21))))),t20),((t10,t34),(t13,t3))),(((t29,t4),(t31,t24)),t2)),t16),((t12,(t19,(t32,t30))),t1),t0);
	TREE bootstrapTree = ((((t2,((t31,t24),(t4,t29))),((((((t26,t22),t18),((t7,t21),(t28,(((((t15,(t6,t9)),t33),(t27,t14)),t23),((t11,t17),t5))))),(t25,t20)),t8),((t34,t10),(t3,t13)))),t16),((((t30,t32),t19),t12),t1),t0);
	TREE bootstrapTree = ((t16,((((t29,t4),(t31,t24)),t2),(((t34,t10),(t13,t3)),(t20,((t8,t25),((t18,(t22,t26)),(t28,((t21,t7),((t5,(t11,t17)),(t23,((t14,t27),(t33,(t15,(t6,t9)))))))))))))),(((t19,(t30,t32)),t12),t1),t0);
	TREE bootstrapTree = (((((((((t7,t21),(((t5,(t17,t11)),(((t14,t27),(t33,(t15,(t6,t9)))),t23)),t28)),((t22,t26),t18)),(t20,t25)),t8),((t34,t10),(t3,t13))),(t2,((t4,t29),(t24,t31)))),t16),((t12,(t19,(t32,t30))),t1),t0);
	TREE bootstrapTree = ((t16,((t2,((t24,t31),(t4,t29))),((t20,((t25,t8),((t18,(t22,t26)),(t28,((t21,t7),((t5,(t17,t11)),(t23,((t14,t27),(t33,((t9,t6),t15)))))))))),((t13,t3),(t34,t10))))),((t12,((t30,t32),t19)),t1),t0);
	TREE bootstrapTree = ((t16,(((((((((((((t6,t9),t15),t33),(t27,t14)),t23),(t5,(t17,t11))),(t21,t7)),t28),(t18,(t22,t26))),(t8,t25)),t20),((t10,t34),(t13,t3))),(t2,((t4,t29),(t24,t31))))),((t12,(t19,(t32,t30))),t1),t0);
	TREE bootstrapTree = ((((t2,((t29,t4),(t24,t31))),((((t8,t25),(((t22,t26),t18),(t28,((t21,t7),((t5,(t11,t17)),(t23,((t14,t27),((t15,(t9,t6)),t33)))))))),t20),((t13,t3),(t34,t10)))),t16),((t12,((t30,t32),t19)),t1),t0);
	TREE bootstrapTree = (((((t8,((t25,t20),((t18,(t22,t26)),(t28,((t21,t7),((t5,(t11,t17)),(t23,((t33,((t6,t9),t15)),(t27,t14))))))))),((t10,t34),(t3,t13))),(t2,((t29,t4),(t24,t31)))),t16),((((t30,t32),t19),t12),t1),t0);
	TREE bootstrapTree = (((((t8,((t20,t25),((t18,(t22,t26)),((t7,t21),((((t11,t17),t5),(((t27,t14),(t33,(t15,(t9,t6)))),t23)),t28))))),((t13,t3),(t10,t34))),(t2,((t24,t31),(t4,t29)))),t16),((t12,(t19,(t32,t30))),t1),t0);
	TREE bootstrapTree = ((((((t10,t34),(t3,t13)),(t20,(((t18,(t26,t22)),(t28,((t21,t7),(((t11,t17),t5),(t23,((t14,t27),((t15,(t9,t6)),t33))))))),(t8,t25)))),(t2,((t31,t24),(t4,t29)))),t16),((((t32,t30),t19),t12),t1),t0);
	TREE bootstrapTree = ((t16,((((t10,t34),(t3,t13)),(t8,((t20,t25),(((t26,t22),t18),(t28,((t7,t21),((t5,(t11,t17)),(t23,((t27,t14),(t33,(t15,(t6,t9)))))))))))),(((t31,t24),(t4,t29)),t2))),(t1,(t12,((t30,t32),t19))),t0);
	TREE bootstrapTree = ((((t2,((t4,t29),(t24,t31))),(((t3,t13),(t10,t34)),(((t25,t8),((t18,(t26,t22)),(t28,((t7,t21),((t5,(t11,t17)),(t23,((t33,((t6,t9),t15)),(t14,t27)))))))),t20))),t16),(((t19,(t30,t32)),t12),t1),t0);
	TREE bootstrapTree = ((t16,((((t13,t3),(t10,t34)),(((((((t23,((t27,t14),(((t9,t6),t15),t33))),((t11,t17),t5)),(t7,t21)),t28),((t22,t26),t18)),(t25,t20)),t8)),(t2,((t31,t24),(t4,t29))))),(t1,(t12,((t30,t32),t19))),t0);
	TREE bootstrapTree = ((((((t3,t13),(t34,t10)),(t20,((t8,t25),(((t22,t26),t18),(t28,((t21,t7),(((t17,t11),t5),(t23,((t27,t14),(((t9,t6),t15),t33)))))))))),(t2,((t24,t31),(t29,t4)))),t16),((t12,((t30,t32),t19)),t1),t0);
	TREE bootstrapTree = ((((t19,(t30,t32)),t12),t1),(((((t10,t34),(t3,t13)),(t8,(((t28,((t21,t7),(((t11,t17),t5),(t23,((t27,t14),(t33,(t15,(t6,t9)))))))),((t22,t26),t18)),(t20,t25)))),(t2,((t4,t29),(t31,t24)))),t16),t0);
	TREE bootstrapTree = ((((t2,((t24,t31),(t4,t29))),((((((((t5,(t11,t17)),(((t27,t14),(t33,(t15,(t6,t9)))),t23)),(t21,t7)),t28),((t26,t22),t18)),(t20,t25)),t8),((t34,t10),(t13,t3)))),t16),((t12,(t19,(t32,t30))),t1),t0);
	TREE bootstrapTree = ((((t2,((t29,t4),(t24,t31))),((((t25,t8),(((t7,t21),((((t11,t17),t5),(t23,((t27,t14),(t33,(t15,(t6,t9)))))),t28)),(t18,(t26,t22)))),t20),((t10,t34),(t13,t3)))),t16),((t12,(t19,(t30,t32))),t1),t0);
	TREE bootstrapTree = ((((t2,((t29,t4),(t24,t31))),((((((t21,t7),(t28,((t5,(t17,t11)),(t23,((t33,((t9,t6),t15)),(t14,t27)))))),(t18,(t26,t22))),(t20,t25)),t8),((t10,t34),(t13,t3)))),t16),((t12,((t32,t30),t19)),t1),t0);
	TREE bootstrapTree = ((((t2,((t4,t29),(t24,t31))),((((((((((t33,(t15,(t9,t6))),(t14,t27)),t23),((t11,t17),t5)),(t21,t7)),t28),(t18,(t26,t22))),(t20,t25)),t8),((t10,t34),(t3,t13)))),t16),(t1,(t12,((t32,t30),t19))),t0);
	TREE bootstrapTree = ((((t2,((t4,t29),(t24,t31))),(((t3,t13),(t34,t10)),(((t8,t25),((t18,(t26,t22)),(t28,(((t5,(t11,t17)),(t23,((t27,t14),((t15,(t6,t9)),t33)))),(t21,t7))))),t20))),t16),(t1,(t12,(t19,(t32,t30)))),t0);
	TREE bootstrapTree = ((((t2,((t24,t31),(t4,t29))),(((((t28,(((((((t9,t6),t15),t33),(t14,t27)),t23),(t5,(t17,t11))),(t7,t21))),((t22,t26),t18)),(t8,t25)),t20),((t13,t3),(t34,t10)))),t16),(t1,(t12,(t19,(t32,t30)))),t0);
	TREE bootstrapTree = ((((((t10,t34),(t13,t3)),(t20,(((t28,((t21,t7),((t23,((t27,t14),(((t6,t9),t15),t33))),((t11,t17),t5)))),((t22,t26),t18)),(t8,t25)))),(((t4,t29),(t31,t24)),t2)),t16),((t12,((t32,t30),t19)),t1),t0);
	TREE bootstrapTree = ((((t2,((t4,t29),(t31,t24))),((t20,((t8,t25),((t18,(t26,t22)),(t28,((t7,t21),((t5,(t17,t11)),(((t33,(t15,(t9,t6))),(t14,t27)),t23))))))),((t13,t3),(t10,t34)))),t16),((t12,((t32,t30),t19)),t1),t0);
	TREE bootstrapTree = ((((((t10,t34),(t3,t13)),(t20,((((t22,t26),t18),(t28,(((t23,((t33,((t6,t9),t15)),(t27,t14))),(t5,(t17,t11))),(t7,t21)))),(t8,t25)))),(t2,((t31,t24),(t29,t4)))),t16),((((t32,t30),t19),t12),t1),t0);
	TREE bootstrapTree = ((t16,(((t8,((((((((t11,t17),t5),(t23,((t27,t14),(((t6,t9),t15),t33)))),(t21,t7)),t28),t20),(t18,(t26,t22))),t25)),((t34,t10),(t13,t3))),(((t29,t4),(t31,t24)),t2))),(t1,(t12,((t32,t30),t19))),t0);
	TREE bootstrapTree = ((t16,(((((((t21,t7),(t28,((((t27,t14),(t33,((t6,t9),t15))),t23),(t5,(t11,t17))))),((t22,t26),t18)),(t20,t25)),t8),((t3,t13),(t34,t10))),(((t29,t4),(t31,t24)),t2))),(((t19,(t30,t32)),t12),t1),t0);
	TREE bootstrapTree = ((((((t29,t4),(t31,t24)),t2),(((t10,t34),(t3,t13)),(((((((t5,(t17,t11)),(t23,((t27,t14),(((t6,t9),t15),t33)))),(t7,t21)),t28),(t18,(t26,t22))),(t25,t20)),t8))),t16),((t12,(t19,(t32,t30))),t1),t0);
	TREE bootstrapTree = ((((t2,((t31,t24),(t4,t29))),(((((((t21,t7),((((t27,t14),(((t6,t9),t15),t33)),t23),(t5,(t11,t17)))),t28),(t18,(t22,t26))),(t25,t8)),t20),((t10,t34),(t13,t3)))),t16),(((t19,(t30,t32)),t12),t1),t0);
	TREE bootstrapTree = ((t16,((t2,((t24,t31),(t4,t29))),((((t8,t25),(((t22,t26),t18),(t28,((t7,t21),(((t17,t11),t5),(((t27,t14),(t33,(t15,(t9,t6)))),t23)))))),t20),((t10,t34),(t13,t3))))),((t12,(t19,(t30,t32))),t1),t0);
	TREE bootstrapTree = (((((t8,((t25,t20),(((t21,t7),(t28,(((t17,t11),t5),(t23,((t27,t14),((t15,(t9,t6)),t33)))))),((t26,t22),t18)))),((t13,t3),(t34,t10))),(((t4,t29),(t24,t31)),t2)),t16),((t12,(t19,(t32,t30))),t1),t0);
	TREE bootstrapTree = ((((((t3,t13),(t34,t10)),(t8,(((((((t5,(t11,t17)),(((t33,((t9,t6),t15)),(t14,t27)),t23)),(t21,t7)),t28),t20),(t18,(t26,t22))),t25))),(((t31,t24),(t4,t29)),t2)),t16),((t12,(t19,(t32,t30))),t1),t0);
	TREE bootstrapTree = ((((t2,((t4,t29),(t31,t24))),((t20,((t25,t8),((t18,(t26,t22)),(t28,(((t5,(t11,t17)),(t23,((t27,t14),(((t9,t6),t15),t33)))),(t7,t21)))))),((t13,t3),(t10,t34)))),t16),((t12,(t19,(t30,t32))),t1),t0);
	TREE bootstrapTree = ((((t2,((t31,t24),(t4,t29))),(((((((t21,t7),((t5,(t17,t11)),(t23,((t27,t14),((t15,(t9,t6)),t33))))),t28),(t18,(t22,t26))),(t25,t8)),t20),((t34,t10),(t3,t13)))),t16),((t12,((t30,t32),t19)),t1),t0);
	TREE bootstrapTree = ((t16,(((((((((((((t9,t6),t15),t33),(t14,t27)),t23),(t5,(t17,t11))),(t21,t7)),t28),((t26,t22),t18)),(t20,t25)),t8),((t3,t13),(t10,t34))),(t2,((t24,t31),(t4,t29))))),(t1,(t12,(t19,(t32,t30)))),t0);
	TREE bootstrapTree = (((((((((t7,t21),(t28,((((t14,t27),(t33,(t15,(t9,t6)))),t23),(t5,(t17,t11))))),(t18,(t22,t26))),(t25,t8)),t20),((t34,t10),(t13,t3))),(t2,((t4,t29),(t24,t31)))),t16),(t1,(t12,((t32,t30),t19))),t0);
	TREE bootstrapTree = ((((((t4,t29),(t31,t24)),t2),(((t34,t10),(t13,t3)),(((t20,t25),((t18,(t22,t26)),(t28,(((t5,(t17,t11)),(t23,((t27,t14),((t15,(t9,t6)),t33)))),(t21,t7))))),t8))),t16),(((t19,(t30,t32)),t12),t1),t0);
	TREE bootstrapTree = ((((((t3,t13),(t34,t10)),(((t25,t8),((t18,(t26,t22)),(t28,((t7,t21),(((t17,t11),t5),(t23,((t33,(t15,(t9,t6))),(t14,t27)))))))),t20)),(t2,((t4,t29),(t24,t31)))),t16),((((t32,t30),t19),t12),t1),t0);
	TREE bootstrapTree = ((((t2,((t31,t24),(t4,t29))),(((((t18,(t22,t26)),(t28,((t7,t21),((t5,(t11,t17)),(t23,((t33,(t15,(t6,t9))),(t14,t27))))))),(t8,t25)),t20),((t3,t13),(t10,t34)))),t16),(t1,(t12,((t32,t30),t19))),t0);
	TREE bootstrapTree = ((t16,(((((((((((t33,((t6,t9),t15)),(t14,t27)),t23),(t5,(t17,t11))),(t7,t21)),t28),(t18,(t22,t26))),(t25,t8)),t20),((t10,t34),(t13,t3))),(t2,((t29,t4),(t24,t31))))),(((t19,(t30,t32)),t12),t1),t0);
	TREE bootstrapTree = ((((t2,((t31,t24),(t29,t4))),(((t3,t13),(t10,t34)),(((((((t23,(((t15,(t6,t9)),t33),(t14,t27))),(t5,(t11,t17))),(t21,t7)),t28),(t18,(t26,t22))),(t25,t8)),t20))),t16),((t12,(t19,(t32,t30))),t1),t0);
	TREE bootstrapTree = (((((((((t7,t21),(t28,(((t11,t17),t5),(((t27,t14),(((t6,t9),t15),t33)),t23)))),((t22,t26),t18)),(t8,t25)),t20),((t13,t3),(t10,t34))),(t2,((t29,t4),(t24,t31)))),t16),(t1,(t12,((t32,t30),t19))),t0);
	TREE bootstrapTree = ((t16,(((((((t22,t26),t18),(t28,((t7,t21),((t23,((t14,t27),(t33,((t6,t9),t15)))),(t5,(t11,t17)))))),(t8,t25)),t20),((t34,t10),(t3,t13))),(t2,((t31,t24),(t4,t29))))),((t12,(t19,(t32,t30))),t1),t0);
	TREE bootstrapTree = ((((t2,((t29,t4),(t24,t31))),(((t13,t3),(t34,t10)),(((t25,t8),(((t22,t26),t18),(t28,((t21,t7),((t5,(t17,t11)),(t23,((t27,t14),(t33,((t6,t9),t15))))))))),t20))),t16),(t1,(t12,(t19,(t30,t32)))),t0);
	TREE bootstrapTree = ((((t2,((t31,t24),(t4,t29))),(((((((t7,t21),(((t17,t11),t5),(t23,((t27,t14),(t33,(t15,(t6,t9))))))),t28),(t18,(t22,t26))),(t25,t8)),t20),((t13,t3),(t10,t34)))),t16),((t12,(t19,(t30,t32))),t1),t0);
	TREE bootstrapTree = ((t16,((t2,((t31,t24),(t4,t29))),(((t34,t10),(t3,t13)),(t8,((t20,t25),((t18,(t22,t26)),(t28,((t21,t7),((t5,(t17,t11)),(t23,((t14,t27),((t15,(t9,t6)),t33)))))))))))),((((t32,t30),t19),t12),t1),t0);
	TREE bootstrapTree = ((t16,((((t3,t13),(t34,t10)),(t20,((t25,t8),((t28,(((t5,(t17,t11)),(t23,((((t9,t6),t15),t33),(t27,t14)))),(t21,t7))),(t18,(t26,t22)))))),(t2,((t31,t24),(t4,t29))))),((t12,(t19,(t32,t30))),t1),t0);
	TREE bootstrapTree = (((((((((t21,t7),(t28,((t5,(t11,t17)),(((t14,t27),(t33,((t6,t9),t15))),t23)))),(t18,(t26,t22))),(t20,t25)),t8),((t34,t10),(t3,t13))),(t2,((t24,t31),(t4,t29)))),t16),((t12,((t30,t32),t19)),t1),t0);
	TREE bootstrapTree = ((((t2,((t31,t24),(t29,t4))),((((t20,t25),(((t22,t26),t18),(t28,((t7,t21),((t5,(t11,t17)),(((t27,t14),(t33,((t6,t9),t15))),t23)))))),t8),((t13,t3),(t34,t10)))),t16),((t12,((t32,t30),t19)),t1),t0);
	TREE bootstrapTree = (((((t20,(((t28,(((t23,((t33,((t9,t6),t15)),(t27,t14))),(t5,(t17,t11))),(t21,t7))),(t18,(t26,t22))),(t25,t8))),((t13,t3),(t10,t34))),(((t4,t29),(t31,t24)),t2)),t16),(((t19,(t30,t32)),t12),t1),t0);
	TREE bootstrapTree = ((((t2,((t4,t29),(t31,t24))),(((t13,t3),(t34,t10)),(((t25,t8),(((((t5,(t17,t11)),(t23,((t14,t27),(t33,(t15,(t9,t6)))))),(t7,t21)),t28),(t18,(t26,t22)))),t20))),t16),(t1,(t12,(t19,(t30,t32)))),t0);
	TREE bootstrapTree = ((((((t3,t13),(t10,t34)),(t20,((((((((((t6,t9),t15),t33),(t14,t27)),t23),((t11,t17),t5)),(t7,t21)),t28),(t18,(t22,t26))),(t25,t8)))),(t2,((t24,t31),(t29,t4)))),t16),((t12,(t19,(t30,t32))),t1),t0);
	TREE bootstrapTree = ((t16,((t2,((t24,t31),(t29,t4))),(((t34,t10),(t13,t3)),(((t8,t25),((t18,(t26,t22)),(t28,(((t23,((t14,t27),(t33,(t15,(t6,t9))))),(t5,(t11,t17))),(t7,t21))))),t20)))),(((t19,(t30,t32)),t12),t1),t0);
	TREE bootstrapTree = (((((((t20,t25),(((((((t14,t27),((t15,(t6,t9)),t33)),t23),(t5,(t17,t11))),(t7,t21)),t28),(t18,(t22,t26)))),t8),((t3,t13),(t34,t10))),(((t24,t31),(t4,t29)),t2)),t16),(t1,(t12,(t19,(t30,t32)))),t0);
	TREE bootstrapTree = ((t16,(((((((t26,t22),t18),(((((t11,t17),t5),(t23,((t33,(t15,(t9,t6))),(t14,t27)))),(t7,t21)),t28)),(t8,t25)),t20),((t10,t34),(t3,t13))),(t2,((t24,t31),(t29,t4))))),((t12,((t32,t30),t19)),t1),t0);
	TREE bootstrapTree = ((t16,(((((t25,t8),((t18,(t22,t26)),(t28,((t21,t7),(((t11,t17),t5),(t23,((t27,t14),(t33,((t6,t9),t15))))))))),t20),((t13,t3),(t10,t34))),(((t4,t29),(t24,t31)),t2))),((t12,(t19,(t32,t30))),t1),t0);
	TREE bootstrapTree = ((t16,((t2,((t24,t31),(t29,t4))),((t8,(((t18,(t22,t26)),(t28,((t7,t21),((((t14,t27),((t15,(t6,t9)),t33)),t23),(t5,(t11,t17)))))),(t20,t25))),((t13,t3),(t34,t10))))),(t1,(t12,(t19,(t32,t30)))),t0);
	TREE bootstrapTree = ((((t2,((t31,t24),(t4,t29))),((((((((t23,((t27,t14),(t33,((t6,t9),t15)))),(t5,(t17,t11))),(t7,t21)),t28),(t18,(t22,t26))),(t25,t8)),t20),((t10,t34),(t13,t3)))),t16),(t1,(t12,((t32,t30),t19))),t0);
	TREE bootstrapTree = ((t16,((t2,((t31,t24),(t4,t29))),(((t13,t3),(t10,t34)),(((t8,t25),((t18,(t22,t26)),(t28,(((t5,(t17,t11)),(((t27,t14),(t33,((t9,t6),t15))),t23)),(t7,t21))))),t20)))),(((t19,(t32,t30)),t12),t1),t0);
	TREE bootstrapTree = ((((t2,((t24,t31),(t4,t29))),(((((t18,(t22,t26)),((t7,t21),(((t5,(t17,t11)),(t23,((t33,(t15,(t9,t6))),(t27,t14)))),t28))),(t25,t8)),t20),((t34,t10),(t13,t3)))),t16),((t12,(t19,(t32,t30))),t1),t0);
	TREE bootstrapTree = (((((((((((((t27,t14),(((t9,t6),t15),t33)),t23),(t5,(t11,t17))),(t21,t7)),t28),(t18,(t22,t26))),(t8,t25)),t20),((t10,t34),(t3,t13))),(t2,((t24,t31),(t29,t4)))),t16),(t1,(t12,((t32,t30),t19))),t0);
	TREE bootstrapTree = ((((t2,((t4,t29),(t31,t24))),((((((((t5,(t17,t11)),(t23,((t14,t27),((t15,(t6,t9)),t33)))),(t21,t7)),t28),((t22,t26),t18)),(t25,t8)),t20),((t34,t10),(t3,t13)))),t16),(((t19,(t32,t30)),t12),t1),t0);
	TREE bootstrapTree = (((((((((((((((t9,t6),t15),t33),(t14,t27)),t23),(t5,(t11,t17))),(t21,t7)),t28),(t18,(t22,t26))),(t25,t8)),t20),((t3,t13),(t34,t10))),(t2,((t29,t4),(t31,t24)))),t16),((t12,(t19,(t30,t32))),t1),t0);
	TREE bootstrapTree = ((((t2,((t24,t31),(t4,t29))),(((t3,t13),(t10,t34)),((((((((t17,t11),t5),(((t33,(t15,(t9,t6))),(t14,t27)),t23)),(t7,t21)),t28),(t18,(t26,t22))),(t25,t8)),t20))),t16),((t12,(t19,(t30,t32))),t1),t0);
	TREE bootstrapTree = ((((((((t28,((t7,t21),((t5,(t17,t11)),(t23,((t33,(t15,(t9,t6))),(t14,t27)))))),((t22,t26),t18)),(t25,t8)),t20),((t10,t34),(t3,t13))),(t2,((t29,t4),(t24,t31)))),t16),((t12,(t19,(t30,t32))),t1),t0);
	TREE bootstrapTree = ((t16,((t2,((t29,t4),(t31,t24))),((((t20,(t28,((t21,t7),((t5,(t11,t17)),(t23,((t14,t27),(t33,((t6,t9),t15)))))))),((t22,t26),t18)),(t25,t8)),((t13,t3),(t10,t34))))),(((t19,(t32,t30)),t12),t1),t0);
	TREE bootstrapTree = ((((((t3,t13),(t34,t10)),(((t8,t25),((t18,(t22,t26)),(t28,((t7,t21),((t5,(t11,t17)),(t23,((t27,t14),(((t6,t9),t15),t33)))))))),t20)),(((t4,t29),(t24,t31)),t2)),t16),((t12,(t19,(t30,t32))),t1),t0);
	TREE bootstrapTree = ((((t2,((t31,t24),(t29,t4))),((((((((((t27,t14),(((t9,t6),t15),t33)),t23),(t5,(t11,t17))),(t7,t21)),t28),((t26,t22),t18)),(t8,t25)),t20),((t13,t3),(t34,t10)))),t16),((t12,(t19,(t32,t30))),t1),t0);
	TREE bootstrapTree = (((((t8,((t20,t25),((t18,(t26,t22)),(t28,((t7,t21),((t5,(t17,t11)),(t23,((t14,t27),(((t6,t9),t15),t33))))))))),((t3,t13),(t34,t10))),(t2,((t29,t4),(t24,t31)))),t16),((t12,(t19,(t30,t32))),t1),t0);
	TREE bootstrapTree = ((t16,(((((((((((((t6,t9),t15),t33),(t14,t27)),t23),(t5,(t11,t17))),(t7,t21)),t28),(t18,(t22,t26))),(t20,t25)),t8),((t3,t13),(t34,t10))),(t2,((t31,t24),(t4,t29))))),(t1,((t19,(t32,t30)),t12)),t0);
	TREE bootstrapTree = ((((t2,((t29,t4),(t24,t31))),((t20,((t25,t8),(((t22,t26),t18),((t21,t7),(t28,(((t17,t11),t5),(t23,((t14,t27),((t15,(t6,t9)),t33))))))))),((t10,t34),(t3,t13)))),t16),(t1,(t12,((t32,t30),t19))),t0);
	TREE bootstrapTree = ((t16,((((t3,t13),(t10,t34)),(t8,((t20,t25),(((t26,t22),t18),((t7,t21),((((t17,t11),t5),(t23,((t14,t27),(t33,((t9,t6),t15))))),t28)))))),(t2,((t29,t4),(t24,t31))))),(t12,(t1,(t19,(t32,t30)))),t0);
	TREE bootstrapTree = ((t16,((t2,((t4,t29),(t31,t24))),(((t10,t34),(t3,t13)),(((((t22,t26),t18),(((t21,t7),((t5,(t17,t11)),(t23,((t14,t27),(t33,((t9,t6),t15)))))),t28)),(t25,t8)),t20)))),(((t19,(t30,t32)),t12),t1),t0);
	TREE bootstrapTree = ((t16,((t2,((t4,t29),(t24,t31))),(((t10,t34),(t3,t13)),(t8,((t25,t20),((t18,(t22,t26)),(t28,((t21,t7),((t5,(t17,t11)),(((t33,(t15,(t6,t9))),(t27,t14)),t23)))))))))),((((t32,t30),t19),t12),t1),t0);
	TREE bootstrapTree = ((t16,(((t20,((t8,t25),(((t26,t22),t18),(t28,((t21,t7),((t5,(t11,t17)),(((t14,t27),(t33,(t15,(t9,t6)))),t23))))))),((t13,t3),(t34,t10))),(t2,((t24,t31),(t29,t4))))),(t1,(t12,(t19,(t30,t32)))),t0);
	TREE bootstrapTree = (((((t8,(((t18,(t22,t26)),(t28,((t21,t7),(((t17,t11),t5),(t23,((t27,t14),(t33,((t6,t9),t15)))))))),(t25,t20))),((t3,t13),(t34,t10))),(t2,((t29,t4),(t24,t31)))),t16),((t12,(t19,(t32,t30))),t1),t0);
	TREE bootstrapTree = ((t16,((t2,((t29,t4),(t31,t24))),(((t34,t10),(t13,t3)),(t8,((t25,t20),((t18,(t22,t26)),(t28,((t7,t21),((t5,(t11,t17)),(t23,((t27,t14),(((t6,t9),t15),t33)))))))))))),(t1,(t12,(t19,(t32,t30)))),t0);
	TREE bootstrapTree = ((((((t24,t31),(t29,t4)),t2),(((t34,t10),(t13,t3)),(t8,((t20,t25),((t18,(t22,t26)),(((t7,t21),((t23,((t14,t27),((t15,(t9,t6)),t33))),((t11,t17),t5))),t28)))))),t16),(t1,(t12,((t32,t30),t19))),t0);
	TREE bootstrapTree = ((((t2,((t29,t4),(t31,t24))),((((((((t23,((t33,(t15,(t6,t9))),(t27,t14))),(t5,(t11,t17))),(t7,t21)),t28),(t18,(t22,t26))),(t25,t8)),t20),((t13,t3),(t34,t10)))),t16),((t12,((t30,t32),t19)),t1),t0);
	TREE bootstrapTree = ((((t2,((t4,t29),(t24,t31))),(((((((((t17,t11),t5),(((t14,t27),(t33,((t6,t9),t15))),t23)),(t7,t21)),t28),(t18,(t26,t22))),(t20,t25)),t8),((t10,t34),(t13,t3)))),t16),((t12,(t19,(t32,t30))),t1),t0);
	TREE bootstrapTree = ((((t2,((t29,t4),(t24,t31))),((((((t21,t7),(t28,((((t27,t14),(((t9,t6),t15),t33)),t23),(t5,(t11,t17))))),((t22,t26),t18)),(t25,t8)),t20),((t10,t34),(t3,t13)))),t16),((t12,(t19,(t30,t32))),t1),t0);
	TREE bootstrapTree = ((((t2,((t29,t4),(t31,t24))),((t20,((t8,t25),((t18,(t26,t22)),(t28,((t7,t21),((t5,(t11,t17)),(t23,((t33,(t15,(t9,t6))),(t27,t14))))))))),((t10,t34),(t3,t13)))),t16),((t12,((t32,t30),t19)),t1),t0);
	TREE bootstrapTree = ((t16,((((t3,t13),(t10,t34)),(t20,((t25,t8),((t18,(t26,t22)),(t28,((t7,t21),(((t11,t17),t5),(t23,((t14,t27),(t33,(t15,(t6,t9)))))))))))),(t2,((t24,t31),(t4,t29))))),((((t32,t30),t19),t12),t1),t0);
	TREE bootstrapTree = (((((((((t22,t26),t18),(t28,((t7,t21),((t5,(t17,t11)),(t23,((t27,t14),((t15,(t6,t9)),t33))))))),(t25,t20)),t8),((t34,t10),(t3,t13))),(t2,((t4,t29),(t31,t24)))),t16),(t1,(t12,(t19,(t30,t32)))),t0);
	TREE bootstrapTree = ((((t2,((t31,t24),(t4,t29))),(((t3,t13),(t34,t10)),(((t25,t8),((t28,((t21,t7),((t23,((t14,t27),(t33,(t15,(t9,t6))))),(t5,(t11,t17))))),(t18,(t22,t26)))),t20))),t16),(t12,(t1,(t19,(t30,t32)))),t0);
	TREE bootstrapTree = ((t16,((t2,((t4,t29),(t24,t31))),((((t8,t25),((t18,(t22,t26)),(((t7,t21),((t5,(t11,t17)),(t23,((t27,t14),((t15,(t9,t6)),t33))))),t28))),t20),((t34,t10),(t3,t13))))),((t12,((t32,t30),t19)),t1),t0);
	TREE bootstrapTree = ((t16,((t2,((t24,t31),(t29,t4))),((t8,(((t20,(t28,((t21,t7),(((t11,t17),t5),(((t33,(t15,(t9,t6))),(t27,t14)),t23))))),((t22,t26),t18)),t25)),((t13,t3),(t10,t34))))),(((t19,(t30,t32)),t12),t1),t0);
	TREE bootstrapTree = ((t16,((t2,((t31,t24),(t29,t4))),((((t25,t8),((t28,((t7,t21),(((t11,t17),t5),(t23,((t14,t27),(t33,((t6,t9),t15))))))),(t18,(t26,t22)))),t20),((t10,t34),(t3,t13))))),((((t32,t30),t19),t12),t1),t0);
	TREE bootstrapTree = ((((((t10,t34),(t3,t13)),(((((t22,t26),t18),((t21,t7),(t28,((t5,(t11,t17)),(t23,((t27,t14),(t33,((t6,t9),t15)))))))),(t8,t25)),t20)),(t2,((t4,t29),(t31,t24)))),t16),(((t19,(t32,t30)),t12),t1),t0);
	TREE bootstrapTree = ((((t2,((t29,t4),(t31,t24))),((((((((t5,(t17,t11)),(t23,((t27,t14),(t33,((t6,t9),t15))))),(t7,t21)),t28),(t18,(t26,t22))),(t25,t8)),t20),((t3,t13),(t10,t34)))),t16),(t1,(t12,(t19,(t32,t30)))),t0);
	TREE bootstrapTree = ((((t2,((t4,t29),(t24,t31))),(((t34,t10),(t3,t13)),(t8,(t25,((t18,(t26,t22)),(t20,(t28,(((t5,(t17,t11)),(t23,((t14,t27),(((t9,t6),t15),t33)))),(t7,t21))))))))),t16),(((t19,(t32,t30)),t12),t1),t0);
	TREE bootstrapTree = (((((t20,((t8,t25),((t18,(t26,t22)),(t28,((t7,t21),((t5,(t17,t11)),(t23,((t14,t27),((t15,(t6,t9)),t33))))))))),((t10,t34),(t3,t13))),(((t29,t4),(t31,t24)),t2)),t16),(t1,(t12,(t19,(t30,t32)))),t0);
	TREE bootstrapTree = ((((t2,((t29,t4),(t24,t31))),(((((((t21,t7),((((((t6,t9),t15),t33),(t14,t27)),t23),(t5,(t11,t17)))),t28),((t26,t22),t18)),(t8,t25)),t20),((t34,t10),(t13,t3)))),t16),(t1,(t12,(t19,(t30,t32)))),t0);
	TREE bootstrapTree = (((((t8,((t20,t25),((t18,(t26,t22)),((t21,t7),(((t5,(t11,t17)),(((t27,t14),(t33,(t15,(t6,t9)))),t23)),t28))))),((t3,t13),(t34,t10))),(t2,((t24,t31),(t4,t29)))),t16),((t12,((t30,t32),t19)),t1),t0);
	TREE bootstrapTree = ((((((t3,t13),(t10,t34)),(t20,((t8,t25),((t18,(t26,t22)),(t28,(((t5,(t11,t17)),(t23,((t27,t14),((t15,(t9,t6)),t33)))),(t7,t21))))))),(((t4,t29),(t24,t31)),t2)),t16),((t12,(t19,(t30,t32))),t1),t0);
	TREE bootstrapTree = ((((t2,((t24,t31),(t4,t29))),((t8,((t20,t25),(((t22,t26),t18),((t7,t21),(((t5,(t11,t17)),(t23,((t33,(t15,(t6,t9))),(t14,t27)))),t28))))),((t13,t3),(t10,t34)))),t16),(((t19,(t32,t30)),t12),t1),t0);
	TREE bootstrapTree = (((((((t20,t25),(((t26,t22),t18),((t21,t7),(t28,((((((t6,t9),t15),t33),(t14,t27)),t23),(t5,(t17,t11))))))),t8),((t13,t3),(t34,t10))),(t2,((t4,t29),(t31,t24)))),t16),((t12,(t19,(t30,t32))),t1),t0);
	TREE bootstrapTree = ((t16,((((t31,t24),(t29,t4)),t2),(((t34,t10),(t13,t3)),(t20,((t25,t8),((t18,(t22,t26)),(t28,((t7,t21),((t23,((t27,t14),(((t6,t9),t15),t33))),((t11,t17),t5)))))))))),(t1,(t12,(t19,(t30,t32)))),t0);
	TREE bootstrapTree = ((((t2,((t4,t29),(t24,t31))),(((t3,t13),(t10,t34)),(t8,((t25,t20),((t28,((t7,t21),(((t17,t11),t5),(t23,((t27,t14),((t15,(t9,t6)),t33)))))),((t22,t26),t18)))))),t16),(t1,(t12,(t19,(t30,t32)))),t0);
	TREE bootstrapTree = ((((t2,((t31,t24),(t29,t4))),(((t3,t13),(t34,t10)),(((t25,t8),((t18,(t26,t22)),(t28,((t7,t21),((t23,((t14,t27),(t33,(t15,(t9,t6))))),(t5,(t11,t17))))))),t20))),t16),((t12,((t32,t30),t19)),t1),t0);
	TREE bootstrapTree = (((((((t8,t25),((t28,((t7,t21),((t23,((t27,t14),((t15,(t6,t9)),t33))),((t17,t11),t5)))),(t18,(t22,t26)))),t20),((t10,t34),(t13,t3))),(t2,((t31,t24),(t4,t29)))),t16),((t12,(t19,(t32,t30))),t1),t0);
	TREE bootstrapTree = ((t16,((((t34,t10),(t3,t13)),(t20,((((t22,t26),t18),(((t21,t7),(((t17,t11),t5),(t23,((((t6,t9),t15),t33),(t14,t27))))),t28)),(t25,t8)))),(t2,((t29,t4),(t24,t31))))),((t12,((t30,t32),t19)),t1),t0);
	TREE bootstrapTree = ((((((t10,t34),(t3,t13)),(t20,((t8,t25),(((t21,t7),(((t23,((t33,(t15,(t6,t9))),(t14,t27))),((t17,t11),t5)),t28)),(t18,(t26,t22)))))),(t2,((t31,t24),(t29,t4)))),t16),((((t32,t30),t19),t12),t1),t0);
	TREE bootstrapTree = (((((((t8,t25),((t18,(t22,t26)),((((t23,((t27,t14),(t33,((t6,t9),t15)))),((t11,t17),t5)),(t7,t21)),t28))),t20),((t34,t10),(t13,t3))),(t2,((t4,t29),(t24,t31)))),t16),((t12,(t19,(t30,t32))),t1),t0);
	TREE bootstrapTree = ((((t2,((t31,t24),(t4,t29))),(((((t28,((((((t15,(t9,t6)),t33),(t14,t27)),t23),(t5,(t17,t11))),(t7,t21))),(t18,(t22,t26))),(t20,t25)),t8),((t10,t34),(t3,t13)))),t16),(t1,(t12,(t19,(t30,t32)))),t0);
	TREE bootstrapTree = (((((((((t7,t21),(t28,((((t27,t14),(t33,((t9,t6),t15))),t23),(t5,(t17,t11))))),(t18,(t22,t26))),(t25,t8)),t20),((t34,t10),(t13,t3))),(t2,((t24,t31),(t29,t4)))),t16),((t12,(t19,(t32,t30))),t1),t0);
	TREE bootstrapTree = ((((t2,((t24,t31),(t4,t29))),(((t13,t3),(t34,t10)),(t8,((t20,t25),((t28,((t7,t21),((t5,(t11,t17)),(t23,((t33,(t15,(t6,t9))),(t14,t27)))))),(t18,(t26,t22))))))),t16),(t1,(t12,(t19,(t32,t30)))),t0);
	TREE bootstrapTree = ((((((t4,t29),(t24,t31)),t2),((((t25,t8),((t28,((t7,t21),((t23,((t33,((t6,t9),t15)),(t27,t14))),(t5,(t11,t17))))),((t22,t26),t18))),t20),((t13,t3),(t34,t10)))),t16),((t12,(t19,(t30,t32))),t1),t0);
	TREE bootstrapTree = ((((t2,((t31,t24),(t4,t29))),((((((((((((t6,t9),t15),t33),(t14,t27)),t23),(t5,(t11,t17))),(t21,t7)),t28),(t18,(t26,t22))),(t20,t25)),t8),((t34,t10),(t13,t3)))),t16),((t12,(t19,(t30,t32))),t1),t0);
	TREE bootstrapTree = ((((((t34,t10),(t3,t13)),((t25,t8),((t20,(t28,((t7,t21),(((t17,t11),t5),(t23,((t14,t27),(t33,(t15,(t6,t9))))))))),(t18,(t26,t22))))),(t2,((t31,t24),(t4,t29)))),t16),(t1,(t12,(t19,(t30,t32)))),t0);
	TREE bootstrapTree = ((t16,(((((t25,t8),((t28,((t21,t7),(((t11,t17),t5),(t23,((t27,t14),(t33,((t9,t6),t15))))))),(t18,(t22,t26)))),t20),((t13,t3),(t34,t10))),(t2,((t29,t4),(t31,t24))))),(t1,(t12,((t32,t30),t19))),t0);
	TREE bootstrapTree = ((t16,((t2,((t4,t29),(t31,t24))),(((t3,t13),(t34,t10)),(((t8,t25),(((t22,t26),t18),((t7,t21),(t28,((t23,((t27,t14),(t33,(t15,(t6,t9))))),((t17,t11),t5)))))),t20)))),((((t30,t32),t19),t12),t1),t0);
	TREE bootstrapTree = ((t16,((t2,((t4,t29),(t31,t24))),(((((((t7,t21),((t5,(t11,t17)),(t23,((t27,t14),(t33,((t9,t6),t15)))))),t28),(t18,(t22,t26))),(t8,t25)),t20),((t34,t10),(t3,t13))))),((t12,((t32,t30),t19)),t1),t0);
	TREE bootstrapTree = ((((((((t18,(t22,t26)),(t28,((t7,t21),(((t11,t17),t5),(t23,((t14,t27),(t33,(t15,(t6,t9))))))))),(t8,t25)),t20),((t3,t13),(t34,t10))),(t2,((t4,t29),(t24,t31)))),t16),((t12,(t19,(t32,t30))),t1),t0);
	TREE bootstrapTree = ((((t2,((t31,t24),(t4,t29))),(((((((((t11,t17),t5),(((t14,t27),((t15,(t9,t6)),t33)),t23)),(t7,t21)),t28),(t18,(t26,t22))),(t25,t20)),t8),((t10,t34),(t3,t13)))),t16),(t1,((t19,(t30,t32)),t12)),t0);
	TREE bootstrapTree = ((((((t3,t13),(t10,t34)),(((((t21,t7),(((((t14,t27),(((t6,t9),t15),t33)),t23),(t5,(t17,t11))),t28)),(t18,(t26,t22))),(t20,t25)),t8)),(t2,((t31,t24),(t4,t29)))),t16),((t12,(t19,(t30,t32))),t1),t0);
	TREE bootstrapTree = ((((((t3,t13),(t34,t10)),(t20,((t8,t25),(((t26,t22),t18),((t7,t21),(((t5,(t17,t11)),(t23,((t27,t14),(t33,(t15,(t9,t6)))))),t28)))))),(t2,((t4,t29),(t31,t24)))),t16),(t1,(t12,((t30,t32),t19))),t0);
	TREE bootstrapTree = ((((((((t18,(t26,t22)),(t28,((((t17,t11),t5),(t23,((t14,t27),(t33,(t15,(t9,t6)))))),(t21,t7)))),(t8,t25)),t20),((t10,t34),(t13,t3))),(t2,((t24,t31),(t29,t4)))),t16),((t12,((t30,t32),t19)),t1),t0);
	TREE bootstrapTree = ((((t2,((t4,t29),(t31,t24))),(((((t18,(t22,t26)),((((t23,((t27,t14),(t33,((t9,t6),t15)))),(t5,(t11,t17))),(t21,t7)),t28)),(t20,t25)),t8),((t10,t34),(t13,t3)))),t16),(((t19,(t30,t32)),t12),t1),t0);
	TREE bootstrapTree = (((((((t25,t8),((t28,(((((((t9,t6),t15),t33),(t14,t27)),t23),(t5,(t17,t11))),(t21,t7))),(t18,(t26,t22)))),t20),((t34,t10),(t13,t3))),(((t24,t31),(t4,t29)),t2)),t16),((t12,((t30,t32),t19)),t1),t0);
	TREE bootstrapTree = ((t16,(((((t8,t25),(((t22,t26),t18),(t28,(((t23,((t33,((t9,t6),t15)),(t14,t27))),((t11,t17),t5)),(t21,t7))))),t20),((t13,t3),(t10,t34))),(t2,((t29,t4),(t31,t24))))),(((t19,(t30,t32)),t12),t1),t0);
	TREE bootstrapTree = ((((((t29,t4),(t31,t24)),t2),(((((t28,(((t23,((t33,(t15,(t6,t9))),(t14,t27))),(t5,(t17,t11))),(t7,t21))),((t22,t26),t18)),(t8,t25)),t20),((t10,t34),(t13,t3)))),t16),((t12,(t19,(t32,t30))),t1),t0);
	TREE bootstrapTree = ((((((t3,t13),(t10,t34)),(t8,((((t26,t22),t18),(t28,((t7,t21),((t5,(t11,t17)),(t23,((t14,t27),(t33,((t9,t6),t15)))))))),(t20,t25)))),(t2,((t24,t31),(t29,t4)))),t16),((t12,((t30,t32),t19)),t1),t0);
	TREE bootstrapTree = ((t16,((t2,((t31,t24),(t4,t29))),(((t10,t34),(t3,t13)),(t20,((t8,t25),((t18,(t22,t26)),(((((t17,t11),t5),(t23,((t27,t14),(t33,(t15,(t6,t9)))))),(t21,t7)),t28))))))),(((t19,(t30,t32)),t12),t1),t0);
	TREE bootstrapTree = ((t16,((t2,((t4,t29),(t24,t31))),((((((t22,t26),t18),((((((t27,t14),(t33,((t6,t9),t15))),t23),((t17,t11),t5)),(t21,t7)),t28)),(t8,t25)),t20),((t34,t10),(t3,t13))))),((t12,(t19,(t30,t32))),t1),t0);
	TREE bootstrapTree = ((((t2,((t31,t24),(t29,t4))),(((t3,t13),(t34,t10)),(((((t7,t21),(((t23,((t14,t27),(t33,(t15,(t6,t9))))),(t5,(t17,t11))),t28)),(t18,(t22,t26))),(t25,t8)),t20))),t16),((t12,(t19,(t32,t30))),t1),t0);
	TREE bootstrapTree = ((t16,((t2,((t29,t4),(t31,t24))),(((t13,t3),(t10,t34)),((((t18,(t26,t22)),(t28,((t21,t7),(((t17,t11),t5),(t23,((t14,t27),(t33,(t15,(t9,t6))))))))),(t25,t8)),t20)))),(t1,((t19,(t30,t32)),t12)),t0);
	TREE bootstrapTree = ((((t2,((t4,t29),(t24,t31))),(((t13,t3),(t10,t34)),(((((t26,t22),t18),(t28,((t7,t21),((t5,(t17,t11)),(t23,((t33,(t15,(t9,t6))),(t14,t27))))))),(t8,t25)),t20))),t16),((t12,((t32,t30),t19)),t1),t0);
	TREE bootstrapTree = (((((((((((((t27,t14),(t33,((t9,t6),t15))),t23),(t5,(t17,t11))),(t21,t7)),t28),((t22,t26),t18)),(t25,t8)),t20),((t10,t34),(t3,t13))),(t2,((t31,t24),(t29,t4)))),t16),(t1,(t12,((t32,t30),t19))),t0);
	TREE bootstrapTree = ((t16,((((t10,t34),(t3,t13)),(((t25,t8),((t18,(t22,t26)),(t28,((t21,t7),(((t17,t11),t5),(((t14,t27),(((t9,t6),t15),t33)),t23)))))),t20)),(t2,((t4,t29),(t31,t24))))),((t12,((t32,t30),t19)),t1),t0);
	TREE bootstrapTree = ((((((t24,t31),(t4,t29)),t2),((((t25,t8),((t18,(t22,t26)),((t7,t21),(t28,((t5,(t11,t17)),(t23,((t27,t14),((t15,(t9,t6)),t33)))))))),t20),((t13,t3),(t34,t10)))),t16),(t1,(t12,(t19,(t32,t30)))),t0);
	TREE bootstrapTree = ((((t2,((t4,t29),(t31,t24))),((((((((((t14,t27),(t33,(t15,(t9,t6)))),t23),((t11,t17),t5)),(t7,t21)),t28),((t26,t22),t18)),(t8,t25)),t20),((t34,t10),(t13,t3)))),t16),(t1,(t12,(t19,(t30,t32)))),t0);
	TREE bootstrapTree = ((t16,((((t13,t3),(t10,t34)),(((((t22,t26),t18),(t28,(((t5,(t11,t17)),(((((t6,t9),t15),t33),(t14,t27)),t23)),(t21,t7)))),(t25,t8)),t20)),(t2,((t29,t4),(t24,t31))))),(t1,(t12,(t19,(t30,t32)))),t0);
	TREE bootstrapTree = ((((((t34,t10),(t3,t13)),(((t25,t8),((t28,(((t5,(t17,t11)),(t23,((t33,(t15,(t9,t6))),(t14,t27)))),(t21,t7))),(t18,(t26,t22)))),t20)),(((t4,t29),(t24,t31)),t2)),t16),((t12,(t19,(t30,t32))),t1),t0);
	TREE bootstrapTree = ((((t2,((t4,t29),(t31,t24))),((((((((((t14,t27),(t33,(t15,(t9,t6)))),t23),((t17,t11),t5)),(t21,t7)),t28),(t18,(t26,t22))),(t8,t25)),t20),((t34,t10),(t13,t3)))),t16),(((t19,(t30,t32)),t12),t1),t0);
	TREE bootstrapTree = ((((t19,(t32,t30)),t12),t1),(t16,((((t10,t34),(t13,t3)),(t20,((t25,t8),(((t26,t22),t18),(t28,((t7,t21),((((t14,t27),(t33,((t6,t9),t15))),t23),(t5,(t17,t11))))))))),(t2,((t31,t24),(t4,t29))))),t0);
	TREE bootstrapTree = ((t16,((t2,((t24,t31),(t4,t29))),(((t3,t13),(t34,t10)),(t8,((t25,t20),((t18,(t22,t26)),(t28,((t7,t21),(((t11,t17),t5),(t23,((t33,((t6,t9),t15)),(t27,t14)))))))))))),(t1,(((t32,t30),t19),t12)),t0);
	TREE bootstrapTree = ((t16,((((t3,t13),(t10,t34)),(t20,((t8,t25),(((((t5,(t11,t17)),(t23,((t27,t14),(t33,(t15,(t9,t6)))))),(t21,t7)),t28),(t18,(t26,t22)))))),(t2,((t31,t24),(t29,t4))))),(((t19,(t30,t32)),t12),t1),t0);
	TREE bootstrapTree = ((((((((t18,(t22,t26)),((t21,t7),(t28,(((t11,t17),t5),(t23,(((t15,(t6,t9)),t33),(t14,t27))))))),(t25,t8)),t20),((t34,t10),(t13,t3))),(t2,((t29,t4),(t24,t31)))),t16),((t12,(t19,(t32,t30))),t1),t0);
	TREE bootstrapTree = ((t16,((((t34,t10),(t3,t13)),(((t8,t25),((t18,(t26,t22)),((t7,t21),(t28,(((t11,t17),t5),(t23,((t27,t14),(t33,(t15,(t6,t9)))))))))),t20)),(t2,((t29,t4),(t24,t31))))),(((t19,(t30,t32)),t12),t1),t0);
	TREE bootstrapTree = ((((t2,((t29,t4),(t31,t24))),((t8,(t25,(((t26,t22),t18),(t20,(((t21,t7),((t5,(t17,t11)),(t23,((t33,(t15,(t6,t9))),(t27,t14))))),t28))))),((t13,t3),(t10,t34)))),t16),((t12,(t19,(t32,t30))),t1),t0);
	TREE bootstrapTree = ((t1,(t12,(t19,(t32,t30)))),(t16,((t2,((t24,t31),(t29,t4))),(((((t18,(t22,t26)),(t28,((t21,t7),((t5,(t17,t11)),(t23,((t27,t14),(t33,(t15,(t9,t6))))))))),(t20,t25)),t8),((t13,t3),(t34,t10))))),t0);
	TREE bootstrapTree = ((((t2,((t24,t31),(t4,t29))),(((t3,t13),(t34,t10)),(((t8,t25),(((t22,t26),t18),(((t21,t7),((t5,(t17,t11)),(t23,((t27,t14),((t15,(t6,t9)),t33))))),t28))),t20))),t16),(t1,(t12,((t30,t32),t19))),t0);
	TREE bootstrapTree = (((((((((((t23,((t27,t14),((t15,(t6,t9)),t33))),(t5,(t17,t11))),(t7,t21)),t28),((t22,t26),t18)),(t25,t20)),t8),((t3,t13),(t10,t34))),(((t31,t24),(t4,t29)),t2)),t16),(t1,(t12,(t19,(t30,t32)))),t0);
	TREE bootstrapTree = ((((((t24,t31),(t4,t29)),t2),((t8,((((t22,t26),t18),(t20,((((t5,(t11,t17)),(t23,((t27,t14),((t15,(t6,t9)),t33)))),(t21,t7)),t28))),t25)),((t34,t10),(t3,t13)))),t16),(t1,(t12,(t19,(t30,t32)))),t0);
	TREE bootstrapTree = ((t16,((((((((((t11,t17),t5),(t23,((t27,t14),(t33,((t6,t9),t15))))),(t21,t7)),t28),(t18,(t26,t22))),(t8,t25)),t20),((t10,t34),(t13,t3))),(t2,((t29,t4),(t31,t24))))),((t12,((t30,t32),t19)),t1),t0);
	TREE bootstrapTree = ((t16,((t2,((t29,t4),(t24,t31))),(((t10,t34),(t13,t3)),(((t25,t8),(((t7,t21),(((t5,(t11,t17)),(t23,((t33,(t15,(t6,t9))),(t14,t27)))),t28)),(t18,(t22,t26)))),t20)))),((t12,((t30,t32),t19)),t1),t0);
	TREE bootstrapTree = (((((((((((((t33,(t15,(t9,t6))),(t14,t27)),t23),(t5,(t11,t17))),(t21,t7)),t28),(t18,(t22,t26))),(t25,t8)),t20),((t13,t3),(t10,t34))),(t2,((t4,t29),(t31,t24)))),t16),((t12,(t19,(t32,t30))),t1),t0);
	TREE bootstrapTree = ((((t2,((t24,t31),(t29,t4))),((t20,((t8,t25),((t28,(((t5,(t11,t17)),(((t14,t27),(t33,(t15,(t6,t9)))),t23)),(t7,t21))),(t18,(t22,t26))))),((t34,t10),(t3,t13)))),t16),(t12,(t1,(t19,(t30,t32)))),t0);
	TREE bootstrapTree = ((t16,((t2,((t24,t31),(t4,t29))),(((t3,t13),(t10,t34)),(((t25,t8),(((t22,t26),t18),((t21,t7),((((t17,t11),t5),(t23,((t14,t27),(t33,((t6,t9),t15))))),t28)))),t20)))),(t1,(t12,((t30,t32),t19))),t0);
	TREE bootstrapTree = ((((t2,((t24,t31),(t29,t4))),((((((((t23,((t14,t27),(((t9,t6),t15),t33))),(t5,(t11,t17))),(t21,t7)),t28),((t22,t26),t18)),(t25,t8)),t20),((t34,t10),(t13,t3)))),t16),(t1,(t12,((t32,t30),t19))),t0);
	TREE bootstrapTree = ((t16,(((t20,((((((((t27,t14),(((t9,t6),t15),t33)),t23),(t5,(t11,t17))),(t7,t21)),t28),(t18,(t26,t22))),(t25,t8))),((t3,t13),(t10,t34))),(t2,((t4,t29),(t24,t31))))),((t12,(t19,(t32,t30))),t1),t0);
	TREE bootstrapTree = ((t16,((((((t18,(t26,t22)),((((((t14,t27),(t33,(t15,(t9,t6)))),t23),(t5,(t11,t17))),(t21,t7)),t28)),(t25,t8)),t20),((t10,t34),(t3,t13))),(((t24,t31),(t4,t29)),t2))),((((t30,t32),t19),t12),t1),t0);
	TREE bootstrapTree = ((t16,((((t24,t31),(t4,t29)),t2),(((t34,t10),(t3,t13)),(((t25,t8),((t18,(t26,t22)),((t21,t7),(((t5,(t17,t11)),(t23,((t27,t14),(t33,(t15,(t9,t6)))))),t28)))),t20)))),((((t32,t30),t19),t12),t1),t0);
	TREE bootstrapTree = (((((t8,((t20,t25),((t18,(t26,t22)),(t28,((t21,t7),(((t11,t17),t5),(t23,((t27,t14),(((t6,t9),t15),t33))))))))),((t10,t34),(t3,t13))),(t2,((t24,t31),(t4,t29)))),t16),(t1,(t12,((t32,t30),t19))),t0);
	TREE bootstrapTree = ((((t2,((t4,t29),(t31,t24))),(((((((t7,t21),((((((t6,t9),t15),t33),(t14,t27)),t23),(t5,(t17,t11)))),t28),(t18,(t26,t22))),(t20,t25)),t8),((t10,t34),(t13,t3)))),t16),(((t19,(t32,t30)),t12),t1),t0);
	TREE bootstrapTree = ((t16,((t2,((t4,t29),(t24,t31))),(((t13,t3),(t10,t34)),(t20,((((t26,t22),t18),(t28,((t7,t21),((t5,(t11,t17)),(t23,((t14,t27),(t33,(t15,(t9,t6))))))))),(t8,t25)))))),((t12,((t30,t32),t19)),t1),t0);
	TREE bootstrapTree = ((t16,((((t24,t31),(t29,t4)),t2),(((t3,t13),(t10,t34)),((((t18,(t22,t26)),(t28,((t7,t21),(((t17,t11),t5),(t23,((t14,t27),(t33,(t15,(t9,t6))))))))),(t20,t25)),t8)))),(t1,(t12,(t19,(t30,t32)))),t0);
	TREE bootstrapTree = ((((t2,((t29,t4),(t31,t24))),((((t25,t8),((t28,((t21,t7),((t5,(t11,t17)),(t23,((t33,((t6,t9),t15)),(t27,t14)))))),(t18,(t26,t22)))),t20),((t10,t34),(t13,t3)))),t16),(t1,(t12,(t19,(t30,t32)))),t0);
	TREE bootstrapTree = (((((((((((t23,((t27,t14),(((t9,t6),t15),t33))),(t5,(t11,t17))),(t7,t21)),t28),(t18,(t26,t22))),(t20,t25)),t8),((t3,t13),(t34,t10))),(((t29,t4),(t31,t24)),t2)),t16),((((t30,t32),t19),t12),t1),t0);
	TREE bootstrapTree = ((((((t3,t13),(t10,t34)),(((t25,t8),(((t26,t22),t18),((((((((t6,t9),t15),t33),(t14,t27)),t23),(t5,(t11,t17))),(t21,t7)),t28))),t20)),(((t29,t4),(t31,t24)),t2)),t16),(t1,(t12,((t30,t32),t19))),t0);
	TREE bootstrapTree = ((((t2,((t24,t31),(t29,t4))),(((t8,t25),((((((t5,(t11,t17)),(t23,((t27,t14),(t33,((t6,t9),t15))))),(t21,t7)),t28),t20),(t18,(t22,t26)))),((t10,t34),(t3,t13)))),t16),((t12,((t30,t32),t19)),t1),t0);
	TREE bootstrapTree = ((((((((t28,((t7,t21),((t5,(t17,t11)),(t23,((t14,t27),(t33,(t15,(t6,t9)))))))),(t18,(t22,t26))),(t8,t25)),t20),((t34,t10),(t3,t13))),(t2,((t4,t29),(t24,t31)))),t16),((t12,(t19,(t30,t32))),t1),t0);
	TREE bootstrapTree = ((((((t10,t34),(t3,t13)),(t20,((t25,t8),((((((((t9,t6),t15),(t33,(t27,t14))),t23),(t5,(t17,t11))),(t7,t21)),t28),((t26,t22),t18))))),(t2,((t4,t29),(t24,t31)))),t16),((t12,((t30,t32),t19)),t1),t0);
	TREE bootstrapTree = ((((((((((t7,t21),((((t14,t27),(t33,(t15,(t6,t9)))),t23),(t5,(t11,t17)))),t28),(t18,(t26,t22))),(t20,t25)),t8),((t3,t13),(t10,t34))),(t2,((t31,t24),(t4,t29)))),t16),(((t19,(t30,t32)),t12),t1),t0);
	TREE bootstrapTree = ((t16,((t2,((t31,t24),(t4,t29))),((t20,((t8,t25),((t18,(t26,t22)),(t28,((((t11,t17),t5),(t23,(((t6,t9),t15),((t14,t27),t33)))),(t7,t21)))))),((t10,t34),(t3,t13))))),(t1,(t12,((t30,t32),t19))),t0);
	TREE bootstrapTree = ((((((t34,t10),(t3,t13)),(((t25,t8),((t28,(((((t33,(t15,(t6,t9))),(t14,t27)),t23),((t17,t11),t5)),(t21,t7))),(t18,(t22,t26)))),t20)),(((t24,t31),(t4,t29)),t2)),t16),((t12,((t30,t32),t19)),t1),t0);
	TREE bootstrapTree = ((((t2,((t29,t4),(t31,t24))),(((t3,t13),(t10,t34)),(((((((((t14,t27),(t33,((t6,t9),t15))),t23),((t11,t17),t5)),(t21,t7)),t28),((t26,t22),t18)),(t25,t8)),t20))),t16),((t12,(t19,(t32,t30))),t1),t0);
	TREE bootstrapTree = ((t16,((((t31,t24),(t29,t4)),t2),(((t3,t13),(t10,t34)),(((t8,t25),((t28,((t21,t7),(((t11,t17),t5),(t23,((t33,((t9,t6),t15)),(t14,t27)))))),(t18,(t26,t22)))),t20)))),((t12,(t19,(t32,t30))),t1),t0);
	TREE bootstrapTree = ((t16,((t2,((t24,t31),(t4,t29))),(((t3,t13),(t34,t10)),(t8,((t25,t20),((t28,((t7,t21),((t23,((t14,t27),((t15,(t9,t6)),t33))),((t11,t17),t5)))),(t18,(t26,t22)))))))),(t1,((t19,(t32,t30)),t12)),t0);
	TREE bootstrapTree = ((t16,(((t8,((t25,t20),(((t26,t22),t18),((t21,t7),((((t11,t17),t5),(t23,((t27,t14),(t33,(t15,(t6,t9)))))),t28))))),((t13,t3),(t10,t34))),(t2,((t31,t24),(t4,t29))))),(((t19,(t30,t32)),t12),t1),t0);
	TREE bootstrapTree = ((((t2,((t4,t29),(t31,t24))),(((((((t21,t7),(((t17,t11),t5),(t23,((t14,t27),(((t6,t9),t15),t33))))),t28),(t18,(t26,t22))),(t8,t25)),t20),((t3,t13),(t34,t10)))),t16),(((t19,(t30,t32)),t12),t1),t0);
	TREE bootstrapTree = ((t16,((t2,((t24,t31),(t4,t29))),(((t3,t13),(t10,t34)),(((t25,t8),((t28,((t7,t21),((t23,((t27,t14),((t15,(t9,t6)),t33))),(t5,(t17,t11))))),(t18,(t26,t22)))),t20)))),(t1,((t19,(t32,t30)),t12)),t0);
	TREE bootstrapTree = (((((((t25,t8),((t18,(t26,t22)),((t7,t21),(((t5,(t17,t11)),(t23,((t27,t14),(((t9,t6),t15),t33)))),t28)))),t20),((t3,t13),(t10,t34))),(t2,((t29,t4),(t24,t31)))),t16),((t12,(t19,(t32,t30))),t1),t0);
	TREE bootstrapTree = ((((t2,((t29,t4),(t31,t24))),((((((((t23,((((t6,t9),t15),t33),(t27,t14))),(t5,(t11,t17))),(t7,t21)),t28),(t18,(t26,t22))),(t25,t20)),t8),((t3,t13),(t34,t10)))),t16),((t12,(t19,(t32,t30))),t1),t0);
	TREE bootstrapTree = (((((((((t7,t21),(((t5,(t11,t17)),(t23,((t14,t27),(t33,(t15,(t9,t6)))))),t28)),(t18,(t22,t26))),(t25,t8)),t20),((t10,t34),(t3,t13))),(t2,((t4,t29),(t31,t24)))),t16),((t12,(t19,(t32,t30))),t1),t0);
	TREE bootstrapTree = ((((t2,((t24,t31),(t29,t4))),(((t13,t3),(t10,t34)),(((((((t5,(t11,t17)),(t23,((t33,((t6,t9),t15)),(t27,t14)))),(t21,t7)),t28),(t18,(t26,t22))),(t25,t20)),t8))),t16),(((t19,(t30,t32)),t12),t1),t0);
	TREE bootstrapTree = (((((((t25,t8),((t18,(t26,t22)),(t28,(((t5,(t17,t11)),(((t14,t27),(t33,(t15,(t6,t9)))),t23)),(t21,t7))))),t20),((t13,t3),(t10,t34))),(((t29,t4),(t31,t24)),t2)),t16),(t1,(t12,(t19,(t30,t32)))),t0);
	TREE bootstrapTree = ((((t2,((t4,t29),(t31,t24))),(((((t18,(t22,t26)),((((t23,((t14,t27),(((t9,t6),t15),t33))),(t5,(t17,t11))),(t21,t7)),t28)),(t25,t8)),t20),((t10,t34),(t3,t13)))),t16),(t1,(((t32,t30),t19),t12)),t0);
	TREE bootstrapTree = ((((((((((t7,t21),((t23,((t27,t14),(t33,(t15,(t9,t6))))),(t5,(t17,t11)))),t28),((t26,t22),t18)),(t25,t8)),t20),((t13,t3),(t10,t34))),(t2,((t29,t4),(t24,t31)))),t16),(t1,(t12,(t19,(t30,t32)))),t0);
	TREE bootstrapTree = ((t16,((t2,((t29,t4),(t31,t24))),((((((t21,t7),(t28,((((t27,t14),(((t9,t6),t15),t33)),t23),((t17,t11),t5)))),(t18,(t26,t22))),(t8,t25)),t20),((t13,t3),(t34,t10))))),(t1,(t12,(t19,(t32,t30)))),t0);
	TREE bootstrapTree = ((((t2,((t4,t29),(t24,t31))),((((((t22,t26),t18),((t21,t7),(((t5,(t17,t11)),(((t14,t27),(((t6,t9),t15),t33)),t23)),t28))),(t20,t25)),t8),((t10,t34),(t13,t3)))),t16),((t12,((t30,t32),t19)),t1),t0);
	TREE bootstrapTree = (((((t20,((t25,t8),(((t26,t22),t18),((t7,t21),(t28,(((t11,t17),t5),(t23,((t27,t14),((t15,(t9,t6)),t33))))))))),((t3,t13),(t10,t34))),(t2,((t4,t29),(t24,t31)))),t16),((t1,((t32,t30),t19)),t12),t0);
	TREE bootstrapTree = (((((t20,((t8,t25),((t18,(t22,t26)),(t28,((t7,t21),((t5,(t17,t11)),(((t14,t27),(t33,(t15,(t6,t9)))),t23))))))),((t10,t34),(t3,t13))),(t2,((t29,t4),(t31,t24)))),t16),((t12,(t19,(t32,t30))),t1),t0);
	TREE bootstrapTree = ((t16,((t2,((t24,t31),(t29,t4))),((((t25,t8),((t18,(t26,t22)),(((t21,t7),(((t11,t17),t5),(t23,((t33,(t15,(t6,t9))),(t14,t27))))),t28))),t20),((t13,t3),(t10,t34))))),(((t19,(t30,t32)),t12),t1),t0);
	TREE bootstrapTree = (((((((((t26,t22),t18),(((t7,t21),((((t14,t27),(t33,(t15,(t9,t6)))),t23),(t5,(t11,t17)))),t28)),(t25,t8)),t20),((t3,t13),(t34,t10))),(t2,((t4,t29),(t24,t31)))),t16),(t1,(t12,(t19,(t30,t32)))),t0);
	TREE bootstrapTree = ((((((t34,t10),(t3,t13)),(((t25,t8),((t18,(t26,t22)),(t28,((((t17,t11),t5),(t23,((t27,t14),((t15,(t9,t6)),t33)))),(t7,t21))))),t20)),(((t4,t29),(t31,t24)),t2)),t16),(t1,(t12,(t19,(t32,t30)))),t0);
	TREE bootstrapTree = ((((((t31,t24),(t29,t4)),t2),(((t13,t3),(t34,t10)),(((((((t23,(((t15,(t6,t9)),t33),(t14,t27))),((t11,t17),t5)),(t21,t7)),t28),(t18,(t26,t22))),(t8,t25)),t20))),t16),(t1,((t19,(t30,t32)),t12)),t0);
	TREE bootstrapTree = ((((((((((((t11,t17),t5),(t23,((t33,(t15,(t6,t9))),(t14,t27)))),(t7,t21)),t28),((t22,t26),t18)),(t8,t25)),t20),((t3,t13),(t34,t10))),(t2,((t29,t4),(t31,t24)))),t16),(t1,(t12,(t19,(t32,t30)))),t0);
	TREE bootstrapTree = ((((((t3,t13),(t10,t34)),(((t25,t8),((t18,(t26,t22)),((t21,t7),(((t5,(t11,t17)),(t23,((t27,t14),(t33,(t15,(t6,t9)))))),t28)))),t20)),(((t29,t4),(t31,t24)),t2)),t16),((t12,(t19,(t30,t32))),t1),t0);
	TREE bootstrapTree = ((t16,((t2,((t24,t31),(t4,t29))),(((t13,t3),(t10,t34)),(((t25,t8),(((t26,t22),t18),(t28,((t21,t7),(((t11,t17),t5),(((t27,t14),((t15,(t6,t9)),t33)),t23)))))),t20)))),((t12,((t30,t32),t19)),t1),t0);
	TREE bootstrapTree = ((t16,((((t4,t29),(t24,t31)),t2),(((t10,t34),(t13,t3)),(t20,(((t18,(t22,t26)),(t28,((t7,t21),((t5,(t11,t17)),(((t33,((t9,t6),t15)),(t14,t27)),t23))))),(t25,t8)))))),((t12,(t19,(t32,t30))),t1),t0);
	TREE bootstrapTree = ((t16,((((t10,t34),(t3,t13)),(t20,((((t26,t22),t18),((t21,t7),(((((t33,((t6,t9),t15)),(t14,t27)),t23),((t11,t17),t5)),t28))),(t8,t25)))),(t2,((t29,t4),(t31,t24))))),((t12,(t19,(t32,t30))),t1),t0);
	TREE bootstrapTree = ((((((t13,t3),(t10,t34)),(((((t22,t26),t18),(t28,((t21,t7),(((t17,t11),t5),(t23,((t27,t14),(t33,(t15,(t9,t6))))))))),(t25,t8)),t20)),(t2,((t29,t4),(t24,t31)))),t16),(t1,(t12,(t19,(t30,t32)))),t0);
	TREE bootstrapTree = ((t16,((t2,((t24,t31),(t4,t29))),((((t25,t8),((t18,(t22,t26)),(t28,((t7,t21),((t5,(t11,t17)),(t23,((t14,t27),(t33,(t15,(t9,t6)))))))))),t20),((t34,t10),(t3,t13))))),((((t30,t32),t19),t12),t1),t0);
	TREE bootstrapTree = ((t12,(t1,((t32,t30),t19))),(t16,((t2,((t24,t31),(t29,t4))),((((t25,t8),(((t26,t22),t18),(t28,((t21,t7),(((t11,t17),t5),(((t33,((t9,t6),t15)),(t27,t14)),t23)))))),t20),((t10,t34),(t13,t3))))),t0);
	TREE bootstrapTree = ((((t2,((t31,t24),(t4,t29))),((((t8,t25),(((((t23,((t27,t14),(((t9,t6),t15),t33))),((t11,t17),t5)),(t21,t7)),t28),(t18,(t26,t22)))),t20),((t34,t10),(t3,t13)))),t16),(((t19,(t30,t32)),t12),t1),t0);
	TREE bootstrapTree = ((((((t13,t3),(t10,t34)),(((t8,t25),((t18,(t26,t22)),((t21,t7),(t28,((t23,((t27,t14),((t15,(t6,t9)),t33))),(t5,(t17,t11))))))),t20)),(((t4,t29),(t24,t31)),t2)),t16),(((t19,(t32,t30)),t12),t1),t0);
	TREE bootstrapTree = ((((((t34,t10),(t3,t13)),(((t25,t8),((t18,(t22,t26)),((((((t27,t14),(t33,((t6,t9),t15))),t23),(t5,(t11,t17))),(t21,t7)),t28))),t20)),(t2,((t31,t24),(t4,t29)))),t16),(t1,((t19,(t30,t32)),t12)),t0);
	TREE bootstrapTree = ((((t2,((t29,t4),(t31,t24))),((((((((((((t9,t6),t15),t33),(t14,t27)),t23),(t5,(t11,t17))),(t7,t21)),t28),((t26,t22),t18)),(t8,t25)),t20),((t3,t13),(t10,t34)))),t16),(((t19,(t32,t30)),t12),t1),t0);
	TREE bootstrapTree = ((((((((t18,(t22,t26)),(t28,((t7,t21),((t23,((t14,t27),(t33,(t15,(t6,t9))))),(t5,(t17,t11)))))),(t8,t25)),t20),((t3,t13),(t10,t34))),(((t4,t29),(t31,t24)),t2)),t16),(t1,((t19,(t30,t32)),t12)),t0);
	TREE bootstrapTree = ((t16,((t2,((t31,t24),(t29,t4))),((t8,((t25,t20),((t18,(t26,t22)),(t28,((t21,t7),((t5,(t11,t17)),(t23,((t14,t27),((t15,(t9,t6)),t33))))))))),((t10,t34),(t3,t13))))),(t1,(t12,(t19,(t30,t32)))),t0);
	TREE bootstrapTree = ((t16,((t2,((t24,t31),(t4,t29))),(((t13,t3),(t10,t34)),(t20,((t25,t8),(((t26,t22),t18),(t28,(((t5,(t11,t17)),(t23,(((t15,(t6,t9)),t33),(t14,t27)))),(t7,t21))))))))),(((t19,(t30,t32)),t12),t1),t0);
	TREE bootstrapTree = ((t16,(((((((((t5,(t17,t11)),(t23,((t27,t14),(t33,((t6,t9),t15))))),(t21,t7)),t28),(t18,(t26,t22))),(t25,t8)),t20),((t10,t34),(t3,t13))),(t2,((t24,t31),(t4,t29))))),((t12,(t19,(t30,t32))),t1),t0);
	TREE bootstrapTree = ((((((t10,t34),(t13,t3)),(t20,((((t22,t26),t18),((t21,t7),(((t5,(t11,t17)),(t23,((t14,t27),(t33,((t9,t6),t15))))),t28))),(t25,t8)))),(t2,((t24,t31),(t4,t29)))),t16),((((t30,t32),t19),t12),t1),t0);
	TREE bootstrapTree = ((((t2,((t29,t4),(t24,t31))),((((t25,t8),((((t7,t21),(((t11,t17),t5),(((t27,t14),(t33,(t15,(t6,t9)))),t23))),t28),(t18,(t22,t26)))),t20),((t34,t10),(t13,t3)))),t16),((t12,(t19,(t30,t32))),t1),t0);
	TREE bootstrapTree = ((t16,((t2,((t29,t4),(t24,t31))),((((t25,t8),((t28,((t7,t21),((((t27,t14),((t15,(t9,t6)),t33)),t23),(t5,(t17,t11))))),(t18,(t22,t26)))),t20),((t13,t3),(t10,t34))))),(t1,(t12,(t19,(t32,t30)))),t0);
	TREE bootstrapTree = (((((((t8,t25),((t28,((t7,t21),(((t11,t17),t5),(t23,((t27,t14),(t33,((t9,t6),t15))))))),(t18,(t22,t26)))),t20),((t3,t13),(t34,t10))),(t2,((t4,t29),(t24,t31)))),t16),(t1,((t19,(t30,t32)),t12)),t0);
	TREE bootstrapTree = ((t16,(((((((t7,t21),((((t11,t17),t5),(t23,((t33,((t6,t9),t15)),(t14,t27)))),t28)),((t22,t26),t18)),(t8,t25)),t20),((t13,t3),(t34,t10))),(t2,((t4,t29),(t24,t31))))),(t1,(t12,(t19,(t30,t32)))),t0);
	TREE bootstrapTree = ((t16,((t2,((t4,t29),(t24,t31))),(((t34,t10),(t3,t13)),(t20,((((t26,t22),t18),(t28,((t7,t21),((t5,(t11,t17)),(t23,((t33,(t15,(t6,t9))),(t27,t14))))))),(t8,t25)))))),(t1,(t12,(t19,(t30,t32)))),t0);
	TREE bootstrapTree = ((((((t4,t29),(t31,t24)),t2),((((t25,t8),(((((t5,(t17,t11)),(t23,((t27,t14),(t33,((t6,t9),t15))))),(t21,t7)),t28),((t22,t26),t18))),t20),((t34,t10),(t3,t13)))),t16),((t12,(t19,(t30,t32))),t1),t0);
	TREE bootstrapTree = ((((((t10,t34),(t3,t13)),(t20,((t25,t8),(((t26,t22),t18),(t28,(((t5,(t11,t17)),(((t27,t14),(((t9,t6),t15),t33)),t23)),(t21,t7))))))),(((t4,t29),(t31,t24)),t2)),t16),((t12,((t32,t30),t19)),t1),t0);
	TREE bootstrapTree = ((((((t13,t3),(t34,t10)),(t20,((t8,t25),((t18,(t26,t22)),(t28,((t7,t21),((t5,(t11,t17)),(((t27,t14),(t33,((t9,t6),t15))),t23)))))))),(t2,((t29,t4),(t24,t31)))),t16),(t1,(t12,((t32,t30),t19))),t0);
	TREE bootstrapTree = ((((((t29,t4),(t31,t24)),t2),((t20,(((t18,(t26,t22)),(((t21,t7),((t5,(t17,t11)),(t23,((t14,t27),(t33,(t15,(t9,t6))))))),t28)),(t25,t8))),((t34,t10),(t13,t3)))),t16),((t12,((t32,t30),t19)),t1),t0);
	TREE bootstrapTree = ((((t2,((t4,t29),(t24,t31))),(((t13,t3),(t10,t34)),(t20,(((t18,(t22,t26)),(t28,((t7,t21),((t23,((t27,t14),(t33,(t15,(t9,t6))))),(t5,(t11,t17)))))),(t25,t8))))),t16),(t1,(t12,((t32,t30),t19))),t0);
	TREE bootstrapTree = (((((((t20,t25),(((t26,t22),t18),(((t7,t21),(((t11,t17),t5),(t23,((t14,t27),(t33,((t6,t9),t15)))))),t28))),t8),((t3,t13),(t10,t34))),(((t31,t24),(t29,t4)),t2)),t16),(((t19,(t30,t32)),t12),t1),t0);
	TREE bootstrapTree = ((((((t4,t29),(t31,t24)),t2),(((t3,t13),(t10,t34)),(t8,((t25,t20),(((t22,t26),t18),((t21,t7),((((t11,t17),t5),(t23,((t33,(t15,(t9,t6))),(t14,t27)))),t28))))))),t16),((t12,(t19,(t32,t30))),t1),t0);
	TREE bootstrapTree = (((((((((((t5,(t11,t17)),(((t27,t14),(((t6,t9),t15),t33)),t23)),(t21,t7)),t28),(t18,(t26,t22))),(t25,t20)),t8),((t34,t10),(t13,t3))),(t2,((t29,t4),(t24,t31)))),t16),((t12,((t32,t30),t19)),t1),t0);
	TREE bootstrapTree = ((((t2,((t29,t4),(t24,t31))),(((((t18,(t26,t22)),(((((t11,t17),t5),(((t33,(t15,(t6,t9))),(t27,t14)),t23)),(t7,t21)),t28)),(t25,t20)),t8),((t34,t10),(t3,t13)))),t16),((t12,(t19,(t32,t30))),t1),t0);
	TREE bootstrapTree = ((t16,((((t13,t3),(t10,t34)),(((t8,t25),(((t26,t22),t18),((t7,t21),(((t23,((t14,t27),(t33,((t9,t6),t15)))),((t17,t11),t5)),t28)))),t20)),(t2,((t31,t24),(t4,t29))))),(t1,(t12,(t19,(t32,t30)))),t0);
	TREE bootstrapTree = ((t16,((((t31,t24),(t29,t4)),t2),(((t13,t3),(t10,t34)),(t8,((t25,t20),(((t21,t7),(t28,((t5,(t11,t17)),(t23,(((t15,(t9,t6)),t33),(t14,t27)))))),(t18,(t26,t22)))))))),(t1,((t19,(t32,t30)),t12)),t0);
	TREE bootstrapTree = (((((((((((t23,((t27,t14),(t33,(t15,(t9,t6))))),((t17,t11),t5)),(t7,t21)),t28),(t18,(t22,t26))),(t25,t8)),t20),((t10,t34),(t3,t13))),(t2,((t24,t31),(t4,t29)))),t16),(t1,(t12,((t30,t32),t19))),t0);
	TREE bootstrapTree = ((t16,(((t20,(((t18,(t22,t26)),((t21,t7),(((t5,(t17,t11)),(t23,((t14,t27),((t15,(t9,t6)),t33)))),t28))),(t25,t8))),((t13,t3),(t10,t34))),(t2,((t29,t4),(t31,t24))))),(((t19,(t30,t32)),t12),t1),t0);
	TREE bootstrapTree = (((((((((t22,t26),t18),(((t21,t7),((t5,(t11,t17)),(t23,((t27,t14),((t15,(t9,t6)),t33))))),t28)),(t8,t25)),t20),((t13,t3),(t10,t34))),(((t31,t24),(t4,t29)),t2)),t16),(t1,(t12,(t19,(t32,t30)))),t0);
	TREE bootstrapTree = ((((((t10,t34),(t13,t3)),(((t8,t25),((t18,(t22,t26)),(t28,((t21,t7),((t5,(t11,t17)),(t23,((t27,t14),(((t6,t9),t15),t33)))))))),t20)),(((t4,t29),(t31,t24)),t2)),t16),((t12,(t19,(t32,t30))),t1),t0);
	TREE bootstrapTree = ((t16,((t2,((t31,t24),(t29,t4))),((t8,((t25,t20),(((t26,t22),t18),(t28,((t7,t21),((t5,(t11,t17)),(t23,(((t15,(t9,t6)),t33),(t14,t27))))))))),((t3,t13),(t10,t34))))),((t12,(t19,(t30,t32))),t1),t0);
	TREE bootstrapTree = ((((((((t18,(t26,t22)),(t28,((t7,t21),((t5,(t11,t17)),(t23,((t15,(t9,t6)),(t33,(t27,t14)))))))),(t25,t8)),t20),((t34,t10),(t13,t3))),(((t29,t4),(t31,t24)),t2)),t16),((t12,(t19,(t32,t30))),t1),t0);
	TREE bootstrapTree = ((((((t13,t3),(t34,t10)),(t8,((t25,t20),((t18,(t22,t26)),(t28,((t7,t21),((t23,(((t15,(t9,t6)),t33),(t14,t27))),((t11,t17),t5)))))))),(t2,((t29,t4),(t24,t31)))),t16),(t1,(t12,(t19,(t30,t32)))),t0);
	TREE bootstrapTree = ((((((((t28,((t7,t21),((t23,((t14,t27),(t33,(t15,(t6,t9))))),(t5,(t17,t11))))),(t18,(t22,t26))),(t25,t8)),t20),((t3,t13),(t10,t34))),(t2,((t29,t4),(t24,t31)))),t16),((t12,((t30,t32),t19)),t1),t0);
	TREE bootstrapTree = (((((t20,(((t18,(t22,t26)),(t28,((t7,t21),((t5,(t17,t11)),(t23,((t27,t14),(t33,(t15,(t6,t9))))))))),(t25,t8))),((t10,t34),(t13,t3))),(t2,((t4,t29),(t31,t24)))),t16),(t1,(t12,(t19,(t30,t32)))),t0);
	TREE bootstrapTree = (((((t8,((((t28,((t21,t7),((t5,(t17,t11)),(t23,((t14,t27),(((t6,t9),t15),t33)))))),t20),(t18,(t26,t22))),t25)),((t3,t13),(t10,t34))),(t2,((t31,t24),(t4,t29)))),t16),((((t32,t30),t19),t12),t1),t0);
	TREE bootstrapTree = ((((((((t18,(t26,t22)),((t7,t21),(t28,((((((t9,t6),t15),t33),(t27,t14)),t23),(t5,(t17,t11)))))),(t25,t8)),t20),((t13,t3),(t10,t34))),(((t29,t4),(t31,t24)),t2)),t16),(t1,(t12,(t19,(t30,t32)))),t0);
	TREE bootstrapTree = ((((t2,((t4,t29),(t24,t31))),(((t34,t10),(t13,t3)),(t8,((t25,t20),((t28,((t7,t21),((t23,((t27,t14),((t15,(t6,t9)),t33))),(t5,(t17,t11))))),((t26,t22),t18)))))),t16),((t12,(t19,(t30,t32))),t1),t0);
	TREE bootstrapTree = ((t16,((((t4,t29),(t24,t31)),t2),(((t3,t13),(t34,t10)),(t8,((t25,t20),(((t26,t22),t18),(t28,((t7,t21),((t5,(t11,t17)),(((t14,t27),((t15,(t9,t6)),t33)),t23)))))))))),((((t32,t30),t19),t12),t1),t0);
	TREE bootstrapTree = ((((((t29,t4),(t31,t24)),t2),((t20,((t8,t25),((t18,(t22,t26)),(t28,((t7,t21),((t5,(t11,t17)),(t23,((t27,t14),((t15,(t6,t9)),t33))))))))),((t13,t3),(t10,t34)))),t16),(((t19,(t30,t32)),t12),t1),t0);
	TREE bootstrapTree = ((t16,((((t10,t34),(t3,t13)),(t20,((t25,t8),((t18,(t26,t22)),((t21,t7),(((t5,(t17,t11)),(t23,((t14,t27),(t33,(t15,(t6,t9)))))),t28)))))),(((t4,t29),(t24,t31)),t2))),(t1,(t12,(t19,(t30,t32)))),t0);
	TREE bootstrapTree = ((((t2,((t29,t4),(t31,t24))),(((((((((t17,t11),t5),(t23,((t27,t14),(t33,((t9,t6),t15))))),t28),(t7,t21)),(t18,(t22,t26))),(t8,t25)),t20),((t10,t34),(t3,t13)))),t16),(t1,(t12,((t30,t32),t19))),t0);
	TREE bootstrapTree = ((((t2,((t24,t31),(t4,t29))),((((t8,t25),(((((t23,((t27,t14),(((t9,t6),t15),t33))),((t17,t11),t5)),(t21,t7)),t28),(t18,(t22,t26)))),t20),((t10,t34),(t13,t3)))),t16),((t12,(t19,(t30,t32))),t1),t0);
	TREE bootstrapTree = ((((t2,((t29,t4),(t31,t24))),(((t3,t13),(t34,t10)),(t8,((t25,t20),(((t7,t21),(((t5,(t17,t11)),(t23,((t27,t14),(t33,((t9,t6),t15))))),t28)),((t26,t22),t18)))))),t16),((t12,(t19,(t32,t30))),t1),t0);
	TREE bootstrapTree = ((t16,((((t34,t10),(t3,t13)),((((((t21,t7),((t5,(t17,t11)),(t23,((t33,((t6,t9),t15)),(t14,t27))))),t28),(t18,(t22,t26))),(t20,t25)),t8)),(((t4,t29),(t24,t31)),t2))),(t1,(t12,(t19,(t30,t32)))),t0);
	TREE bootstrapTree = ((((t2,((t29,t4),(t31,t24))),(((t3,t13),(t10,t34)),(((((((((((t9,t6),t15),t33),(t27,t14)),t23),(t5,(t17,t11))),(t7,t21)),t28),(t18,(t22,t26))),(t25,t20)),t8))),t16),((t12,(t19,(t30,t32))),t1),t0);
	TREE bootstrapTree = ((((t2,((t24,t31),(t4,t29))),((((t8,t25),((t18,(t26,t22)),(t28,((t21,t7),((t5,(t17,t11)),(t23,((t27,t14),((t15,(t9,t6)),t33)))))))),t20),((t10,t34),(t13,t3)))),t16),((t12,(t19,(t30,t32))),t1),t0);
	TREE bootstrapTree = ((((((((t18,(t22,t26)),(((((((t15,(t6,t9)),t33),(t14,t27)),t23),(t5,(t11,t17))),(t7,t21)),t28)),(t25,t20)),t8),((t13,t3),(t34,t10))),(t2,((t29,t4),(t24,t31)))),t16),(t1,(t12,(t19,(t30,t32)))),t0);
	TREE bootstrapTree = ((t16,(((t20,((t8,t25),(((t28,((t5,(t17,t11)),(t23,(((t15,(t6,t9)),t33),(t14,t27))))),(t7,t21)),((t22,t26),t18)))),((t13,t3),(t34,t10))),(t2,((t24,t31),(t29,t4))))),(((t19,(t32,t30)),t12),t1),t0);
	TREE bootstrapTree = ((t16,((((t4,t29),(t31,t24)),t2),(((t3,t13),(t34,t10)),(t20,((t25,t8),((t18,(t26,t22)),(t28,((t7,t21),((t5,(t11,t17)),(((t14,t27),(t33,((t9,t6),t15))),t23)))))))))),((t12,(t19,(t32,t30))),t1),t0);
	TREE bootstrapTree = (((((((((((((((t6,t9),t15),t33),(t14,t27)),t23),(t5,(t11,t17))),(t21,t7)),t28),((t22,t26),t18)),(t20,t25)),t8),((t13,t3),(t10,t34))),(t2,((t4,t29),(t31,t24)))),t16),((t12,(t19,(t32,t30))),t1),t0);
	TREE bootstrapTree = ((((((((((((((t15,(t9,t6)),t33),(t27,t14)),t23),(t5,(t17,t11))),(t7,t21)),t28),((t22,t26),t18)),(t25,t20)),t8),((t3,t13),(t10,t34))),(t2,((t31,t24),(t29,t4)))),t16),(t1,(t12,((t32,t30),t19))),t0);
	TREE bootstrapTree = ((t16,(((((((t7,t21),((((((t15,(t9,t6)),t33),(t14,t27)),t23),(t5,(t17,t11))),t28)),(t18,(t22,t26))),(t25,t8)),t20),((t34,t10),(t13,t3))),(((t24,t31),(t29,t4)),t2))),((t12,(t19,(t30,t32))),t1),t0);
	TREE bootstrapTree = ((((((((t28,((t7,t21),((t5,(t11,t17)),(t23,((t27,t14),(t33,(t15,(t6,t9)))))))),(t18,(t26,t22))),(t8,t25)),t20),((t3,t13),(t34,t10))),(t2,((t29,t4),(t31,t24)))),t16),((t12,(t19,(t32,t30))),t1),t0);
	TREE bootstrapTree = ((t16,((t2,((t31,t24),(t29,t4))),(((t10,t34),(t13,t3)),(t8,((t20,t25),(((t26,t22),t18),(t28,((t21,t7),(((t17,t11),t5),(t23,((t14,t27),(t33,(t15,(t6,t9)))))))))))))),((t12,((t32,t30),t19)),t1),t0);
	TREE bootstrapTree = ((((((t13,t3),(t34,t10)),(((((t22,t26),t18),(t28,((t7,t21),(((t11,t17),t5),(t23,(((t15,(t9,t6)),t33),(t14,t27))))))),(t25,t8)),t20)),(((t4,t29),(t31,t24)),t2)),t16),((((t30,t32),t19),t12),t1),t0);
	TREE bootstrapTree = ((t16,((t2,((t31,t24),(t29,t4))),((t8,((t20,t25),((t28,((t21,t7),((t5,(t17,t11)),(t23,((t27,t14),(((t6,t9),t15),t33)))))),(t18,(t26,t22))))),((t3,t13),(t10,t34))))),(t1,(t12,((t32,t30),t19))),t0);
	TREE bootstrapTree = ((((((t3,t13),(t34,t10)),(t20,(((t28,((t7,t21),((t23,((t27,t14),(((t9,t6),t15),t33))),((t17,t11),t5)))),(t18,(t26,t22))),(t25,t8)))),(t2,((t29,t4),(t31,t24)))),t16),((t12,((t32,t30),t19)),t1),t0);
	TREE bootstrapTree = ((((t2,((t24,t31),(t29,t4))),((t8,(((t28,((t7,t21),((t5,(t17,t11)),(t23,((t33,(t15,(t9,t6))),(t27,t14)))))),(t18,(t26,t22))),(t20,t25))),((t10,t34),(t3,t13)))),t16),(t1,((t19,(t32,t30)),t12)),t0);
	TREE bootstrapTree = (((((t20,((t8,t25),((t18,(t22,t26)),((t7,t21),(t28,(((t17,t11),t5),(t23,((t33,(t15,(t6,t9))),(t14,t27))))))))),((t3,t13),(t34,t10))),(((t4,t29),(t24,t31)),t2)),t16),((t12,((t30,t32),t19)),t1),t0);
	TREE bootstrapTree = (((((t20,(((((t7,t21),(((t17,t11),t5),(t23,((t27,t14),(t33,((t6,t9),t15)))))),t28),(t18,(t22,t26))),(t25,t8))),((t13,t3),(t10,t34))),(((t4,t29),(t24,t31)),t2)),t16),((t12,(t19,(t30,t32))),t1),t0);
	TREE bootstrapTree = ((t16,((t2,((t29,t4),(t24,t31))),(((t34,t10),(t3,t13)),(t20,((t8,t25),((t18,(t26,t22)),(((t21,t7),((t23,((t14,t27),(t33,((t6,t9),t15)))),(t5,(t11,t17)))),t28))))))),((t12,(t19,(t30,t32))),t1),t0);
	TREE bootstrapTree = ((t16,(((((((((((((t9,t6),t15),t33),(t14,t27)),t23),(t5,(t11,t17))),(t21,t7)),t28),(t18,(t26,t22))),(t20,t25)),t8),((t34,t10),(t13,t3))),(t2,((t4,t29),(t31,t24))))),(((t19,(t32,t30)),t12),t1),t0);
	TREE bootstrapTree = ((t16,((((t3,t13),(t10,t34)),(((t25,t8),(((t22,t26),t18),(t28,((t7,t21),((t5,(t17,t11)),(t23,((t27,t14),(t33,((t9,t6),t15))))))))),t20)),(t2,((t31,t24),(t29,t4))))),(t1,(t12,(t19,(t30,t32)))),t0);
	TREE bootstrapTree = ((t16,((((((((t7,t21),((((((t6,t9),t15),t33),(t27,t14)),t23),(t5,(t11,t17)))),t28),(t18,(t26,t22))),(t25,t20)),t8),((t3,t13),(t10,t34))),(t2,((t29,t4),(t24,t31))))),((t12,(t19,(t30,t32))),t1),t0);
	TREE bootstrapTree = ((t16,((t2,((t29,t4),(t24,t31))),(((t34,t10),(t3,t13)),(((t8,t25),((t28,(((t23,((t27,t14),(t33,(t15,(t6,t9))))),(t5,(t11,t17))),(t7,t21))),(t18,(t22,t26)))),t20)))),((((t32,t30),t19),t12),t1),t0);
	TREE bootstrapTree = ((t16,((((t31,t24),(t4,t29)),t2),((((t25,t8),((t18,(t26,t22)),((t7,t21),((((t11,t17),t5),(((t33,(t15,(t9,t6))),(t14,t27)),t23)),t28)))),t20),((t13,t3),(t34,t10))))),(t1,(t12,((t30,t32),t19))),t0);
	TREE bootstrapTree = (((((((t8,t25),((((t7,t21),((t5,(t17,t11)),((((t15,(t6,t9)),t33),(t14,t27)),t23))),t28),(t18,(t22,t26)))),t20),((t10,t34),(t3,t13))),(t2,((t31,t24),(t29,t4)))),t16),(t1,((t19,(t32,t30)),t12)),t0);
	TREE bootstrapTree = (((((((((t21,t7),(t28,((t5,(t17,t11)),(((t27,t14),(((t6,t9),t15),t33)),t23)))),(t18,(t22,t26))),(t8,t25)),t20),((t10,t34),(t13,t3))),(t2,((t24,t31),(t29,t4)))),t16),(t1,(t12,(t19,(t32,t30)))),t0);
	TREE bootstrapTree = ((t16,((t2,((t24,t31),(t29,t4))),((t8,((t25,t20),((t18,(t22,t26)),(t28,((t21,t7),(((t17,t11),t5),(t23,((t27,t14),(t33,(t15,(t9,t6))))))))))),((t3,t13),(t34,t10))))),((t12,(t19,(t32,t30))),t1),t0);
	TREE bootstrapTree = (((((((t18,(t22,t26)),(t20,(t28,((t21,t7),(((t11,t17),t5),(t23,((t14,t27),(t33,((t6,t9),t15))))))))),(t8,t25)),((t10,t34),(t3,t13))),(((t29,t4),(t24,t31)),t2)),t16),(t1,(t12,(t19,(t30,t32)))),t0);
	TREE bootstrapTree = ((((t2,((t24,t31),(t4,t29))),(((t10,t34),(t3,t13)),(((((t21,t7),(t28,(((((t9,t6),t15),(t33,(t27,t14))),t23),(t5,(t17,t11))))),((t26,t22),t18)),(t8,t25)),t20))),t16),((t12,(t19,(t32,t30))),t1),t0);
	TREE bootstrapTree = ((t16,((((t4,t29),(t31,t24)),t2),(((t10,t34),(t13,t3)),((((t18,(t22,t26)),(((t7,t21),(((t11,t17),t5),(t23,((t27,t14),((t15,(t6,t9)),t33))))),t28)),(t8,t25)),t20)))),(t1,(t12,((t32,t30),t19))),t0);
	TREE bootstrapTree = ((t16,(((((((t22,t26),t18),((t7,t21),(((t5,(t11,t17)),(t23,((t27,t14),((t15,(t6,t9)),t33)))),t28))),(t8,t25)),t20),((t34,t10),(t3,t13))),(t2,((t24,t31),(t4,t29))))),(t1,(((t32,t30),t19),t12)),t0);
	TREE bootstrapTree = ((((t2,((t29,t4),(t24,t31))),((((((((t23,((t27,t14),(((t9,t6),t15),t33))),(t5,(t11,t17))),(t7,t21)),t28),(t18,(t26,t22))),(t25,t8)),t20),((t10,t34),(t3,t13)))),t16),((((t32,t30),t19),t12),t1),t0);
	TREE bootstrapTree = ((((((((((((t11,t17),t5),(t23,((t27,t14),((t15,(t9,t6)),t33)))),(t7,t21)),t28),(t18,(t22,t26))),(t25,t8)),t20),((t34,t10),(t13,t3))),(t2,((t31,t24),(t29,t4)))),t16),(t1,(t12,((t30,t32),t19))),t0);
	TREE bootstrapTree = ((((((((((t7,t21),((t5,(t11,t17)),(t23,((t14,t27),((t15,(t9,t6)),t33))))),t28),(t18,(t22,t26))),(t25,t8)),t20),((t34,t10),(t3,t13))),(t2,((t29,t4),(t24,t31)))),t16),((t12,((t32,t30),t19)),t1),t0);
	TREE bootstrapTree = ((t16,((((t3,t13),(t10,t34)),(((t25,t8),(((t22,t26),t18),((t7,t21),(((t5,(t17,t11)),(t23,((t27,t14),((t15,(t6,t9)),t33)))),t28)))),t20)),(((t4,t29),(t24,t31)),t2))),(t1,(t12,((t32,t30),t19))),t0);
	TREE bootstrapTree = ((t16,((t2,((t24,t31),(t4,t29))),(((t10,t34),(t3,t13)),(((t25,t8),((t18,(t26,t22)),(t28,((t7,t21),(((t11,t17),t5),(t23,((t14,t27),(t33,((t6,t9),t15))))))))),t20)))),((t12,(t19,(t30,t32))),t1),t0);
	TREE bootstrapTree = (((((((((((t5,(t11,t17)),(t23,((t14,t27),(((t6,t9),t15),t33)))),(t7,t21)),t28),((t26,t22),t18)),(t25,t8)),t20),((t34,t10),(t3,t13))),(t2,((t4,t29),(t31,t24)))),t16),(t1,(((t32,t30),t19),t12)),t0);
	TREE bootstrapTree = ((t16,(((t20,(((t28,((t7,t21),((t5,(t17,t11)),(t23,((t33,((t9,t6),t15)),(t14,t27)))))),((t22,t26),t18)),(t25,t8))),((t13,t3),(t10,t34))),(t2,((t4,t29),(t31,t24))))),((((t30,t32),t19),t12),t1),t0);
	TREE bootstrapTree = ((((((t3,t13),(t10,t34)),(((t8,t25),(((((t23,((t14,t27),(t33,(t15,(t9,t6))))),(t5,(t11,t17))),(t21,t7)),t28),(t18,(t22,t26)))),t20)),(t2,((t4,t29),(t31,t24)))),t16),((t12,(t19,(t32,t30))),t1),t0);
	TREE bootstrapTree = ((t16,((((t3,t13),(t10,t34)),(t8,((t25,t20),((t18,(t22,t26)),((t7,t21),(t28,(((t17,t11),t5),(t23,((t14,t27),(t33,(t15,(t9,t6)))))))))))),(t2,((t4,t29),(t31,t24))))),(t1,(t12,(t19,(t32,t30)))),t0);
	TREE bootstrapTree = ((((t2,((t31,t24),(t4,t29))),(((t3,t13),(t34,t10)),(((t25,t8),(((t7,t21),(t28,((t23,((t33,((t6,t9),t15)),(t14,t27))),(t5,(t11,t17))))),(t18,(t22,t26)))),t20))),t16),((t12,((t32,t30),t19)),t1),t0);
	TREE bootstrapTree = ((t16,((t2,((t4,t29),(t24,t31))),(((t13,t3),(t34,t10)),(t8,(((t18,(t26,t22)),(t28,(((t5,(t11,t17)),(t23,((t27,t14),(((t6,t9),t15),t33)))),(t21,t7)))),(t20,t25)))))),(((t19,(t32,t30)),t12),t1),t0);
	TREE bootstrapTree = (((((((((((t5,(t11,t17)),(t23,((t27,t14),(t33,((t9,t6),t15))))),(t7,t21)),t28),((t22,t26),t18)),(t8,t25)),t20),((t13,t3),(t34,t10))),(t2,((t31,t24),(t29,t4)))),t16),((t12,(t19,(t30,t32))),t1),t0);
	TREE bootstrapTree = (((((t8,((t25,t20),(((t26,t22),t18),(t28,((t21,t7),(((t17,t11),t5),(t23,((t27,t14),((t15,(t6,t9)),t33))))))))),((t13,t3),(t34,t10))),(((t4,t29),(t31,t24)),t2)),t16),(t1,(((t32,t30),t19),t12)),t0);
	TREE bootstrapTree = (((((t20,((t8,t25),((t18,(t26,t22)),(t28,((t7,t21),(((t11,t17),t5),(t23,((t33,((t6,t9),t15)),(t14,t27))))))))),((t34,t10),(t13,t3))),(t2,((t29,t4),(t24,t31)))),t16),(((t19,(t30,t32)),t12),t1),t0);
	TREE bootstrapTree = (((((((t25,t20),((t28,((t21,t7),(((t17,t11),t5),(t23,((t33,((t6,t9),t15)),(t14,t27)))))),((t26,t22),t18))),t8),((t3,t13),(t34,t10))),(t2,((t29,t4),(t24,t31)))),t16),(t1,((t19,(t32,t30)),t12)),t0);
	TREE bootstrapTree = ((((t2,((t29,t4),(t24,t31))),(((t3,t13),(t10,t34)),(((t8,t25),((t18,(t26,t22)),((t7,t21),(t28,((t5,(t11,t17)),(t23,((t27,t14),((t15,(t6,t9)),t33)))))))),t20))),t16),((t12,(t19,(t32,t30))),t1),t0);
	TREE bootstrapTree = ((t12,(t1,((t30,t32),t19))),(t16,((t2,((t24,t31),(t29,t4))),((((t8,t25),((t28,((t7,t21),((t23,((t27,t14),(((t6,t9),t15),t33))),((t11,t17),t5)))),(t18,(t26,t22)))),t20),((t34,t10),(t13,t3))))),t0);
	TREE bootstrapTree = ((t16,((((t4,t29),(t24,t31)),t2),(((t10,t34),(t3,t13)),(((t8,t25),((t18,(t22,t26)),(t28,(((t5,(t11,t17)),(t23,((t27,t14),(t33,(t15,(t6,t9)))))),(t7,t21))))),t20)))),(t1,(((t32,t30),t19),t12)),t0);
	TREE bootstrapTree = (((((t8,((t20,t25),((t18,(t22,t26)),(t28,(((t23,((t14,t27),((t15,(t6,t9)),t33))),((t17,t11),t5)),(t7,t21)))))),((t13,t3),(t34,t10))),(t2,((t29,t4),(t31,t24)))),t16),((t12,(t19,(t32,t30))),t1),t0);
	TREE bootstrapTree = (((((((((((t23,((t27,t14),(t33,(t15,(t9,t6))))),(t5,(t17,t11))),(t7,t21)),t28),((t22,t26),t18)),(t25,t8)),t20),((t10,t34),(t13,t3))),(t2,((t31,t24),(t4,t29)))),t16),(t1,(t12,(t19,(t32,t30)))),t0);
	TREE bootstrapTree = ((((((((((t7,t21),((t5,(t17,t11)),(t23,((t27,t14),(t33,((t6,t9),t15)))))),t28),((t26,t22),t18)),(t8,t25)),t20),((t34,t10),(t13,t3))),(t2,((t31,t24),(t29,t4)))),t16),((t12,(t19,(t30,t32))),t1),t0);
	TREE bootstrapTree = ((((t2,((t24,t31),(t4,t29))),((t8,(((t18,(t22,t26)),(t28,((t21,t7),(((t17,t11),t5),(t23,((t14,t27),(((t6,t9),t15),t33))))))),(t20,t25))),((t3,t13),(t10,t34)))),t16),(t1,(((t32,t30),t19),t12)),t0);
	TREE bootstrapTree = ((((t2,((t4,t29),(t31,t24))),((((((t22,t26),t18),(t28,((t21,t7),((t5,(t11,t17)),(((t33,(t15,(t9,t6))),(t27,t14)),t23))))),(t25,t8)),t20),((t34,t10),(t13,t3)))),t16),((t12,(t19,(t32,t30))),t1),t0);
	TREE bootstrapTree = ((t16,((t2,((t29,t4),(t24,t31))),((((t8,t25),((t18,(t26,t22)),(t28,((t21,t7),((t23,((t14,t27),(t33,(t15,(t6,t9))))),(t5,(t17,t11))))))),t20),((t34,t10),(t13,t3))))),(((t19,(t32,t30)),t12),t1),t0);
	TREE bootstrapTree = ((((((t34,t10),(t3,t13)),(t8,((t25,t20),((t18,(t26,t22)),(t28,(((t5,(t17,t11)),(((t14,t27),(((t6,t9),t15),t33)),t23)),(t21,t7))))))),(((t4,t29),(t31,t24)),t2)),t16),(t1,(t12,(t19,(t32,t30)))),t0);
	TREE bootstrapTree = ((((((t10,t34),(t3,t13)),(((t8,t25),(((t22,t26),t18),(t28,((t7,t21),(((t11,t17),t5),(t23,((t33,(t15,(t6,t9))),(t14,t27)))))))),t20)),(((t24,t31),(t29,t4)),t2)),t16),(t1,(t12,(t19,(t30,t32)))),t0);
	TREE bootstrapTree = ((((((t3,t13),(t10,t34)),(((t8,t25),((t18,(t26,t22)),(t28,((t21,t7),((t23,((t15,(t9,t6)),(t33,(t27,t14)))),(t5,(t11,t17))))))),t20)),(t2,((t4,t29),(t24,t31)))),t16),(t1,(t12,(t19,(t30,t32)))),t0);
	TREE bootstrapTree = ((t16,((((t24,t31),(t4,t29)),t2),(((t10,t34),(t3,t13)),(t20,((((t22,t26),t18),((t21,t7),(((t5,(t11,t17)),(t23,((t14,t27),((t15,(t9,t6)),t33)))),t28))),(t8,t25)))))),(((t19,(t30,t32)),t12),t1),t0);
	TREE bootstrapTree = ((((t2,((t31,t24),(t4,t29))),((((((((t5,(t11,t17)),(((t27,t14),((t15,(t9,t6)),t33)),t23)),(t21,t7)),t28),(t18,(t22,t26))),(t25,t8)),t20),((t34,t10),(t13,t3)))),t16),(t1,(t12,(t19,(t32,t30)))),t0);
	TREE bootstrapTree = ((t16,((t2,((t29,t4),(t31,t24))),(((t10,t34),(t13,t3)),(t8,((t25,t20),(((t22,t26),t18),(t28,((t7,t21),((t5,(t17,t11)),(t23,((t33,(t15,(t6,t9))),(t27,t14)))))))))))),(t1,(t12,(t19,(t32,t30)))),t0);
	TREE bootstrapTree = ((((t2,((t4,t29),(t24,t31))),(((t34,t10),(t3,t13)),(t8,(t25,((t18,(t22,t26)),(t20,(t28,((t21,t7),((t23,((t27,t14),((t15,(t9,t6)),t33))),(t5,(t17,t11))))))))))),t16),(((t19,(t32,t30)),t12),t1),t0);
	TREE bootstrapTree = ((t16,((((t31,t24),(t29,t4)),t2),((t20,((t25,t8),(((t26,t22),t18),(t28,((((t17,t11),t5),(t23,((t27,t14),((t15,(t9,t6)),t33)))),(t21,t7)))))),((t3,t13),(t10,t34))))),(t1,(t12,((t30,t32),t19))),t0);
	TREE bootstrapTree = ((((((t3,t13),(t34,t10)),(t8,(((t18,(t26,t22)),(t28,((t7,t21),((t5,(t17,t11)),(t23,((t27,t14),(((t9,t6),t15),t33))))))),(t20,t25)))),(t2,((t29,t4),(t31,t24)))),t16),(t1,(t12,(t19,(t32,t30)))),t0);
	TREE bootstrapTree = ((t16,(((((t25,t8),((t18,(t22,t26)),(t28,((t21,t7),(((t17,t11),t5),(((t14,t27),(t33,(t15,(t9,t6)))),t23)))))),t20),((t13,t3),(t10,t34))),(t2,((t31,t24),(t4,t29))))),((t12,(t19,(t32,t30))),t1),t0);
	TREE bootstrapTree = ((t16,(((t8,((t20,t25),(((((((t14,t27),((t15,(t6,t9)),t33)),t23),((t17,t11),t5)),(t7,t21)),t28),(t18,(t26,t22))))),((t10,t34),(t3,t13))),(t2,((t31,t24),(t4,t29))))),(((t19,(t32,t30)),t12),t1),t0);
	TREE bootstrapTree = ((((t2,((t31,t24),(t4,t29))),(((t34,t10),(t3,t13)),(t20,((t8,t25),((t18,(t26,t22)),(t28,((t7,t21),((t5,(t17,t11)),(t23,((t27,t14),(((t9,t6),t15),t33))))))))))),t16),(t1,(t12,(t19,(t30,t32)))),t0);
	TREE bootstrapTree = ((((t2,((t24,t31),(t4,t29))),((((((((((t14,t27),(t33,(t15,(t9,t6)))),t23),(t5,(t17,t11))),(t7,t21)),t28),(t18,(t26,t22))),(t25,t8)),t20),((t10,t34),(t3,t13)))),t16),((t12,(t19,(t30,t32))),t1),t0);
	TREE bootstrapTree = ((t16,((t2,((t29,t4),(t31,t24))),(((t10,t34),(t13,t3)),(t20,((t8,t25),(((t26,t22),t18),(t28,((t21,t7),((t23,((t33,(t15,(t9,t6))),(t14,t27))),((t17,t11),t5)))))))))),(t1,(t12,((t30,t32),t19))),t0);
	TREE bootstrapTree = ((t16,((((t31,t24),(t4,t29)),t2),(((t13,t3),(t34,t10)),(t20,((t25,t8),(((t26,t22),t18),(t28,((t21,t7),((t5,(t11,t17)),(t23,((t27,t14),(t33,(t15,(t9,t6)))))))))))))),(t1,(t12,(t19,(t32,t30)))),t0);
	TREE bootstrapTree = ((((t2,((t24,t31),(t4,t29))),(((t10,t34),(t3,t13)),(((t25,t8),((t18,(t22,t26)),((t7,t21),(t28,((((t27,t14),(((t6,t9),t15),t33)),t23),(t5,(t11,t17))))))),t20))),t16),(t1,(t12,(t19,(t32,t30)))),t0);
	TREE bootstrapTree = ((t16,((((t13,t3),(t10,t34)),(t20,((t8,t25),((t18,(t22,t26)),(t28,((t7,t21),((t5,(t17,t11)),(t23,((t27,t14),((t15,(t9,t6)),t33)))))))))),(((t4,t29),(t24,t31)),t2))),((t12,((t30,t32),t19)),t1),t0);
	TREE bootstrapTree = ((t16,((t2,((t31,t24),(t29,t4))),(((t10,t34),(t3,t13)),(t8,((t20,t25),(((t26,t22),t18),(t28,((t7,t21),(((t17,t11),t5),(t23,((t33,(t15,(t6,t9))),(t14,t27)))))))))))),((t12,((t30,t32),t19)),t1),t0);
	TREE bootstrapTree = ((t16,((((t3,t13),(t10,t34)),((((((t7,t21),(((t11,t17),t5),(t23,((t14,t27),(t33,(t15,(t6,t9))))))),t28),(t18,(t26,t22))),(t25,t20)),t8)),(t2,((t24,t31),(t4,t29))))),(t1,(t12,(t19,(t30,t32)))),t0);
	TREE bootstrapTree = ((((t2,((t4,t29),(t31,t24))),((((t8,t25),((t18,(t22,t26)),(t28,((t21,t7),((t5,(t11,t17)),(t23,((t27,t14),(((t9,t6),t15),t33)))))))),t20),((t3,t13),(t34,t10)))),t16),((t12,((t30,t32),t19)),t1),t0);
	TREE bootstrapTree = (((((((t8,t25),((((t7,t21),((t23,((t14,t27),((t15,(t6,t9)),t33))),((t17,t11),t5))),t28),(t18,(t22,t26)))),t20),((t3,t13),(t34,t10))),(t2,((t31,t24),(t4,t29)))),t16),((t12,((t32,t30),t19)),t1),t0);
	TREE bootstrapTree = ((t16,((((t3,t13),(t34,t10)),((((((t21,t7),(((t17,t11),t5),(t23,((t14,t27),(((t9,t6),t15),t33))))),t28),(t18,(t22,t26))),(t25,t8)),t20)),(t2,((t31,t24),(t4,t29))))),((t12,(t19,(t30,t32))),t1),t0);
	TREE bootstrapTree = ((t16,((t2,((t4,t29),(t24,t31))),((((t25,t8),(((t22,t26),t18),(t28,((t21,t7),((t5,(t11,t17)),(t23,((t27,t14),(t33,(t15,(t9,t6)))))))))),t20),((t10,t34),(t3,t13))))),((t12,(t19,(t32,t30))),t1),t0);
	TREE bootstrapTree = ((t16,((((t29,t4),(t24,t31)),t2),((((t25,t8),((t28,((t7,t21),((t5,(t17,t11)),(t23,((t33,(t15,(t9,t6))),(t14,t27)))))),(t18,(t22,t26)))),t20),((t10,t34),(t13,t3))))),((t12,(t19,(t30,t32))),t1),t0);
	TREE bootstrapTree = ((((((t10,t34),(t3,t13)),(t20,((t25,t8),((t28,((t21,t7),((t5,(t17,t11)),(t23,((t14,t27),(t33,(t15,(t9,t6)))))))),(t18,(t26,t22)))))),(((t4,t29),(t31,t24)),t2)),t16),(t1,(t12,((t32,t30),t19))),t0);
	TREE bootstrapTree = ((((((t3,t13),(t10,t34)),(((((t21,t7),(t28,(((((t15,(t6,t9)),t33),(t14,t27)),t23),(t5,(t11,t17))))),(t18,(t26,t22))),(t25,t8)),t20)),(t2,((t29,t4),(t24,t31)))),t16),((t12,(t19,(t32,t30))),t1),t0);
	TREE bootstrapTree = (((((((((t7,t21),(t28,((((t27,t14),(t33,(t15,(t6,t9)))),t23),(t5,(t17,t11))))),(t18,(t26,t22))),(t25,t8)),t20),((t10,t34),(t13,t3))),(t2,((t29,t4),(t24,t31)))),t16),((t12,(t19,(t32,t30))),t1),t0);
	TREE bootstrapTree = (((((((((((((((t9,t6),t15),t33),(t14,t27)),t23),((t11,t17),t5)),(t7,t21)),t28),(t18,(t22,t26))),(t8,t25)),t20),((t3,t13),(t10,t34))),(t2,((t29,t4),(t31,t24)))),t16),(((t19,(t30,t32)),t12),t1),t0);
	TREE bootstrapTree = ((((t2,((t31,t24),(t4,t29))),(((t34,t10),(t3,t13)),(t20,((t25,t8),((t28,((t7,t21),(((t11,t17),t5),(t23,((t14,t27),(t33,((t6,t9),t15))))))),((t22,t26),t18)))))),t16),((t12,(t19,(t30,t32))),t1),t0);
	TREE bootstrapTree = ((((((((t18,(t26,t22)),(t28,((t21,t7),(((t17,t11),t5),(t23,((t14,t27),(t33,((t6,t9),t15)))))))),(t25,t8)),t20),((t13,t3),(t10,t34))),(((t29,t4),(t24,t31)),t2)),t16),(((t19,(t30,t32)),t12),t1),t0);
	TREE bootstrapTree = ((t16,((t2,((t31,t24),(t29,t4))),(((((((t7,t21),((t5,(t11,t17)),(t23,((t27,t14),(((t9,t6),t15),t33))))),t28),(t18,(t26,t22))),(t25,t8)),t20),((t3,t13),(t10,t34))))),(((t19,(t30,t32)),t12),t1),t0);
	TREE bootstrapTree = ((((t2,((t29,t4),(t31,t24))),((((t8,t25),(((t26,t22),t18),(t28,((t7,t21),((t5,(t17,t11)),(((t14,t27),(t33,((t9,t6),t15))),t23)))))),t20),((t3,t13),(t34,t10)))),t16),((t12,(t19,(t32,t30))),t1),t0);
	TREE bootstrapTree = ((((((t3,t13),(t10,t34)),(((((t7,t21),(t28,((((t14,t27),(((t6,t9),t15),t33)),t23),((t17,t11),t5)))),(t18,(t22,t26))),(t25,t20)),t8)),(t2,((t31,t24),(t29,t4)))),t16),(t1,(t12,((t30,t32),t19))),t0);
	TREE bootstrapTree = ((((t2,((t4,t29),(t24,t31))),(((((((((t17,t11),t5),(t23,((t14,t27),(t33,(t15,(t6,t9)))))),t28),(t21,t7)),((t22,t26),t18)),(t8,t25)),t20),((t34,t10),(t3,t13)))),t16),((t12,(t19,(t32,t30))),t1),t0);
	TREE bootstrapTree = ((((((t10,t34),(t3,t13)),((((t28,((t7,t21),(((t11,t17),t5),(((t14,t27),(t33,(t15,(t6,t9)))),t23)))),(t18,(t26,t22))),(t8,t25)),t20)),(t2,((t4,t29),(t31,t24)))),t16),((t12,(t19,(t32,t30))),t1),t0);
	TREE bootstrapTree = ((t16,((((t4,t29),(t24,t31)),t2),(((t34,t10),(t13,t3)),(((((t7,t21),((((((t15,(t9,t6)),t33),(t14,t27)),t23),(t5,(t17,t11))),t28)),((t22,t26),t18)),(t8,t25)),t20)))),((((t30,t32),t19),t12),t1),t0);
	TREE bootstrapTree = (((((((((((((((t9,t6),t15),t33),(t14,t27)),t23),(t5,(t11,t17))),(t21,t7)),t28),((t22,t26),t18)),(t25,t20)),t8),((t10,t34),(t3,t13))),(t2,((t24,t31),(t4,t29)))),t16),((t12,(t19,(t32,t30))),t1),t0);
	TREE bootstrapTree = ((((((t10,t34),(t3,t13)),((((t18,(t22,t26)),(((((t17,t11),t5),(t23,((t27,t14),(t33,((t6,t9),t15))))),(t7,t21)),t28)),(t25,t20)),t8)),(t2,((t31,t24),(t29,t4)))),t16),((((t32,t30),t19),t12),t1),t0);
	TREE bootstrapTree = ((((t2,((t24,t31),(t4,t29))),(((t3,t13),(t10,t34)),(((t8,t25),((t28,(((t23,((t14,t27),(t33,((t6,t9),t15)))),((t11,t17),t5)),(t7,t21))),(t18,(t26,t22)))),t20))),t16),((t12,(t19,(t32,t30))),t1),t0);
	TREE bootstrapTree = ((((t2,((t31,t24),(t29,t4))),((t20,((t8,t25),(((t26,t22),t18),(((t7,t21),(((t11,t17),t5),(t23,((t27,t14),(((t9,t6),t15),t33))))),t28)))),((t34,t10),(t3,t13)))),t16),(((t19,(t30,t32)),t12),t1),t0);
	TREE bootstrapTree = ((t16,(((t20,((t25,t8),(((t26,t22),t18),(t28,((t21,t7),((t23,((t14,t27),(t33,(t15,(t9,t6))))),((t11,t17),t5))))))),((t3,t13),(t10,t34))),(t2,((t4,t29),(t31,t24))))),(t12,(t1,((t32,t30),t19))),t0);
	TREE bootstrapTree = ((t1,((t19,(t32,t30)),t12)),(((t2,((t29,t4),(t24,t31))),((((t8,t25),((((((t11,t17),t5),(t23,((t33,(t15,(t6,t9))),(t14,t27)))),(t7,t21)),t28),((t26,t22),t18))),t20),((t13,t3),(t34,t10)))),t16),t0);
	TREE bootstrapTree = ((((t2,((t29,t4),(t31,t24))),(((t10,t34),(t3,t13)),(t8,((t25,t20),(((t26,t22),t18),(t28,((t7,t21),((t23,((t27,t14),(t33,(t15,(t6,t9))))),(t5,(t17,t11)))))))))),t16),(t12,(t1,(t19,(t32,t30)))),t0);
	TREE bootstrapTree = ((((((t4,t29),(t31,t24)),t2),(((t3,t13),(t34,t10)),(t8,((t25,t20),((t18,(t22,t26)),(t28,((((t17,t11),t5),(t23,((t27,t14),((t15,(t6,t9)),t33)))),(t7,t21)))))))),t16),(t1,(t12,(t19,(t32,t30)))),t0);
	TREE bootstrapTree = ((t16,((t2,((t29,t4),(t31,t24))),((t20,((t25,t8),((t18,(t26,t22)),(((t7,t21),((t23,((t27,t14),(t33,(t15,(t6,t9))))),(t5,(t11,t17)))),t28)))),((t13,t3),(t10,t34))))),(t1,(t12,((t32,t30),t19))),t0);
	TREE bootstrapTree = (((((((((((t5,(t11,t17)),(((t27,t14),((t15,(t6,t9)),t33)),t23)),(t21,t7)),t28),(t18,(t22,t26))),(t25,t8)),t20),((t3,t13),(t34,t10))),(t2,((t24,t31),(t29,t4)))),t16),(t1,(t12,(t19,(t32,t30)))),t0);
	TREE bootstrapTree = ((t16,((((t29,t4),(t24,t31)),t2),((t20,((((t7,t21),(t28,((t5,(t17,t11)),(t23,((t14,t27),(((t6,t9),t15),t33)))))),(t18,(t22,t26))),(t25,t8))),((t3,t13),(t10,t34))))),((t12,(t19,(t30,t32))),t1),t0);
	TREE bootstrapTree = ((t16,((t2,((t31,t24),(t4,t29))),((((t8,t25),((t28,((t21,t7),((t23,((t27,t14),((t15,(t6,t9)),t33))),(t5,(t11,t17))))),(t18,(t22,t26)))),t20),((t13,t3),(t34,t10))))),((t12,(t19,(t32,t30))),t1),t0);
	TREE bootstrapTree = ((t16,((t2,((t31,t24),(t4,t29))),(((t34,t10),(t13,t3)),(t20,((t8,t25),(((t26,t22),t18),(t28,(((t5,(t11,t17)),(t23,((t27,t14),((t15,(t6,t9)),t33)))),(t21,t7))))))))),(((t19,(t32,t30)),t12),t1),t0);
	TREE bootstrapTree = (((((((t25,t8),((t28,(((((t27,t14),(t33,((t6,t9),t15))),t23),(t5,(t17,t11))),(t7,t21))),(t18,(t22,t26)))),t20),((t10,t34),(t3,t13))),(((t24,t31),(t29,t4)),t2)),t16),(t1,(t12,(t19,(t30,t32)))),t0);
	TREE bootstrapTree = ((((((t10,t34),(t3,t13)),((((((t7,t21),((t5,(t17,t11)),(t23,((t15,(t9,t6)),(t33,(t27,t14)))))),t28),((t22,t26),t18)),(t25,t20)),t8)),(t2,((t4,t29),(t24,t31)))),t16),(((t19,(t30,t32)),t12),t1),t0);
	TREE bootstrapTree = ((((t2,((t29,t4),(t31,t24))),((((((((((t14,t27),((t15,(t6,t9)),t33)),t23),(t5,(t17,t11))),(t7,t21)),t28),(t18,(t26,t22))),(t25,t8)),t20),((t13,t3),(t34,t10)))),t16),(((t19,(t30,t32)),t12),t1),t0);
	TREE bootstrapTree = ((t1,((t19,(t30,t32)),t12)),(((((t34,t10),(t13,t3)),(t8,((t25,t20),((t18,(t26,t22)),(t28,((((t11,t17),t5),(t23,((t27,t14),((t15,(t9,t6)),t33)))),(t21,t7))))))),(t2,((t4,t29),(t24,t31)))),t16),t0);
	TREE bootstrapTree = ((((((t10,t34),(t13,t3)),(t20,((t25,t8),((t18,(t26,t22)),((t7,t21),(((t5,(t11,t17)),(t23,((t27,t14),(t33,(t15,(t9,t6)))))),t28)))))),(t2,((t4,t29),(t24,t31)))),t16),((t12,(t19,(t32,t30))),t1),t0);
	TREE bootstrapTree = (((((((((t7,t21),(t28,((((t27,t14),(((t6,t9),t15),t33)),t23),(t5,(t11,t17))))),(t18,(t22,t26))),(t8,t25)),t20),((t13,t3),(t34,t10))),(((t24,t31),(t4,t29)),t2)),t16),(((t19,(t32,t30)),t12),t1),t0);
	TREE bootstrapTree = ((t16,((t2,((t29,t4),(t24,t31))),((((((((((t27,t14),(((t6,t9),t15),t33)),t23),((t11,t17),t5)),(t21,t7)),t28),(t18,(t26,t22))),(t25,t8)),t20),((t10,t34),(t3,t13))))),((t12,(t19,(t32,t30))),t1),t0);
	TREE bootstrapTree = (((((((t8,t25),((t18,(t22,t26)),(t28,((t7,t21),((t5,(t11,t17)),(t23,((((t6,t9),t15),t33),(t14,t27)))))))),t20),((t34,t10),(t3,t13))),(t2,((t29,t4),(t31,t24)))),t16),((t12,(t19,(t32,t30))),t1),t0);
	TREE bootstrapTree = ((((((t13,t3),(t10,t34)),(((t25,t8),((t18,(t22,t26)),(t28,(((t5,(t11,t17)),(t23,((t33,((t9,t6),t15)),(t27,t14)))),(t21,t7))))),t20)),(t2,((t24,t31),(t4,t29)))),t16),(t1,(t12,((t30,t32),t19))),t0);
	TREE bootstrapTree = (((((t20,((t8,t25),((t18,(t26,t22)),((t21,t7),(((t23,(((t15,(t9,t6)),t33),(t14,t27))),(t5,(t11,t17))),t28))))),((t10,t34),(t13,t3))),(t2,((t24,t31),(t4,t29)))),t16),((t12,((t32,t30),t19)),t1),t0);
	TREE bootstrapTree = ((t16,((t2,((t31,t24),(t29,t4))),((((t8,t25),((t18,(t26,t22)),(t28,((t21,t7),((t23,((t14,t27),((t15,(t6,t9)),t33))),((t11,t17),t5)))))),t20),((t34,t10),(t13,t3))))),(((t19,(t30,t32)),t12),t1),t0);
	TREE bootstrapTree = ((((((((t18,(t22,t26)),(t28,((t7,t21),((t5,(t11,t17)),(((t27,t14),(t33,((t6,t9),t15))),t23))))),(t8,t25)),t20),((t34,t10),(t13,t3))),(t2,((t4,t29),(t24,t31)))),t16),(t1,(t12,((t32,t30),t19))),t0);
	TREE bootstrapTree = ((((t2,((t24,t31),(t29,t4))),(((t3,t13),(t34,t10)),(((t8,t25),(((t26,t22),t18),(((t7,t21),((t5,(t11,t17)),(t23,((t27,t14),(t33,(t15,(t9,t6))))))),t28))),t20))),t16),(t1,((t19,(t32,t30)),t12)),t0);
	TREE bootstrapTree = ((t16,((t2,((t29,t4),(t24,t31))),((((t25,t8),((t18,(t26,t22)),((t7,t21),(((t5,(t11,t17)),(t23,((t33,((t6,t9),t15)),(t14,t27)))),t28)))),t20),((t10,t34),(t13,t3))))),(t1,(t12,(t19,(t32,t30)))),t0);
	TREE bootstrapTree = ((((((t3,t13),(t10,t34)),(((t8,t25),((t18,(t22,t26)),((((t23,((t14,t27),(t33,((t6,t9),t15)))),((t11,t17),t5)),(t7,t21)),t28))),t20)),(t2,((t31,t24),(t29,t4)))),t16),((t12,(t19,(t32,t30))),t1),t0);
	TREE bootstrapTree = ((t16,((t2,((t29,t4),(t31,t24))),((((((((t5,(t11,t17)),(t23,((t27,t14),(t33,(t15,(t6,t9)))))),(t7,t21)),t28),((t22,t26),t18)),(t8,t25)),t20),((t34,t10),(t13,t3))))),(((t19,(t30,t32)),t12),t1),t0);
	TREE bootstrapTree = (((((((t8,t25),(((t22,t26),t18),(t28,((t7,t21),(((t17,t11),t5),(t23,((t27,t14),(t33,(t15,(t6,t9)))))))))),t20),((t34,t10),(t13,t3))),(((t24,t31),(t4,t29)),t2)),t16),(t1,(t12,(t19,(t32,t30)))),t0);
	TREE bootstrapTree = (((((((((t22,t26),t18),(((((t17,t11),t5),(t23,((t27,t14),(t33,(t15,(t6,t9)))))),(t21,t7)),t28)),(t25,t8)),t20),((t10,t34),(t3,t13))),(t2,((t24,t31),(t29,t4)))),t16),(((t19,(t32,t30)),t12),t1),t0);
	TREE bootstrapTree = ((t16,(((((t8,t25),((t18,(t26,t22)),((t21,t7),(((t5,(t11,t17)),(t23,((t27,t14),(t33,(t15,(t9,t6)))))),t28)))),t20),((t3,t13),(t10,t34))),(t2,((t29,t4),(t31,t24))))),((t12,((t32,t30),t19)),t1),t0);
	TREE bootstrapTree = ((((t2,((t4,t29),(t31,t24))),(((((t18,(t26,t22)),((((((t27,t14),(((t6,t9),t15),t33)),t23),(t5,(t11,t17))),(t7,t21)),t28)),(t20,t25)),t8),((t13,t3),(t10,t34)))),t16),(t1,((t19,(t30,t32)),t12)),t0);
	TREE bootstrapTree = ((((t2,((t4,t29),(t24,t31))),(((((t28,((t21,t7),((t5,(t11,t17)),(t23,((t27,t14),(t33,((t6,t9),t15))))))),(t18,(t22,t26))),(t25,t8)),t20),((t13,t3),(t34,t10)))),t16),((t12,((t30,t32),t19)),t1),t0);
	TREE bootstrapTree = ((t16,((((t3,t13),(t34,t10)),(t20,((t25,t8),(((t26,t22),t18),(t28,((t7,t21),((t5,(t17,t11)),(((t27,t14),(t33,(t15,(t6,t9)))),t23)))))))),(t2,((t24,t31),(t4,t29))))),((t12,((t30,t32),t19)),t1),t0);
	TREE bootstrapTree = ((t16,((t2,((t4,t29),(t31,t24))),(((t3,t13),(t34,t10)),(t8,((t20,t25),((t18,(t22,t26)),(t28,((t7,t21),((t23,((t33,(t15,(t9,t6))),(t14,t27))),(t5,(t11,t17))))))))))),(((t19,(t32,t30)),t12),t1),t0);
	TREE bootstrapTree = ((((((((t18,(t26,t22)),((((t5,(t11,t17)),(t23,((t27,t14),(((t6,t9),t15),t33)))),(t7,t21)),t28)),(t20,t25)),t8),((t3,t13),(t10,t34))),(((t4,t29),(t31,t24)),t2)),t16),(t1,(t12,((t30,t32),t19))),t0);
	TREE bootstrapTree = (((((((((t7,t21),(t28,(((t17,t11),t5),(t23,((t14,t27),((t15,(t6,t9)),t33)))))),(t18,(t22,t26))),(t25,t8)),t20),((t34,t10),(t13,t3))),(t2,((t4,t29),(t31,t24)))),t16),((((t32,t30),t19),t12),t1),t0);
	TREE bootstrapTree = ((((t2,((t31,t24),(t29,t4))),(((t10,t34),(t3,t13)),(((t8,t25),((t18,(t22,t26)),(t28,((t21,t7),((t23,((t33,((t6,t9),t15)),(t14,t27))),(t5,(t17,t11))))))),t20))),t16),((t12,(t19,(t30,t32))),t1),t0);
	TREE bootstrapTree = ((((((((t18,(t22,t26)),((t7,t21),(t28,((t5,(t11,t17)),(t23,((t27,t14),(t33,(t15,(t9,t6))))))))),(t20,t25)),t8),((t34,t10),(t3,t13))),(((t31,t24),(t4,t29)),t2)),t16),(t1,(t12,(t19,(t32,t30)))),t0);
	TREE bootstrapTree = ((t16,(((t20,((t8,t25),(((t26,t22),t18),(t28,((t21,t7),(((t11,t17),t5),(t23,((t15,(t9,t6)),(t33,(t27,t14)))))))))),((t3,t13),(t10,t34))),(t2,((t4,t29),(t31,t24))))),((t12,(t19,(t30,t32))),t1),t0);
	TREE bootstrapTree = ((((t2,((t29,t4),(t24,t31))),(((((t18,(t22,t26)),(t28,((t21,t7),((t5,(t17,t11)),(t23,((t14,t27),((t15,(t6,t9)),t33))))))),(t8,t25)),t20),((t34,t10),(t3,t13)))),t16),((t12,(t19,(t32,t30))),t1),t0);
	TREE bootstrapTree = ((((((t3,t13),(t34,t10)),((((t18,(t22,t26)),((t21,t7),(((t5,(t17,t11)),(t23,((t14,t27),(t33,((t9,t6),t15))))),t28))),(t8,t25)),t20)),(t2,((t4,t29),(t24,t31)))),t16),(((t19,(t30,t32)),t12),t1),t0);
	TREE bootstrapTree = ((((((t3,t13),(t34,t10)),((((t28,(((((t27,t14),(((t9,t6),t15),t33)),t23),((t17,t11),t5)),(t7,t21))),((t26,t22),t18)),(t25,t20)),t8)),(t2,((t4,t29),(t24,t31)))),t16),(t1,(t12,((t32,t30),t19))),t0);
	TREE bootstrapTree = (((((((((((((t14,t27),(t33,(t15,(t6,t9)))),t23),(t5,(t11,t17))),(t21,t7)),t28),(t18,(t26,t22))),(t20,t25)),t8),((t10,t34),(t13,t3))),(t2,((t31,t24),(t4,t29)))),t16),((t12,(t19,(t30,t32))),t1),t0);
	TREE bootstrapTree = (((((t20,(((t28,((t21,t7),((t23,((t14,t27),((t15,(t9,t6)),t33))),(t5,(t17,t11))))),(t18,(t26,t22))),(t25,t8))),((t3,t13),(t34,t10))),(t2,((t29,t4),(t24,t31)))),t16),(t1,(t12,((t30,t32),t19))),t0);
	TREE bootstrapTree = ((((((t10,t34),(t3,t13)),(((t25,t8),(((t26,t22),t18),(t28,((t21,t7),((t23,((t27,t14),(t33,(t15,(t9,t6))))),(t5,(t17,t11))))))),t20)),(t2,((t29,t4),(t24,t31)))),t16),(t1,(t12,((t32,t30),t19))),t0);
	TREE bootstrapTree = ((((((t3,t13),(t34,t10)),(((t8,t25),(((t26,t22),t18),((t21,t7),(((t23,((t14,t27),(t33,(t15,(t9,t6))))),((t11,t17),t5)),t28)))),t20)),(t2,((t24,t31),(t4,t29)))),t16),(t1,(t12,(t19,(t32,t30)))),t0);
	TREE bootstrapTree = ((((t2,((t24,t31),(t4,t29))),((((((t22,t26),t18),(((t7,t21),((t5,(t11,t17)),(t23,((t27,t14),(t33,(t15,(t6,t9))))))),t28)),(t25,t8)),t20),((t13,t3),(t34,t10)))),t16),(t1,(t12,(t19,(t30,t32)))),t0);
	TREE bootstrapTree = ((((t2,((t4,t29),(t31,t24))),((t8,((t20,t25),(((t22,t26),t18),((t7,t21),(((t23,((t14,t27),(t33,((t9,t6),t15)))),((t11,t17),t5)),t28))))),((t13,t3),(t10,t34)))),t16),((t12,(t19,(t30,t32))),t1),t0);
	TREE bootstrapTree = ((t16,((t2,((t4,t29),(t31,t24))),((t8,((t25,t20),(((t26,t22),t18),(t28,((t21,t7),((t5,(t17,t11)),(t23,((t33,(t15,(t6,t9))),(t14,t27))))))))),((t3,t13),(t34,t10))))),(t1,(t12,((t30,t32),t19))),t0);
	TREE bootstrapTree = ((t16,((t2,((t24,t31),(t29,t4))),(((t34,t10),(t13,t3)),((t25,t8),(((t26,t22),t18),(t20,(t28,((t21,t7),((t5,(t11,t17)),(t23,((t14,t27),(t33,((t6,t9),t15))))))))))))),((((t32,t30),t19),t12),t1),t0);
	TREE bootstrapTree = ((((((t4,t29),(t24,t31)),t2),(((t34,t10),(t13,t3)),(t8,((t25,t20),(((t26,t22),t18),(t28,((t7,t21),((t5,(t11,t17)),(((t14,t27),(t33,(t15,(t9,t6)))),t23))))))))),t16),((t12,((t32,t30),t19)),t1),t0);
	TREE bootstrapTree = ((((((t10,t34),(t13,t3)),(t20,((t25,t8),((t18,(t26,t22)),(t28,((t21,t7),((t23,((t27,t14),((t15,(t9,t6)),t33))),(t5,(t17,t11))))))))),(((t4,t29),(t31,t24)),t2)),t16),(t12,(t1,(t19,(t32,t30)))),t0);
	TREE bootstrapTree = (((((((((((t5,(t17,t11)),(((t33,(t15,(t9,t6))),(t27,t14)),t23)),(t21,t7)),t28),(t18,(t22,t26))),(t8,t25)),t20),((t3,t13),(t10,t34))),(t2,((t29,t4),(t31,t24)))),t16),(t1,(t12,(t19,(t32,t30)))),t0);
	TREE bootstrapTree = ((t16,((((t24,t31),(t29,t4)),t2),(((t3,t13),(t34,t10)),(((t25,t8),((t28,((t7,t21),(((t17,t11),t5),(t23,((t14,t27),(t33,(t15,(t9,t6)))))))),(t18,(t26,t22)))),t20)))),(t1,((t19,(t30,t32)),t12)),t0);
	TREE bootstrapTree = (((((((((((((t27,t14),(t33,((t9,t6),t15))),t23),(t5,(t11,t17))),(t21,t7)),t28),(t18,(t26,t22))),(t8,t25)),t20),((t34,t10),(t3,t13))),(((t31,t24),(t29,t4)),t2)),t16),((((t32,t30),t19),t12),t1),t0);
	TREE bootstrapTree = ((((((t34,t10),(t3,t13)),(t8,((t25,t20),(((t26,t22),t18),((t21,t7),(((t5,(t11,t17)),(t23,((t33,(t15,(t6,t9))),(t27,t14)))),t28)))))),(t2,((t31,t24),(t4,t29)))),t16),(t1,(t12,(t19,(t30,t32)))),t0);
	TREE bootstrapTree = ((t16,(((((((((t5,(t11,t17)),(t23,((t27,t14),((t15,(t6,t9)),t33)))),(t7,t21)),t28),(t18,(t22,t26))),(t25,t8)),t20),((t3,t13),(t34,t10))),(t2,((t24,t31),(t4,t29))))),(t1,(t12,((t32,t30),t19))),t0);
	TREE bootstrapTree = ((t16,((t2,((t4,t29),(t24,t31))),((((t25,t8),((t18,(t22,t26)),(t28,((t7,t21),(((t11,t17),t5),(t23,((t27,t14),(t33,(t15,(t9,t6)))))))))),t20),((t13,t3),(t34,t10))))),(t1,(t12,(t19,(t30,t32)))),t0);
	TREE bootstrapTree = ((((((((((((t17,t11),t5),(((t27,t14),((t15,(t6,t9)),t33)),t23)),(t21,t7)),t28),(t18,(t22,t26))),(t25,t8)),t20),((t34,t10),(t3,t13))),(t2,((t4,t29),(t24,t31)))),t16),((t12,((t32,t30),t19)),t1),t0);
	TREE bootstrapTree = (((((t8,((t20,t25),((t18,(t22,t26)),(t28,((t7,t21),((t23,((t33,((t6,t9),t15)),(t14,t27))),(t5,(t11,t17)))))))),((t13,t3),(t10,t34))),(t2,((t4,t29),(t31,t24)))),t16),((t12,(t19,(t30,t32))),t1),t0);
	TREE bootstrapTree = ((t16,((t2,((t24,t31),(t29,t4))),(((t34,t10),(t3,t13)),(((((t26,t22),t18),(t28,((((t17,t11),t5),(t23,((t14,t27),(t33,(t15,(t6,t9)))))),(t7,t21)))),(t25,t8)),t20)))),((t12,(t19,(t32,t30))),t1),t0);
	TREE bootstrapTree = ((t16,((t2,((t4,t29),(t24,t31))),(((t34,t10),(t3,t13)),(t20,((t25,t8),(((t22,t26),t18),(t28,(((t23,((t27,t14),(t33,(t15,(t9,t6))))),((t11,t17),t5)),(t7,t21))))))))),((t12,(t19,(t32,t30))),t1),t0);
	TREE bootstrapTree = ((((t2,((t4,t29),(t31,t24))),(((((t18,(t22,t26)),(t28,((t21,t7),((t23,((t33,(t15,(t6,t9))),(t14,t27))),((t11,t17),t5))))),(t25,t8)),t20),((t13,t3),(t10,t34)))),t16),(t1,(t12,(t19,(t30,t32)))),t0);
	TREE bootstrapTree = ((t16,((t2,((t24,t31),(t29,t4))),(((t3,t13),(t34,t10)),(t8,((t25,t20),((t18,(t22,t26)),(t28,(((t5,(t11,t17)),(t23,((((t9,t6),t15),t33),(t14,t27)))),(t21,t7))))))))),(t1,(t12,(t19,(t32,t30)))),t0);
	TREE bootstrapTree = (((((((t25,t8),((t28,((t21,t7),((t23,((t33,(t15,(t6,t9))),(t14,t27))),(t5,(t17,t11))))),(t18,(t26,t22)))),t20),((t13,t3),(t34,t10))),(t2,((t4,t29),(t24,t31)))),t16),((t12,(t19,(t32,t30))),t1),t0);
	TREE bootstrapTree = ((((t2,((t4,t29),(t31,t24))),((((((((((((t6,t9),t15),t33),(t14,t27)),t23),(t5,(t11,t17))),(t21,t7)),t28),((t22,t26),t18)),(t25,t20)),t8),((t10,t34),(t3,t13)))),t16),((t12,(t19,(t32,t30))),t1),t0);
	TREE bootstrapTree = ((((t2,((t29,t4),(t31,t24))),((((((((((t14,t27),(t33,(t15,(t9,t6)))),t23),(t5,(t11,t17))),(t21,t7)),t28),(t18,(t22,t26))),(t25,t8)),t20),((t10,t34),(t13,t3)))),t16),((t12,(t19,(t30,t32))),t1),t0);
	TREE bootstrapTree = ((((t2,((t29,t4),(t24,t31))),(((((((((t17,t11),t5),(((t27,t14),((t15,(t9,t6)),t33)),t23)),(t7,t21)),t28),((t26,t22),t18)),(t25,t8)),t20),((t10,t34),(t13,t3)))),t16),(t1,(t12,(t19,(t32,t30)))),t0);
	TREE bootstrapTree = ((((((t3,t13),(t34,t10)),(((t25,t8),((t18,(t22,t26)),(t28,((t7,t21),((t5,(t11,t17)),(t23,((((t6,t9),t15),t33),(t14,t27)))))))),t20)),(((t31,t24),(t4,t29)),t2)),t16),(t1,(t12,(t19,(t32,t30)))),t0);
	TREE bootstrapTree = ((((t2,((t24,t31),(t29,t4))),(((t10,t34),(t13,t3)),(t20,((t8,t25),((t28,((t7,t21),((t23,((t27,t14),(t33,(t15,(t6,t9))))),(t5,(t17,t11))))),(t18,(t22,t26))))))),t16),((t12,(t19,(t32,t30))),t1),t0);
	TREE bootstrapTree = ((((t2,((t31,t24),(t4,t29))),((t20,((t25,t8),((t18,(t22,t26)),(((t7,t21),((t5,(t17,t11)),(t23,((t14,t27),(t33,((t6,t9),t15)))))),t28)))),((t10,t34),(t13,t3)))),t16),((((t30,t32),t19),t12),t1),t0);
	TREE bootstrapTree = ((t16,((((t29,t4),(t31,t24)),t2),(((t34,t10),(t13,t3)),((((t28,((t21,t7),((t5,(t17,t11)),(((t14,t27),(t33,(t15,(t6,t9)))),t23)))),(t18,(t22,t26))),(t20,t25)),t8)))),((((t32,t30),t19),t12),t1),t0);
	TREE bootstrapTree = ((t16,((t2,((t4,t29),(t31,t24))),(((t13,t3),(t34,t10)),(((t25,t8),((t18,(t22,t26)),(t28,((t7,t21),((t5,(t17,t11)),(((t27,t14),((t15,(t9,t6)),t33)),t23)))))),t20)))),((t12,(t19,(t30,t32))),t1),t0);
	TREE bootstrapTree = ((((((((((((t17,t11),t5),(t23,((t15,(t6,t9)),(t33,(t14,t27))))),(t7,t21)),t28),(t18,(t22,t26))),(t8,t25)),t20),((t34,t10),(t3,t13))),(t2,((t29,t4),(t31,t24)))),t16),((t12,(t19,(t30,t32))),t1),t0);
	TREE bootstrapTree = ((((((((t28,((t21,t7),((((t14,t27),(t33,((t6,t9),t15))),t23),(t5,(t17,t11))))),(t18,(t26,t22))),(t20,t25)),t8),((t13,t3),(t34,t10))),(t2,((t4,t29),(t31,t24)))),t16),(t1,(t12,(t19,(t32,t30)))),t0);
	TREE bootstrapTree = ((t16,((((t34,t10),(t13,t3)),(t20,((t25,t8),((t18,(t26,t22)),(t28,((t7,t21),((t23,((t14,t27),(t33,(t15,(t9,t6))))),((t11,t17),t5)))))))),(t2,((t24,t31),(t29,t4))))),(t1,(t12,((t30,t32),t19))),t0);
	TREE bootstrapTree = ((t16,((t2,((t29,t4),(t31,t24))),(((t3,t13),(t34,t10)),(((t25,t8),((t18,(t22,t26)),(((t7,t21),((t5,(t11,t17)),(t23,((t14,t27),((t15,(t9,t6)),t33))))),t28))),t20)))),((t12,((t32,t30),t19)),t1),t0);
	TREE bootstrapTree = ((t16,((t2,((t29,t4),(t24,t31))),(((t10,t34),(t3,t13)),(t8,((t25,t20),(((t22,t26),t18),(t28,((t21,t7),((t5,(t17,t11)),(t23,((((t6,t9),t15),t33),(t14,t27)))))))))))),(((t19,(t30,t32)),t12),t1),t0);
	TREE bootstrapTree = ((t16,((((t13,t3),(t10,t34)),(((t25,t8),((t18,(t26,t22)),(t28,((((t17,t11),t5),(t23,((t33,(t15,(t9,t6))),(t27,t14)))),(t21,t7))))),t20)),(t2,((t29,t4),(t31,t24))))),((t12,(t19,(t30,t32))),t1),t0);
	TREE bootstrapTree = ((t16,(((((((((((((t6,t9),t15),t33),(t27,t14)),t23),(t5,(t17,t11))),(t7,t21)),t28),((t22,t26),t18)),(t8,t25)),t20),((t13,t3),(t34,t10))),(t2,((t4,t29),(t31,t24))))),((t12,(t19,(t30,t32))),t1),t0);
	TREE bootstrapTree = ((t16,((((t10,t34),(t3,t13)),(t20,((((t22,t26),t18),(t28,((t7,t21),((((t33,(t15,(t6,t9))),(t14,t27)),t23),(t5,(t17,t11)))))),(t25,t8)))),(t2,((t4,t29),(t24,t31))))),((((t30,t32),t19),t12),t1),t0);
	TREE bootstrapTree = ((((t2,((t4,t29),(t31,t24))),(((((t28,((t21,t7),(((t11,t17),t5),(t23,((t27,t14),(((t9,t6),t15),t33)))))),(t18,(t22,t26))),(t25,t20)),t8),((t34,t10),(t3,t13)))),t16),(t1,(t12,(t19,(t30,t32)))),t0);
	TREE bootstrapTree = (((((((t25,t8),((t18,(t26,t22)),(t28,((t21,t7),(((t11,t17),t5),(t23,((t14,t27),(((t9,t6),t15),t33)))))))),t20),((t13,t3),(t10,t34))),(t2,((t31,t24),(t29,t4)))),t16),((t12,(t19,(t32,t30))),t1),t0);
	TREE bootstrapTree = ((t16,((t2,((t24,t31),(t29,t4))),(((t3,t13),(t34,t10)),(t20,(((t18,(t26,t22)),((((t5,(t17,t11)),(t23,((t33,(t15,(t9,t6))),(t14,t27)))),(t21,t7)),t28)),(t25,t8)))))),((t12,(t19,(t30,t32))),t1),t0);
	TREE bootstrapTree = ((t16,((t2,((t24,t31),(t4,t29))),((((t25,t8),((t28,((t7,t21),((t23,((t33,((t6,t9),t15)),(t14,t27))),(t5,(t11,t17))))),(t18,(t22,t26)))),t20),((t3,t13),(t10,t34))))),((((t30,t32),t19),t12),t1),t0);
	TREE bootstrapTree = (((((((t20,t25),((t28,((t21,t7),(((t11,t17),t5),(t23,((t14,t27),((t15,(t6,t9)),t33)))))),(t18,(t26,t22)))),t8),((t10,t34),(t3,t13))),(t2,((t24,t31),(t29,t4)))),t16),((t12,(t19,(t32,t30))),t1),t0);
	TREE bootstrapTree = ((((((((t28,(((t23,(((t15,(t6,t9)),t33),(t27,t14))),(t5,(t17,t11))),(t7,t21))),((t26,t22),t18)),(t8,t25)),t20),((t34,t10),(t13,t3))),(t2,((t24,t31),(t29,t4)))),t16),((t12,(t19,(t32,t30))),t1),t0);
	TREE bootstrapTree = ((((t2,((t29,t4),(t24,t31))),(((t3,t13),(t10,t34)),(((((t21,t7),(t28,(((((t9,t6),t15),(t33,(t27,t14))),t23),((t17,t11),t5)))),((t22,t26),t18)),(t8,t25)),t20))),t16),((((t30,t32),t19),t12),t1),t0);
	TREE bootstrapTree = ((((t2,((t4,t29),(t31,t24))),((((((((t23,(((t15,(t6,t9)),t33),(t14,t27))),(t5,(t11,t17))),(t7,t21)),t28),((t22,t26),t18)),(t20,t25)),t8),((t10,t34),(t13,t3)))),t16),(t1,((t19,(t32,t30)),t12)),t0);
	TREE bootstrapTree = ((t16,((t2,((t4,t29),(t31,t24))),((((t8,t25),((t18,(t26,t22)),(((t7,t21),(((t17,t11),t5),(t23,((t14,t27),(((t9,t6),t15),t33))))),t28))),t20),((t13,t3),(t10,t34))))),((t12,((t30,t32),t19)),t1),t0);
	TREE bootstrapTree = ((((((t13,t3),(t10,t34)),(((((t7,t21),(t28,((((t27,t14),(t33,((t9,t6),t15))),t23),((t11,t17),t5)))),(t18,(t22,t26))),(t25,t8)),t20)),(t2,((t4,t29),(t24,t31)))),t16),(t1,(t12,(t19,(t30,t32)))),t0);
	TREE bootstrapTree = ((t16,((t2,((t24,t31),(t29,t4))),(((t34,t10),(t13,t3)),(t8,((t25,t20),((t18,(t26,t22)),(t28,((((t11,t17),t5),(((t14,t27),((t15,(t6,t9)),t33)),t23)),(t7,t21))))))))),(t1,(t12,(t19,(t30,t32)))),t0);
	TREE bootstrapTree = ((((t2,((t24,t31),(t29,t4))),((((((((t5,(t17,t11)),(((((t6,t9),t15),t33),(t14,t27)),t23)),(t7,t21)),t28),((t22,t26),t18)),(t25,t8)),t20),((t10,t34),(t3,t13)))),t16),(((t19,(t32,t30)),t12),t1),t0);
	TREE bootstrapTree = ((((t2,((t24,t31),(t4,t29))),((((t25,t8),((t28,((t21,t7),((t23,((t27,t14),(t33,(t15,(t9,t6))))),((t11,t17),t5)))),(t18,(t22,t26)))),t20),((t10,t34),(t13,t3)))),t16),(((t19,(t30,t32)),t12),t1),t0);
	TREE bootstrapTree = ((t16,(((((((t21,t7),(t28,((t5,(t11,t17)),(((t27,t14),(t33,((t6,t9),t15))),t23)))),(t18,(t22,t26))),(t25,t8)),t20),((t10,t34),(t13,t3))),(t2,((t24,t31),(t4,t29))))),((t12,(t19,(t32,t30))),t1),t0);
	TREE bootstrapTree = ((t16,((t2,((t24,t31),(t29,t4))),((t8,((((t22,t26),t18),(t28,((t7,t21),((t5,(t17,t11)),(t23,((t33,(t15,(t9,t6))),(t14,t27))))))),(t20,t25))),((t13,t3),(t34,t10))))),(t1,(((t30,t32),t19),t12)),t0);
	TREE bootstrapTree = (((((((((t7,t21),(((t23,((t27,t14),((t15,(t6,t9)),t33))),(t5,(t11,t17))),t28)),((t22,t26),t18)),(t20,t25)),t8),((t34,t10),(t3,t13))),(((t29,t4),(t31,t24)),t2)),t16),(t1,(t12,((t30,t32),t19))),t0);
	TREE bootstrapTree = ((((((((t18,(t22,t26)),((t21,t7),((((t11,t17),t5),(t23,((t33,(t15,(t6,t9))),(t27,t14)))),t28))),(t20,t25)),t8),((t3,t13),(t10,t34))),(t2,((t31,t24),(t29,t4)))),t16),(((t19,(t32,t30)),t12),t1),t0);
	TREE bootstrapTree = ((((((t10,t34),(t13,t3)),(((t25,t8),(((t22,t26),t18),(((t7,t21),((t5,(t17,t11)),(t23,((t33,(t15,(t9,t6))),(t14,t27))))),t28))),t20)),(t2,((t29,t4),(t24,t31)))),t16),((t12,((t30,t32),t19)),t1),t0);
	TREE bootstrapTree = ((t16,((((t34,t10),(t3,t13)),((((t18,(t26,t22)),(t28,((t21,t7),((t5,(t17,t11)),(((t14,t27),(((t6,t9),t15),t33)),t23))))),(t20,t25)),t8)),(((t4,t29),(t31,t24)),t2))),((t12,(t19,(t30,t32))),t1),t0);
	TREE bootstrapTree = ((t16,((((t24,t31),(t29,t4)),t2),(((t3,t13),(t10,t34)),(((t8,t25),((t28,((t7,t21),((t5,(t11,t17)),(t23,((t14,t27),((t15,(t6,t9)),t33)))))),((t22,t26),t18))),t20)))),((t12,(t19,(t30,t32))),t1),t0);
	TREE bootstrapTree = ((t16,((t2,((t31,t24),(t4,t29))),((((t25,t8),((t18,(t22,t26)),((t7,t21),(t28,((t5,(t17,t11)),(t23,((t14,t27),((t15,(t6,t9)),t33)))))))),t20),((t10,t34),(t3,t13))))),(((t19,(t32,t30)),t12),t1),t0);
	TREE bootstrapTree = ((((t2,((t24,t31),(t29,t4))),(((t3,t13),(t34,t10)),((((t18,(t26,t22)),(((((t11,t17),t5),(t23,((t27,t14),(((t9,t6),t15),t33)))),(t7,t21)),t28)),(t20,t25)),t8))),t16),((((t32,t30),t19),t12),t1),t0);
	TREE bootstrapTree = ((t16,((t2,((t24,t31),(t29,t4))),(((((t18,(t22,t26)),((t7,t21),(((t5,(t11,t17)),(t23,((t33,((t9,t6),t15)),(t27,t14)))),t28))),(t20,t25)),t8),((t13,t3),(t34,t10))))),((t12,(t19,(t30,t32))),t1),t0);
	TREE bootstrapTree = ((((((t3,t13),(t34,t10)),(((((t7,t21),(t28,((((t27,t14),(t33,((t9,t6),t15))),t23),(t5,(t17,t11))))),((t26,t22),t18)),(t20,t25)),t8)),(t2,((t24,t31),(t4,t29)))),t16),(t1,(t12,((t32,t30),t19))),t0);
	TREE bootstrapTree = ((((((t3,t13),(t10,t34)),(t8,((t20,t25),((t18,(t26,t22)),(t28,((t7,t21),((t23,((t33,((t9,t6),t15)),(t14,t27))),((t11,t17),t5)))))))),(((t4,t29),(t24,t31)),t2)),t16),((t12,(t19,(t32,t30))),t1),t0);
	TREE bootstrapTree = ((((t2,((t29,t4),(t24,t31))),((t20,((t25,t8),(((((t5,(t17,t11)),(t23,((t33,(t15,(t6,t9))),(t14,t27)))),(t7,t21)),t28),(t18,(t26,t22))))),((t34,t10),(t13,t3)))),t16),(t1,(t12,((t32,t30),t19))),t0);
	TREE bootstrapTree = ((((((t34,t10),(t3,t13)),(((t25,t20),((t18,(t22,t26)),(t28,((t7,t21),((t5,(t11,t17)),(t23,((t27,t14),(t33,(t15,(t6,t9)))))))))),t8)),(((t4,t29),(t31,t24)),t2)),t16),(t1,(t12,((t30,t32),t19))),t0);
	TREE bootstrapTree = ((((t2,((t24,t31),(t29,t4))),(((t13,t3),(t10,t34)),(((t8,t25),(((t26,t22),t18),((t7,t21),(t28,(((t11,t17),t5),(t23,((t27,t14),((t15,(t6,t9)),t33)))))))),t20))),t16),(t1,(t12,((t30,t32),t19))),t0);
	TREE bootstrapTree = ((t16,((t2,((t29,t4),(t24,t31))),(((t10,t34),(t3,t13)),(((t25,t8),((((t7,t21),((((t14,t27),(t33,(t15,(t9,t6)))),t23),((t11,t17),t5))),t28),((t26,t22),t18))),t20)))),((t1,(t19,(t30,t32))),t12),t0);
	TREE bootstrapTree = ((((((t3,t13),(t10,t34)),(t8,(((t18,(t22,t26)),((t7,t21),(((t5,(t11,t17)),(t23,((t27,t14),((t15,(t6,t9)),t33)))),t28))),(t25,t20)))),(t2,((t31,t24),(t29,t4)))),t16),(t1,(t12,(t19,(t30,t32)))),t0);
	TREE bootstrapTree = (((((((t8,t25),(((((((t27,t14),(((t9,t6),t15),t33)),t23),((t17,t11),t5)),(t7,t21)),t28),((t22,t26),t18))),t20),((t10,t34),(t13,t3))),(((t24,t31),(t4,t29)),t2)),t16),(t1,(t12,(t19,(t32,t30)))),t0);
	TREE bootstrapTree = ((t16,((t2,((t24,t31),(t4,t29))),((((((((t5,(t11,t17)),(((((t6,t9),t15),t33),(t14,t27)),t23)),(t7,t21)),t28),(t18,(t22,t26))),(t25,t8)),t20),((t3,t13),(t10,t34))))),(t1,(t12,((t32,t30),t19))),t0);
	TREE bootstrapTree = ((((t2,((t4,t29),(t24,t31))),(((t13,t3),(t10,t34)),((((t18,(t26,t22)),(((t21,t7),((t23,((t27,t14),((t15,(t9,t6)),t33))),(t5,(t11,t17)))),t28)),(t8,t25)),t20))),t16),((t12,(t19,(t32,t30))),t1),t0);
	TREE bootstrapTree = ((t16,((t2,((t31,t24),(t29,t4))),(((t10,t34),(t3,t13)),(t20,((t25,t8),((t18,(t22,t26)),(t28,((((t17,t11),t5),(((t27,t14),(t33,((t9,t6),t15))),t23)),(t21,t7))))))))),((t12,(t19,(t32,t30))),t1),t0);
	TREE bootstrapTree = ((((t2,((t24,t31),(t29,t4))),(((t10,t34),(t13,t3)),(t8,((t25,t20),((t18,(t22,t26)),(t28,((t21,t7),((t23,((t27,t14),(((t9,t6),t15),t33))),(t5,(t17,t11)))))))))),t16),(t1,(t12,(t19,(t32,t30)))),t0);
	TREE bootstrapTree = ((((((((((((((t15,(t9,t6)),t33),(t14,t27)),t23),((t11,t17),t5)),(t21,t7)),t28),(t18,(t26,t22))),(t25,t8)),t20),((t3,t13),(t10,t34))),(t2,((t24,t31),(t4,t29)))),t16),((t1,(t19,(t30,t32))),t12),t0);
	TREE bootstrapTree = (((((((((t7,t21),((((t17,t11),t5),(t23,((t14,t27),((t15,(t9,t6)),t33)))),t28)),(t18,(t26,t22))),(t25,t20)),t8),((t34,t10),(t3,t13))),(((t24,t31),(t4,t29)),t2)),t16),(t1,(t12,(t19,(t32,t30)))),t0);
	TREE bootstrapTree = ((t16,((t2,((t29,t4),(t24,t31))),((t8,((((t21,t7),(((t23,((((t9,t6),t15),t33),(t14,t27))),(t5,(t17,t11))),t28)),((t22,t26),t18)),(t20,t25))),((t3,t13),(t10,t34))))),((t1,(t19,(t30,t32))),t12),t0);
	TREE bootstrapTree = ((t16,((t2,((t4,t29),(t24,t31))),(((t10,t34),(t13,t3)),(((t25,t8),((t18,(t22,t26)),((((((t27,t14),((t15,(t6,t9)),t33)),t23),((t17,t11),t5)),(t7,t21)),t28))),t20)))),(t1,((t19,(t32,t30)),t12)),t0);
	TREE bootstrapTree = ((((t2,((t24,t31),(t4,t29))),((((t8,t25),(((((((t14,t27),(t33,(t15,(t6,t9)))),t23),(t5,(t11,t17))),(t21,t7)),t28),((t26,t22),t18))),t20),((t10,t34),(t13,t3)))),t16),(((t19,(t32,t30)),t12),t1),t0);
	TREE bootstrapTree = ((((((((t18,(t26,t22)),(((((((t15,(t9,t6)),t33),(t14,t27)),t23),(t5,(t11,t17))),(t7,t21)),t28)),(t8,t25)),t20),((t10,t34),(t13,t3))),(t2,((t24,t31),(t29,t4)))),t16),(t1,(t12,(t19,(t32,t30)))),t0);
	TREE bootstrapTree = ((((t2,((t4,t29),(t24,t31))),(((((t18,(t26,t22)),(t28,((t21,t7),((t23,((t14,t27),(t33,(t15,(t6,t9))))),((t11,t17),t5))))),(t8,t25)),t20),((t10,t34),(t13,t3)))),t16),((t12,((t30,t32),t19)),t1),t0);
	TREE bootstrapTree = (((((((((t22,t26),t18),(t28,((t7,t21),(((t11,t17),t5),(t23,((t27,t14),(t33,(t15,(t9,t6))))))))),(t20,t25)),t8),((t3,t13),(t10,t34))),(t2,((t24,t31),(t4,t29)))),t16),(t1,(t12,(t19,(t32,t30)))),t0);
	TREE bootstrapTree = (((((((((((((t14,t27),(t33,(t15,(t9,t6)))),t23),(t5,(t17,t11))),(t21,t7)),t28),(t18,(t26,t22))),(t8,t25)),t20),((t10,t34),(t13,t3))),(t2,((t4,t29),(t31,t24)))),t16),(t1,(t12,(t19,(t32,t30)))),t0);
	TREE bootstrapTree = (((t1,(t19,(t30,t32))),t12),(t16,((t2,((t29,t4),(t24,t31))),((((t25,t8),((t18,(t26,t22)),(t28,((t7,t21),((t5,(t11,t17)),(t23,((t27,t14),(t33,(t15,(t6,t9)))))))))),t20),((t13,t3),(t34,t10))))),t0);
	TREE bootstrapTree = ((((t2,((t4,t29),(t24,t31))),((((t8,t25),(((t26,t22),t18),(t28,((t7,t21),(((t11,t17),t5),(t23,((t14,t27),(((t6,t9),t15),t33)))))))),t20),((t13,t3),(t34,t10)))),t16),((t12,((t32,t30),t19)),t1),t0);
	TREE bootstrapTree = (((((t20,((t8,t25),(((t22,t26),t18),(t28,((t7,t21),((t5,(t11,t17)),(t23,((t27,t14),(((t9,t6),t15),t33))))))))),((t13,t3),(t34,t10))),(t2,((t24,t31),(t4,t29)))),t16),(((t19,(t32,t30)),t12),t1),t0);
	TREE bootstrapTree = ((((((t29,t4),(t24,t31)),t2),(((((((((t11,t17),t5),(t23,((t14,t27),(t33,(t15,(t6,t9)))))),(t7,t21)),t28),(t18,(t26,t22))),(t8,t25)),t20),((t13,t3),(t34,t10)))),t16),(((t19,(t30,t32)),t12),t1),t0);
	TREE bootstrapTree = ((t16,((((t4,t29),(t31,t24)),t2),(((t13,t3),(t34,t10)),(t8,((t25,t20),((t18,(t22,t26)),(t28,((t21,t7),(((t11,t17),t5),(t23,((t33,(t15,(t6,t9))),(t14,t27)))))))))))),(((t19,(t32,t30)),t12),t1),t0);
	TREE bootstrapTree = ((((t2,((t4,t29),(t24,t31))),((((t25,t8),((t18,(t26,t22)),(t28,((t7,t21),((t5,(t11,t17)),(t23,((t27,t14),(t33,(t15,(t9,t6)))))))))),t20),((t34,t10),(t3,t13)))),t16),((t12,(t19,(t32,t30))),t1),t0);
	TREE bootstrapTree = ((t16,((((((t18,(t22,t26)),(t28,(((t23,((t33,(t15,(t6,t9))),(t27,t14))),(t5,(t17,t11))),(t21,t7)))),(t8,t25)),t20),((t10,t34),(t13,t3))),(((t24,t31),(t29,t4)),t2))),(t1,(t12,(t19,(t32,t30)))),t0);
	TREE bootstrapTree = ((((((t13,t3),(t10,t34)),(t8,((t25,t20),(((t22,t26),t18),(t28,((t7,t21),(((t11,t17),t5),(t23,(((t15,(t9,t6)),t33),(t14,t27)))))))))),(((t31,t24),(t4,t29)),t2)),t16),((t12,(t19,(t30,t32))),t1),t0);
	TREE bootstrapTree = ((t16,((((t10,t34),(t13,t3)),(((t25,t8),(((t26,t22),t18),(t28,((t21,t7),((t23,(((t15,(t9,t6)),t33),(t14,t27))),(t5,(t17,t11))))))),t20)),(t2,((t29,t4),(t31,t24))))),(t1,(t12,(t19,(t30,t32)))),t0);
	TREE bootstrapTree = ((t16,((t2,((t24,t31),(t29,t4))),((t8,((t25,t20),((t28,((((t11,t17),t5),(t23,((t33,((t6,t9),t15)),(t27,t14)))),(t7,t21))),(t18,(t22,t26))))),((t10,t34),(t13,t3))))),(((t19,(t32,t30)),t12),t1),t0);
	TREE bootstrapTree = ((t1,((t19,(t32,t30)),t12)),(t16,((t2,((t31,t24),(t29,t4))),(((t3,t13),(t34,t10)),(t20,((t8,t25),((t18,(t22,t26)),(t28,((t7,t21),((t5,(t17,t11)),(t23,((t27,t14),(((t9,t6),t15),t33)))))))))))),t0);
	TREE bootstrapTree = ((t16,(((((((t7,t21),(((t5,(t11,t17)),(t23,((t27,t14),((t15,(t9,t6)),t33)))),t28)),((t22,t26),t18)),(t20,t25)),t8),((t34,t10),(t3,t13))),(t2,((t29,t4),(t31,t24))))),((t12,(t19,(t32,t30))),t1),t0);
	TREE bootstrapTree = ((t1,((t19,(t30,t32)),t12)),(((((((((t21,t7),((t5,(t11,t17)),(t23,((t27,t14),(t33,((t9,t6),t15)))))),t28),(t18,(t22,t26))),(t8,t25)),t20),((t34,t10),(t13,t3))),(((t29,t4),(t31,t24)),t2)),t16),t0);
	TREE bootstrapTree = ((t16,((t2,((t24,t31),(t4,t29))),(((t34,t10),(t3,t13)),(((t8,t25),((t18,(t22,t26)),(t28,((t21,t7),((t5,(t11,t17)),(t23,((t14,t27),((t15,(t6,t9)),t33)))))))),t20)))),(((t19,(t30,t32)),t12),t1),t0);
	TREE bootstrapTree = ((((((t13,t3),(t10,t34)),((((((t21,t7),((t23,((t27,t14),(t33,(t15,(t9,t6))))),((t17,t11),t5))),t28),(t18,(t26,t22))),(t25,t20)),t8)),(((t31,t24),(t4,t29)),t2)),t16),(t1,(t12,(t19,(t30,t32)))),t0);
	TREE bootstrapTree = ((((t2,((t4,t29),(t24,t31))),((((((t26,t22),t18),((t21,t7),((((t11,t17),t5),(t23,((t14,t27),((t15,(t9,t6)),t33)))),t28))),(t8,t25)),t20),((t13,t3),(t10,t34)))),t16),((t12,(t19,(t30,t32))),t1),t0);
	TREE bootstrapTree = (((((((((((((t27,t14),((t15,(t9,t6)),t33)),t23),(t5,(t17,t11))),(t7,t21)),t28),((t26,t22),t18)),(t20,t25)),t8),((t34,t10),(t13,t3))),(t2,((t29,t4),(t24,t31)))),t16),(t1,(t12,(t19,(t30,t32)))),t0);
	TREE bootstrapTree = ((t16,((t2,((t31,t24),(t4,t29))),((((t25,t8),((t18,(t26,t22)),((t7,t21),((((t11,t17),t5),(t23,((t33,(t15,(t6,t9))),(t14,t27)))),t28)))),t20),((t13,t3),(t34,t10))))),((t12,(t19,(t30,t32))),t1),t0);
	TREE bootstrapTree = (((((((t25,t8),(((t26,t22),t18),((t7,t21),(((t5,(t11,t17)),(t23,((t27,t14),((t15,(t9,t6)),t33)))),t28)))),t20),((t13,t3),(t10,t34))),(t2,((t4,t29),(t31,t24)))),t16),((t12,((t32,t30),t19)),t1),t0);
	TREE bootstrapTree = (((((((((((t5,(t11,t17)),(t23,((((t9,t6),t15),t33),(t14,t27)))),(t7,t21)),t28),(t18,(t26,t22))),(t25,t20)),t8),((t34,t10),(t3,t13))),(t2,((t4,t29),(t31,t24)))),t16),(((t19,(t32,t30)),t12),t1),t0);
	TREE bootstrapTree = ((((t2,((t24,t31),(t4,t29))),((t20,((((t26,t22),t18),(t28,((t21,t7),(((t11,t17),t5),(t23,((t27,t14),(t33,(t15,(t9,t6))))))))),(t25,t8))),((t3,t13),(t10,t34)))),t16),((((t30,t32),t19),t12),t1),t0);
	TREE bootstrapTree = ((((((t34,t10),(t3,t13)),(t20,((t8,t25),((t28,((t21,t7),((t5,(t11,t17)),(t23,((t14,t27),(t33,(t15,(t9,t6)))))))),(t18,(t22,t26)))))),(((t24,t31),(t4,t29)),t2)),t16),((t12,(t19,(t32,t30))),t1),t0);
	TREE bootstrapTree = ((((((t3,t13),(t10,t34)),(((t25,t8),(((t26,t22),t18),(((t7,t21),((t5,(t17,t11)),(t23,((t27,t14),(t33,((t6,t9),t15)))))),t28))),t20)),(t2,((t29,t4),(t24,t31)))),t16),(t1,(t12,(t19,(t30,t32)))),t0);
	TREE bootstrapTree = (((((((((((((t14,t27),(t33,((t6,t9),t15))),t23),((t11,t17),t5)),(t7,t21)),t28),(t18,(t26,t22))),(t8,t25)),t20),((t13,t3),(t10,t34))),(t2,((t29,t4),(t24,t31)))),t16),((t12,((t32,t30),t19)),t1),t0);
	TREE bootstrapTree = ((t16,((t2,((t29,t4),(t31,t24))),(((t10,t34),(t3,t13)),(t8,((t25,t20),((t18,(t22,t26)),(t28,((t21,t7),((t23,((t27,t14),(t33,(t15,(t6,t9))))),(t5,(t11,t17))))))))))),((t1,(t19,(t30,t32))),t12),t0);
	TREE bootstrapTree = ((((t2,((t31,t24),(t4,t29))),((((((t21,t7),(t28,((t23,((t27,t14),(t33,((t6,t9),t15)))),(t5,(t11,t17))))),((t22,t26),t18)),(t25,t8)),t20),((t34,t10),(t13,t3)))),t16),((t12,(t19,(t30,t32))),t1),t0);
	TREE bootstrapTree = ((t1,((t19,(t32,t30)),t12)),(t16,((t2,((t24,t31),(t4,t29))),((t20,(((t18,(t26,t22)),((t21,t7),((((t17,t11),t5),(t23,((t27,t14),(t33,(t15,(t9,t6)))))),t28))),(t8,t25))),((t10,t34),(t13,t3))))),t0);
	TREE bootstrapTree = ((t16,((((t10,t34),(t3,t13)),(t20,(((t28,((t7,t21),((t23,((t27,t14),(((t6,t9),t15),t33))),(t5,(t11,t17))))),(t18,(t22,t26))),(t8,t25)))),(((t4,t29),(t24,t31)),t2))),((t12,(t19,(t30,t32))),t1),t0);
	TREE bootstrapTree = ((((t2,((t24,t31),(t4,t29))),(((t10,t34),(t3,t13)),((((((((((t15,(t6,t9)),t33),(t14,t27)),t23),(t5,(t11,t17))),(t21,t7)),t28),((t22,t26),t18)),(t25,t8)),t20))),t16),(t1,(t12,((t32,t30),t19))),t0);
	TREE bootstrapTree = ((t16,(((t20,((t25,t8),(((t7,t21),(t28,((((((t9,t6),t15),t33),(t14,t27)),t23),((t17,t11),t5)))),((t26,t22),t18)))),((t34,t10),(t13,t3))),(t2,((t31,t24),(t4,t29))))),((t12,(t19,(t32,t30))),t1),t0);
	TREE bootstrapTree = ((((t2,((t24,t31),(t29,t4))),(((t3,t13),(t34,t10)),(((t8,t25),(((t7,t21),((((t17,t11),t5),(t23,((t33,(t15,(t9,t6))),(t14,t27)))),t28)),(t18,(t22,t26)))),t20))),t16),((t12,(t19,(t30,t32))),t1),t0);
	TREE bootstrapTree = ((t16,((((t3,t13),(t34,t10)),(t20,((t8,t25),((t18,(t22,t26)),(t28,((t21,t7),((t5,(t17,t11)),(t23,((t14,t27),(t33,(t15,(t6,t9)))))))))))),(t2,((t4,t29),(t31,t24))))),((t12,(t19,(t32,t30))),t1),t0);
	TREE bootstrapTree = ((((((t31,t24),(t4,t29)),t2),(((((((t7,t21),((t23,((t14,t27),(t33,(t15,(t9,t6))))),(t5,(t17,t11)))),t28),(t18,(t26,t22))),(t8,t25)),t20),((t3,t13),(t10,t34)))),t16),((t12,(t19,(t32,t30))),t1),t0);
	TREE bootstrapTree = ((((t2,((t24,t31),(t4,t29))),((((((((((t27,t14),(((t9,t6),t15),t33)),t23),(t5,(t17,t11))),(t21,t7)),t28),((t22,t26),t18)),(t25,t20)),t8),((t10,t34),(t3,t13)))),t16),((t12,(t19,(t30,t32))),t1),t0);
	TREE bootstrapTree = ((t16,((t2,((t31,t24),(t29,t4))),((((((((((t14,t27),(((t9,t6),t15),t33)),t23),(t5,(t11,t17))),(t21,t7)),t28),(t18,(t26,t22))),(t25,t8)),t20),((t34,t10),(t3,t13))))),((t12,(t19,(t32,t30))),t1),t0);
	TREE bootstrapTree = ((((t2,((t31,t24),(t29,t4))),(((t13,t3),(t10,t34)),(((t8,t25),(((t21,t7),(t28,(((((t15,(t6,t9)),t33),(t14,t27)),t23),(t5,(t11,t17))))),((t22,t26),t18))),t20))),t16),((t12,((t32,t30),t19)),t1),t0);
	TREE bootstrapTree = ((t16,((t2,((t24,t31),(t4,t29))),((((((((t5,(t11,t17)),(t23,((t14,t27),(((t9,t6),t15),t33)))),(t21,t7)),t28),(t18,(t22,t26))),(t25,t8)),t20),((t10,t34),(t13,t3))))),((((t32,t30),t19),t12),t1),t0);
	TREE bootstrapTree = ((((((t4,t29),(t24,t31)),t2),((((t25,t8),((t18,(t26,t22)),(((((t17,t11),t5),(t23,((((t9,t6),t15),t33),(t14,t27)))),(t7,t21)),t28))),t20),((t34,t10),(t3,t13)))),t16),((t12,(t19,(t32,t30))),t1),t0);
	TREE bootstrapTree = ((t16,((t2,((t29,t4),(t31,t24))),(((t3,t13),(t10,t34)),(((t8,t25),((t28,((t21,t7),((t5,(t11,t17)),(t23,((t33,(t27,t14)),((t9,t6),t15)))))),(t18,(t26,t22)))),t20)))),(((t19,(t32,t30)),t12),t1),t0);
	TREE bootstrapTree = (((((t20,(((t28,((t21,t7),((t23,((t27,t14),(t33,((t9,t6),t15)))),(t5,(t17,t11))))),(t18,(t26,t22))),(t25,t8))),((t34,t10),(t3,t13))),(t2,((t29,t4),(t24,t31)))),t16),((t12,((t32,t30),t19)),t1),t0);
	TREE bootstrapTree = ((t16,((t2,((t4,t29),(t31,t24))),(((t34,t10),(t13,t3)),(((t25,t8),((t28,(((t5,(t17,t11)),(((t27,t14),((t15,(t9,t6)),t33)),t23)),(t21,t7))),(t18,(t22,t26)))),t20)))),((t12,((t32,t30),t19)),t1),t0);
	TREE bootstrapTree = ((((((t13,t3),(t34,t10)),(((t25,t8),((t18,(t26,t22)),(t28,((t7,t21),((t5,(t17,t11)),(t23,((t33,(t15,(t9,t6))),(t14,t27)))))))),t20)),(t2,((t29,t4),(t24,t31)))),t16),(t1,(t12,((t32,t30),t19))),t0);
	TREE bootstrapTree = ((t16,((t2,((t4,t29),(t24,t31))),((((t8,t25),((t18,(t26,t22)),(t28,((t7,t21),((t5,(t11,t17)),(t23,((t14,t27),(t33,((t6,t9),t15))))))))),t20),((t13,t3),(t10,t34))))),((((t30,t32),t19),t12),t1),t0);
	TREE bootstrapTree = ((((((t3,t13),(t10,t34)),(t8,((t25,t20),((t28,((t21,t7),((t5,(t11,t17)),(t23,((t14,t27),(t33,((t6,t9),t15))))))),(t18,(t26,t22)))))),(((t4,t29),(t24,t31)),t2)),t16),(t1,(t12,((t32,t30),t19))),t0);
	TREE bootstrapTree = (((((((t25,t8),((t28,((t21,t7),((t5,(t11,t17)),(t23,((t27,t14),(t33,(t15,(t6,t9)))))))),(t18,(t22,t26)))),t20),((t10,t34),(t3,t13))),(t2,((t24,t31),(t29,t4)))),t16),((t12,((t30,t32),t19)),t1),t0);
	TREE bootstrapTree = ((((t2,((t29,t4),(t24,t31))),((((t25,t8),((t18,(t26,t22)),(t28,((t7,t21),((t5,(t17,t11)),(t23,((t27,t14),(t33,(t15,(t9,t6)))))))))),t20),((t3,t13),(t10,t34)))),t16),((t12,(t19,(t32,t30))),t1),t0);
	TREE bootstrapTree = ((((((t3,t13),(t34,t10)),(t20,((t8,t25),(((t22,t26),t18),((t7,t21),(t28,(((t17,t11),t5),(t23,((t14,t27),(t33,((t9,t6),t15))))))))))),(t2,((t4,t29),(t31,t24)))),t16),(t1,(t12,((t32,t30),t19))),t0);
	TREE bootstrapTree = ((t16,((t2,((t24,t31),(t4,t29))),(((((((t7,t21),((((t14,t27),(t33,((t9,t6),t15))),t23),(t5,(t17,t11)))),t28),((t22,t26),t18)),(t8,t25)),t20),((t10,t34),(t3,t13))))),((t12,((t32,t30),t19)),t1),t0);
	TREE bootstrapTree = ((((t2,((t24,t31),(t29,t4))),(((t10,t34),(t13,t3)),(t20,(((t18,(t22,t26)),((((t5,(t11,t17)),(t23,((t27,t14),(((t9,t6),t15),t33)))),(t21,t7)),t28)),(t8,t25))))),t16),((t12,(t19,(t32,t30))),t1),t0);
	TREE bootstrapTree = ((t16,((((t13,t3),(t34,t10)),(t20,(((t28,((t21,t7),((t5,(t11,t17)),(t23,((t14,t27),(t33,(t15,(t9,t6)))))))),(t18,(t26,t22))),(t25,t8)))),(t2,((t29,t4),(t24,t31))))),(((t19,(t32,t30)),t12),t1),t0);
	TREE bootstrapTree = (((((t20,((((t26,t22),t18),(t28,((t7,t21),((((t27,t14),((t15,(t9,t6)),t33)),t23),((t11,t17),t5))))),(t8,t25))),((t10,t34),(t3,t13))),(t2,((t24,t31),(t29,t4)))),t16),((t12,((t30,t32),t19)),t1),t0);
	TREE bootstrapTree = ((((((t24,t31),(t29,t4)),t2),(((((t18,(t22,t26)),(t28,((t21,t7),((t23,((t27,t14),((t15,(t6,t9)),t33))),(t5,(t11,t17)))))),(t8,t25)),t20),((t3,t13),(t34,t10)))),t16),((t12,(t19,(t30,t32))),t1),t0);
	TREE bootstrapTree = ((((t2,((t29,t4),(t24,t31))),((((t25,t8),((t18,(t22,t26)),((((t5,(t17,t11)),(t23,((t33,(t15,(t9,t6))),(t27,t14)))),(t7,t21)),t28))),t20),((t3,t13),(t10,t34)))),t16),((t12,((t32,t30),t19)),t1),t0);
	TREE bootstrapTree = (((((t8,((t25,t20),((t18,(t22,t26)),(((t7,t21),((t23,((t27,t14),(t33,((t6,t9),t15)))),(t5,(t17,t11)))),t28)))),((t13,t3),(t34,t10))),(t2,((t29,t4),(t24,t31)))),t16),((t12,((t32,t30),t19)),t1),t0);
	TREE bootstrapTree = ((t16,((t2,((t24,t31),(t4,t29))),((((t8,t25),(((t22,t26),t18),(t28,((t7,t21),((t5,(t17,t11)),(t23,((t27,t14),(t33,((t6,t9),t15))))))))),t20),((t10,t34),(t13,t3))))),(t1,(t12,(t19,(t32,t30)))),t0);
	TREE bootstrapTree = (((((((((t7,t21),(t28,(((t17,t11),t5),(((t14,t27),((t15,(t6,t9)),t33)),t23)))),((t26,t22),t18)),(t25,t8)),t20),((t34,t10),(t13,t3))),(t2,((t31,t24),(t4,t29)))),t16),((t12,((t32,t30),t19)),t1),t0);
	TREE bootstrapTree = ((((((t3,t13),(t10,t34)),(t8,((t20,t25),(((t26,t22),t18),(t28,((t7,t21),((t5,(t11,t17)),(t23,((t27,t14),((t15,(t6,t9)),t33)))))))))),(((t24,t31),(t4,t29)),t2)),t16),((t12,(t19,(t32,t30))),t1),t0);
	TREE bootstrapTree = ((t16,((t2,((t29,t4),(t24,t31))),((((((t26,t22),t18),((t7,t21),(((t23,((t14,t27),((t15,(t9,t6)),t33))),(t5,(t11,t17))),t28))),(t25,t8)),t20),((t34,t10),(t3,t13))))),((t12,((t30,t32),t19)),t1),t0);
	TREE bootstrapTree = ((t16,(((((t25,t8),(((t26,t22),t18),(t28,((t21,t7),((t5,(t11,t17)),(t23,((t14,t27),((t15,(t9,t6)),t33)))))))),t20),((t13,t3),(t34,t10))),(t2,((t24,t31),(t4,t29))))),(((t19,(t30,t32)),t12),t1),t0);
	TREE bootstrapTree = (((((t20,((((t26,t22),t18),(((((t17,t11),t5),(t23,((t33,(t15,(t6,t9))),(t14,t27)))),(t21,t7)),t28)),(t25,t8))),((t3,t13),(t10,t34))),(t2,((t24,t31),(t4,t29)))),t16),((t12,((t30,t32),t19)),t1),t0);
	TREE bootstrapTree = ((t16,((((t34,t10),(t13,t3)),((((t18,(t22,t26)),((t7,t21),((((t17,t11),t5),(t23,((t14,t27),(t33,(t15,(t6,t9)))))),t28))),(t25,t8)),t20)),(t2,((t29,t4),(t31,t24))))),(t1,(t12,(t19,(t30,t32)))),t0);
	TREE bootstrapTree = ((((((t3,t13),(t34,t10)),(t8,((t20,t25),((t18,(t26,t22)),(t28,(((t23,((t33,(t15,(t9,t6))),(t14,t27))),(t5,(t17,t11))),(t21,t7))))))),(t2,((t31,t24),(t4,t29)))),t16),((t12,((t32,t30),t19)),t1),t0);
	TREE bootstrapTree = ((t16,((((t10,t34),(t3,t13)),(((t8,t25),((t18,(t22,t26)),(t28,((t7,t21),(((t11,t17),t5),(((t33,(t15,(t9,t6))),(t27,t14)),t23)))))),t20)),(t2,((t24,t31),(t29,t4))))),(t1,(t12,(t19,(t30,t32)))),t0);
	TREE bootstrapTree = (((((((t20,t25),((t28,((t21,t7),((t5,(t11,t17)),(t23,((t14,t27),(t33,((t6,t9),t15))))))),(t18,(t22,t26)))),t8),((t3,t13),(t10,t34))),(((t31,t24),(t4,t29)),t2)),t16),(t1,(t12,(t19,(t32,t30)))),t0);
	TREE bootstrapTree = ((t16,((((t29,t4),(t24,t31)),t2),(((t3,t13),(t10,t34)),(t20,((t25,t8),((t18,(t22,t26)),(t28,((t21,t7),((t5,(t11,t17)),(t23,((t27,t14),(t33,((t6,t9),t15))))))))))))),((t12,(t19,(t30,t32))),t1),t0);
	TREE bootstrapTree = ((t16,(((((((((t5,(t11,t17)),(((((t9,t6),t15),t33),(t14,t27)),t23)),(t7,t21)),t28),(t18,(t22,t26))),(t25,t20)),t8),((t10,t34),(t3,t13))),(t2,((t4,t29),(t24,t31))))),((t12,((t32,t30),t19)),t1),t0);
	TREE bootstrapTree = ((((((t13,t3),(t10,t34)),((((t18,(t22,t26)),((((((t27,t14),(t33,((t6,t9),t15))),t23),(t5,(t11,t17))),(t7,t21)),t28)),(t8,t25)),t20)),(((t29,t4),(t31,t24)),t2)),t16),((t12,(t19,(t32,t30))),t1),t0);
	TREE bootstrapTree = ((((t2,((t4,t29),(t24,t31))),(((((t18,(t22,t26)),(t28,((((t11,t17),t5),(((t27,t14),((t15,(t6,t9)),t33)),t23)),(t21,t7)))),(t20,t25)),t8),((t34,t10),(t3,t13)))),t16),((t12,(t19,(t32,t30))),t1),t0);
	TREE bootstrapTree = ((t16,((t2,((t29,t4),(t31,t24))),((((t25,t8),((t18,(t22,t26)),(t28,((t7,t21),(((t17,t11),t5),(t23,((t33,((t9,t6),t15)),(t27,t14)))))))),t20),((t34,t10),(t13,t3))))),(t1,(t12,(t19,(t30,t32)))),t0);
	TREE bootstrapTree = ((((t2,((t31,t24),(t29,t4))),((((((t22,t26),t18),(t28,((t21,t7),((t5,(t11,t17)),(((t27,t14),(t33,((t9,t6),t15))),t23))))),(t8,t25)),t20),((t34,t10),(t13,t3)))),t16),((t12,(t19,(t32,t30))),t1),t0);
	TREE bootstrapTree = ((((t2,((t24,t31),(t4,t29))),((((t20,t25),((t18,(t22,t26)),(t28,((((t11,t17),t5),(t23,((t27,t14),((t15,(t6,t9)),t33)))),(t7,t21))))),t8),((t13,t3),(t10,t34)))),t16),(t1,(t12,(t19,(t30,t32)))),t0);
	TREE bootstrapTree = (((((((t8,t25),(((t22,t26),t18),(((((t11,t17),t5),(((t14,t27),(t33,(t15,(t9,t6)))),t23)),(t7,t21)),t28))),t20),((t10,t34),(t3,t13))),(t2,((t4,t29),(t24,t31)))),t16),((t12,(t19,(t30,t32))),t1),t0);
	TREE bootstrapTree = (((((((((t21,t7),(t28,(((t17,t11),t5),(((t14,t27),(t33,((t9,t6),t15))),t23)))),((t22,t26),t18)),(t8,t25)),t20),((t13,t3),(t34,t10))),(t2,((t31,t24),(t29,t4)))),t16),(t1,(t12,((t30,t32),t19))),t0);
	TREE bootstrapTree = ((((((((t18,(t26,t22)),(t28,((t7,t21),((t5,(t17,t11)),(t23,((t27,t14),(t33,((t6,t9),t15)))))))),(t25,t8)),t20),((t13,t3),(t34,t10))),(((t4,t29),(t24,t31)),t2)),t16),((t12,(t19,(t32,t30))),t1),t0);
	TREE bootstrapTree = ((t16,((t2,((t31,t24),(t4,t29))),(((t3,t13),(t34,t10)),(t20,((t8,t25),((t18,(t26,t22)),(t28,((t21,t7),((t5,(t11,t17)),(t23,((t33,((t6,t9),t15)),(t27,t14)))))))))))),((t12,((t30,t32),t19)),t1),t0);
	TREE bootstrapTree = ((((t2,((t31,t24),(t29,t4))),(((((((t7,t21),((((t14,t27),(t33,((t9,t6),t15))),t23),(t5,(t11,t17)))),t28),((t26,t22),t18)),(t25,t8)),t20),((t10,t34),(t13,t3)))),t16),((t12,(t19,(t30,t32))),t1),t0);
	TREE bootstrapTree = ((((t2,((t4,t29),(t24,t31))),(((((((t7,t21),((((((t9,t6),t15),t33),(t14,t27)),t23),(t5,(t17,t11)))),t28),(t18,(t26,t22))),(t8,t25)),t20),((t13,t3),(t10,t34)))),t16),((t12,((t30,t32),t19)),t1),t0);
	TREE bootstrapTree = ((((t2,((t4,t29),(t24,t31))),((((((((t5,(t11,t17)),(t23,((t33,(t15,(t6,t9))),(t27,t14)))),(t7,t21)),t28),(t18,(t22,t26))),(t20,t25)),t8),((t3,t13),(t34,t10)))),t16),(((t19,(t30,t32)),t12),t1),t0);
	TREE bootstrapTree = ((((t2,((t31,t24),(t4,t29))),(((((t18,(t22,t26)),(t28,((t21,t7),(((t11,t17),t5),(t23,((((t9,t6),t15),t33),(t14,t27))))))),(t8,t25)),t20),((t3,t13),(t10,t34)))),t16),((((t30,t32),t19),t12),t1),t0);
	TREE bootstrapTree = ((t16,((t2,((t31,t24),(t4,t29))),(((t10,t34),(t13,t3)),(((t25,t8),(((t22,t26),t18),(t28,(((t5,(t11,t17)),(t23,((t14,t27),((t15,(t6,t9)),t33)))),(t7,t21))))),t20)))),(((t19,(t32,t30)),t12),t1),t0);
	TREE bootstrapTree = ((((t2,((t29,t4),(t24,t31))),((t20,(((t18,(t26,t22)),(t28,((((t11,t17),t5),(t23,((t33,(t15,(t9,t6))),(t14,t27)))),(t21,t7)))),(t8,t25))),((t10,t34),(t13,t3)))),t16),((((t30,t32),t19),t12),t1),t0);
	TREE bootstrapTree = ((t16,((t2,((t24,t31),(t29,t4))),(((t3,t13),(t34,t10)),(t20,((t25,t8),(((t7,t21),((((t11,t17),t5),(t23,((t27,t14),(((t9,t6),t15),t33)))),t28)),(t18,(t26,t22)))))))),(((t19,(t30,t32)),t12),t1),t0);
	TREE bootstrapTree = ((t16,((t2,((t29,t4),(t31,t24))),((((((t7,t21),(t28,((((t14,t27),(t33,((t9,t6),t15))),t23),(t5,(t11,t17))))),(t18,(t22,t26))),(t25,t8)),t20),((t34,t10),(t13,t3))))),((t12,(t19,(t30,t32))),t1),t0);
	TREE bootstrapTree = ((t16,(((((t8,t25),((t18,(t26,t22)),(t28,((t7,t21),((t5,(t11,t17)),(t23,((t27,t14),(t33,(t15,(t6,t9)))))))))),t20),((t13,t3),(t10,t34))),(t2,((t4,t29),(t24,t31))))),((t12,((t32,t30),t19)),t1),t0);
	TREE bootstrapTree = ((((((t29,t4),(t24,t31)),t2),(((t10,t34),(t3,t13)),(((((((t5,(t17,t11)),(((t33,((t6,t9),t15)),(t14,t27)),t23)),(t21,t7)),t28),(t18,(t22,t26))),(t8,t25)),t20))),t16),(t1,(t12,(t19,(t30,t32)))),t0);
	TREE bootstrapTree = ((((((t29,t4),(t24,t31)),t2),(((t3,t13),(t34,t10)),(((((((t5,(t17,t11)),(((((t6,t9),t15),t33),(t14,t27)),t23)),(t21,t7)),t28),(t18,(t22,t26))),(t8,t25)),t20))),t16),((t12,((t30,t32),t19)),t1),t0);
	TREE bootstrapTree = (((((((t8,t25),(((t21,t7),((((t11,t17),t5),(t23,((t27,t14),((t15,(t9,t6)),t33)))),t28)),((t22,t26),t18))),t20),((t10,t34),(t13,t3))),(t2,((t4,t29),(t31,t24)))),t16),(t1,(((t32,t30),t19),t12)),t0);
	TREE bootstrapTree = (((((((t25,t8),((t18,(t26,t22)),(t28,((t21,t7),((t5,(t11,t17)),(t23,((t27,t14),(t33,(t15,(t9,t6)))))))))),t20),((t13,t3),(t34,t10))),(t2,((t31,t24),(t4,t29)))),t16),((t12,((t32,t30),t19)),t1),t0);
	TREE bootstrapTree = ((((t2,((t4,t29),(t31,t24))),((t20,((((((t5,(t17,t11)),(t23,((t33,((t9,t6),t15)),(t14,t27)))),(t21,t7)),t28),((t26,t22),t18)),(t25,t8))),((t10,t34),(t13,t3)))),t16),(((t19,(t32,t30)),t12),t1),t0);
	TREE bootstrapTree = ((((((t10,t34),(t3,t13)),(t8,((t20,t25),(((t7,t21),(((t23,((t14,t27),(t33,(t15,(t9,t6))))),(t5,(t11,t17))),t28)),((t22,t26),t18))))),(t2,((t29,t4),(t24,t31)))),t16),((t12,(t19,(t30,t32))),t1),t0);
	TREE bootstrapTree = ((((t2,((t31,t24),(t4,t29))),((((((((t5,(t11,t17)),(t23,((t14,t27),(t33,(t15,(t6,t9)))))),(t7,t21)),t28),((t22,t26),t18)),(t20,t25)),t8),((t10,t34),(t13,t3)))),t16),((t12,(t19,(t30,t32))),t1),t0);
	TREE bootstrapTree = ((((t2,((t4,t29),(t31,t24))),(((((t18,(t26,t22)),((((t5,(t11,t17)),(((t27,t14),((t15,(t6,t9)),t33)),t23)),(t7,t21)),t28)),(t8,t25)),t20),((t34,t10),(t3,t13)))),t16),((t12,(t19,(t32,t30))),t1),t0);
	TREE bootstrapTree = ((t16,((t2,((t29,t4),(t31,t24))),(((t10,t34),(t3,t13)),(t20,((t8,t25),(((t22,t26),t18),(((t7,t21),(((t11,t17),t5),(t23,((t27,t14),(t33,((t6,t9),t15)))))),t28))))))),(t1,(t12,(t19,(t30,t32)))),t0);
	TREE bootstrapTree = (((((t20,(((t18,(t22,t26)),(t28,((t7,t21),((t5,(t17,t11)),(t23,((t14,t27),(t33,(t15,(t9,t6))))))))),(t25,t8))),((t13,t3),(t10,t34))),(t2,((t24,t31),(t4,t29)))),t16),(t1,(t12,(t19,(t30,t32)))),t0);
	TREE bootstrapTree = ((t16,((t2,((t31,t24),(t29,t4))),(((t10,t34),(t3,t13)),(((t8,t25),((t18,(t22,t26)),(t28,((t7,t21),(((t17,t11),t5),(t23,((t27,t14),(((t9,t6),t15),t33)))))))),t20)))),(t1,(t12,(t19,(t30,t32)))),t0);
	TREE bootstrapTree = ((t16,((t2,((t29,t4),(t31,t24))),(((t34,t10),(t3,t13)),(t8,((t20,t25),(((t26,t22),t18),(t28,((t7,t21),((t5,(t11,t17)),(t23,((t27,t14),(t33,((t9,t6),t15))))))))))))),(t1,(t12,(t19,(t30,t32)))),t0);
	TREE bootstrapTree = ((((t2,((t4,t29),(t24,t31))),((((t8,t25),((t18,(t22,t26)),(t28,((t21,t7),((t5,(t11,t17)),(((t27,t14),(t33,((t6,t9),t15))),t23)))))),t20),((t34,t10),(t3,t13)))),t16),((t12,(t19,(t30,t32))),t1),t0);
	TREE bootstrapTree = ((t16,(((((t25,t8),((t18,(t26,t22)),((t7,t21),(((t5,(t11,t17)),(t23,((t27,t14),(t33,(t15,(t9,t6)))))),t28)))),t20),((t13,t3),(t10,t34))),(((t4,t29),(t31,t24)),t2))),((t12,((t30,t32),t19)),t1),t0);
	TREE bootstrapTree = ((((((((((t7,t21),((((t27,t14),(t33,((t6,t9),t15))),t23),((t17,t11),t5))),t28),((t26,t22),t18)),(t25,t8)),t20),((t3,t13),(t10,t34))),(t2,((t29,t4),(t31,t24)))),t16),(t1,(t12,((t30,t32),t19))),t0);
	TREE bootstrapTree = ((t16,((t2,((t24,t31),(t29,t4))),((t8,((t20,t25),(((t26,t22),t18),(t28,((t21,t7),((t23,((t27,t14),(t33,((t9,t6),t15)))),((t11,t17),t5))))))),((t13,t3),(t10,t34))))),(t1,(t12,(t19,(t32,t30)))),t0);
	TREE bootstrapTree = ((t16,((t2,((t29,t4),(t31,t24))),((((((((t5,(t17,t11)),(t23,((t33,((t9,t6),t15)),(t27,t14)))),(t7,t21)),t28),((t22,t26),t18)),(t20,t25)),t8),((t13,t3),(t10,t34))))),(t1,(t12,(t19,(t32,t30)))),t0);
	TREE bootstrapTree = ((((((t34,t10),(t3,t13)),((((t18,(t22,t26)),(t28,((t21,t7),((t5,(t11,t17)),(t23,((t27,t14),((t15,(t6,t9)),t33))))))),(t8,t25)),t20)),(t2,((t24,t31),(t29,t4)))),t16),((t12,(t19,(t30,t32))),t1),t0);
	TREE bootstrapTree = ((((t2,((t29,t4),(t31,t24))),(((((((((t17,t11),t5),(t23,((t27,t14),(t33,((t6,t9),t15))))),(t7,t21)),t28),(t18,(t26,t22))),(t25,t8)),t20),((t10,t34),(t3,t13)))),t16),(((t19,(t32,t30)),t12),t1),t0);
	TREE bootstrapTree = ((((t2,((t29,t4),(t24,t31))),((((t25,t8),((t18,(t26,t22)),((t21,t7),(((t23,((t14,t27),(t33,((t9,t6),t15)))),(t5,(t17,t11))),t28)))),t20),((t34,t10),(t13,t3)))),t16),((t12,((t30,t32),t19)),t1),t0);
	TREE bootstrapTree = ((t16,((((((((t7,t21),((t5,(t17,t11)),(((t33,((t6,t9),t15)),(t27,t14)),t23))),t28),(t18,(t26,t22))),(t25,t8)),t20),((t10,t34),(t3,t13))),(t2,((t31,t24),(t29,t4))))),((t12,(t19,(t30,t32))),t1),t0);
	TREE bootstrapTree = ((t16,((t2,((t24,t31),(t29,t4))),((t8,((t20,t25),((t28,((((t11,t17),t5),(t23,((t14,t27),(t33,(t15,(t6,t9)))))),(t21,t7))),((t22,t26),t18)))),((t3,t13),(t34,t10))))),(t1,(t12,(t19,(t32,t30)))),t0);
	TREE bootstrapTree = (((((((t8,t25),(((t7,t21),(t28,((t23,((t14,t27),(t33,((t9,t6),t15)))),(t5,(t11,t17))))),((t26,t22),t18))),t20),((t3,t13),(t10,t34))),(t2,((t24,t31),(t4,t29)))),t16),(t1,(t12,(t19,(t30,t32)))),t0);
	TREE bootstrapTree = ((t16,((t2,((t4,t29),(t24,t31))),(((t13,t3),(t34,t10)),(t8,((t25,t20),(((t21,t7),((((t17,t11),t5),(t23,((t27,t14),(t33,((t9,t6),t15))))),t28)),((t22,t26),t18))))))),((((t30,t32),t19),t12),t1),t0);
	TREE bootstrapTree = ((t16,((t2,((t29,t4),(t31,t24))),((t8,((t25,t20),((t18,(t22,t26)),(t28,((t7,t21),((t5,(t17,t11)),(t23,((t14,t27),(t33,(t15,(t6,t9))))))))))),((t3,t13),(t34,t10))))),(t1,((t19,(t30,t32)),t12)),t0);
	TREE bootstrapTree = ((((((t29,t4),(t24,t31)),t2),((((t20,t25),(((((t5,(t17,t11)),(((((t6,t9),t15),t33),(t14,t27)),t23)),(t21,t7)),t28),(t18,(t22,t26)))),t8),((t10,t34),(t13,t3)))),t16),((t12,((t32,t30),t19)),t1),t0);
	TREE bootstrapTree = (((((((((t21,t7),(t28,((((t27,t14),(((t6,t9),t15),t33)),t23),(t5,(t17,t11))))),(t18,(t26,t22))),(t8,t25)),t20),((t13,t3),(t34,t10))),(t2,((t31,t24),(t4,t29)))),t16),(t1,(t12,((t32,t30),t19))),t0);
	TREE bootstrapTree = ((t16,((t2,((t24,t31),(t4,t29))),((((((t7,t21),(t28,((t23,((t27,t14),((t15,(t9,t6)),t33))),(t5,(t17,t11))))),((t26,t22),t18)),(t25,t8)),t20),((t34,t10),(t13,t3))))),(t1,(t12,(t19,(t32,t30)))),t0);
	TREE bootstrapTree = ((((((t13,t3),(t10,t34)),(t20,((t8,t25),((t28,((t21,t7),((t5,(t17,t11)),(t23,((t15,(t6,t9)),((t27,t14),t33)))))),(t18,(t22,t26)))))),(((t4,t29),(t31,t24)),t2)),t16),(t1,(t12,(t19,(t30,t32)))),t0);
	TREE bootstrapTree = ((t16,((t2,((t31,t24),(t29,t4))),((((t25,t8),((t18,(t22,t26)),(t28,((t21,t7),(((t11,t17),t5),(t23,((t33,((t9,t6),t15)),(t27,t14)))))))),t20),((t3,t13),(t34,t10))))),(((t19,(t30,t32)),t12),t1),t0);
	TREE bootstrapTree = ((t16,((((t4,t29),(t24,t31)),t2),((((t8,t25),((t28,((t7,t21),((t5,(t17,t11)),(t23,((t27,t14),(t33,((t9,t6),t15))))))),(t18,(t22,t26)))),t20),((t13,t3),(t34,t10))))),(t1,(t12,(t19,(t32,t30)))),t0);
	TREE bootstrapTree = ((t16,((((t3,t13),(t10,t34)),(((t25,t8),((t18,(t26,t22)),(t28,((t21,t7),((t5,(t17,t11)),(t23,((t33,(t15,(t9,t6))),(t14,t27)))))))),t20)),(((t4,t29),(t31,t24)),t2))),((((t30,t32),t19),t12),t1),t0);
	TREE bootstrapTree = ((((((t10,t34),(t13,t3)),(t20,((t8,t25),((t18,(t26,t22)),((t21,t7),(((t5,(t17,t11)),(t23,(((t15,(t9,t6)),t33),(t14,t27)))),t28)))))),(t2,((t29,t4),(t24,t31)))),t16),(t1,(t12,(t19,(t32,t30)))),t0);
	TREE bootstrapTree = (((((((((((((t27,t14),(((t6,t9),t15),t33)),t23),(t5,(t11,t17))),(t21,t7)),t28),((t26,t22),t18)),(t25,t8)),t20),((t13,t3),(t10,t34))),(t2,((t24,t31),(t29,t4)))),t16),((t12,((t30,t32),t19)),t1),t0);
	TREE bootstrapTree = ((((t2,((t24,t31),(t4,t29))),(((t13,t3),(t10,t34)),(((t8,t25),((t18,(t26,t22)),(t28,((t7,t21),((t5,(t11,t17)),(t23,((t33,(t15,(t6,t9))),(t14,t27)))))))),t20))),t16),((t12,(t19,(t30,t32))),t1),t0);
	TREE bootstrapTree = (((((t20,((t25,t8),((((t7,t21),(((((t15,(t6,t9)),t33),(t14,t27)),t23),((t17,t11),t5))),t28),(t18,(t26,t22))))),((t10,t34),(t3,t13))),(t2,((t4,t29),(t24,t31)))),t16),((((t32,t30),t19),t12),t1),t0);
	TREE bootstrapTree = ((((((t13,t3),(t34,t10)),(((t8,t25),(((t7,t21),(((t23,((t33,((t9,t6),t15)),(t14,t27))),(t5,(t11,t17))),t28)),(t18,(t22,t26)))),t20)),(((t31,t24),(t4,t29)),t2)),t16),(t1,((t19,(t32,t30)),t12)),t0);
	TREE bootstrapTree = ((((((((t28,((t21,t7),((t5,(t11,t17)),(t23,((t14,t27),((t15,(t9,t6)),t33)))))),((t26,t22),t18)),(t25,t8)),t20),((t3,t13),(t34,t10))),(t2,((t31,t24),(t29,t4)))),t16),((t12,((t30,t32),t19)),t1),t0);
	TREE bootstrapTree = ((t16,((t2,((t31,t24),(t29,t4))),((((t8,t25),((t18,(t22,t26)),(t28,((t21,t7),((t5,(t17,t11)),(t23,((t14,t27),(t33,(t15,(t6,t9)))))))))),t20),((t10,t34),(t3,t13))))),((t12,(t19,(t32,t30))),t1),t0);
	TREE bootstrapTree = ((t16,((t2,((t4,t29),(t31,t24))),(((t34,t10),(t3,t13)),(t20,((t8,t25),((t28,((t7,t21),((((t27,t14),(t33,(t15,(t6,t9)))),t23),((t17,t11),t5)))),((t26,t22),t18))))))),(((t19,(t32,t30)),t12),t1),t0);
	TREE bootstrapTree = ((t16,((t2,((t24,t31),(t4,t29))),(((t3,t13),(t10,t34)),(((t25,t8),(((t7,t21),(((t5,(t17,t11)),(((t27,t14),(t33,((t9,t6),t15))),t23)),t28)),(t18,(t22,t26)))),t20)))),((t12,((t30,t32),t19)),t1),t0);
	TREE bootstrapTree = ((((t2,((t4,t29),(t31,t24))),((((t8,t25),(((t26,t22),t18),(t28,((t7,t21),((t5,(t17,t11)),(t23,((t33,(t15,(t6,t9))),(t14,t27)))))))),t20),((t3,t13),(t10,t34)))),t16),((t12,((t32,t30),t19)),t1),t0);
	TREE bootstrapTree = ((t16,((((t34,t10),(t13,t3)),(t20,((t8,t25),((t28,((((t11,t17),t5),(t23,((t27,t14),((t15,(t6,t9)),t33)))),(t7,t21))),((t22,t26),t18))))),(t2,((t24,t31),(t4,t29))))),(t1,(t12,(t19,(t32,t30)))),t0);
	TREE bootstrapTree = (((((t20,((t25,t8),(((t21,t7),(t28,((t5,(t17,t11)),(((t27,t14),(t33,(t15,(t6,t9)))),t23)))),((t22,t26),t18)))),((t34,t10),(t13,t3))),(t2,((t4,t29),(t31,t24)))),t16),(t1,(t12,(t19,(t30,t32)))),t0);
	TREE bootstrapTree = ((t16,((t2,((t4,t29),(t24,t31))),((((t25,t8),((t18,(t26,t22)),(t28,((t7,t21),((t5,(t17,t11)),(t23,((t27,t14),(t33,(t15,(t6,t9)))))))))),t20),((t10,t34),(t13,t3))))),((((t30,t32),t19),t12),t1),t0);
	TREE bootstrapTree = (((((t8,(((t18,(t26,t22)),((t7,t21),((((t11,t17),t5),(((t14,t27),(((t9,t6),t15),t33)),t23)),t28))),(t25,t20))),((t10,t34),(t13,t3))),(t2,((t24,t31),(t29,t4)))),t16),((t12,(t19,(t32,t30))),t1),t0);
	TREE bootstrapTree = ((((((((((((t17,t11),t5),(((t27,t14),(t33,(t15,(t6,t9)))),t23)),(t21,t7)),t28),((t22,t26),t18)),(t20,t25)),t8),((t10,t34),(t13,t3))),(((t29,t4),(t31,t24)),t2)),t16),(t1,(t12,(t19,(t30,t32)))),t0);
	TREE bootstrapTree = ((t16,((((t10,t34),(t3,t13)),(((t25,t8),((t18,(t22,t26)),(t28,((t7,t21),((t5,(t17,t11)),(t23,((t27,t14),(t33,((t6,t9),t15))))))))),t20)),(t2,((t29,t4),(t31,t24))))),(t1,((t19,(t32,t30)),t12)),t0);
	TREE bootstrapTree = ((t16,((((t3,t13),(t10,t34)),(((((((((t27,t14),((t15,(t6,t9)),t33)),t23),(t5,(t11,t17))),(t21,t7)),t28),(t18,(t22,t26))),(t8,t25)),t20)),(t2,((t29,t4),(t31,t24))))),((t12,(t19,(t32,t30))),t1),t0);
	TREE bootstrapTree = ((((t2,((t4,t29),(t24,t31))),(((((t18,(t26,t22)),((((((((t9,t6),t15),t33),(t14,t27)),t23),(t5,(t11,t17))),(t21,t7)),t28)),(t25,t20)),t8),((t3,t13),(t34,t10)))),t16),((t12,(t19,(t32,t30))),t1),t0);
	TREE bootstrapTree = ((((t2,((t29,t4),(t31,t24))),((((((t22,t26),t18),(t28,((t7,t21),((t5,(t11,t17)),(t23,((t14,t27),(t33,((t6,t9),t15)))))))),(t25,t8)),t20),((t10,t34),(t13,t3)))),t16),((t12,(t19,(t32,t30))),t1),t0);
	TREE bootstrapTree = ((((((t34,t10),(t3,t13)),(t8,((t25,t20),(((t7,t21),(((t23,((t14,t27),((t15,(t6,t9)),t33))),(t5,(t11,t17))),t28)),((t22,t26),t18))))),(t2,((t4,t29),(t24,t31)))),t16),(t12,(t1,(t19,(t32,t30)))),t0);

END;


BEGIN TREES;
	Title ML_trees_from_8_subsets_of_1877_Loci;
	ID WM15526e1fc8010;
	LINK Taxa = Taxa;
	TRANSLATE
[0] 		1 Evarcha_proszynskii,
[1] 		2 Pellenes_canadensis,
[2] 		3 H._aestus,
[3] 		4 H._altanus,
[4] 		5 H._americanus,
[5] 		6 H._aztecanus,
[6] 		7 H._borealis,
[7] 		8 H._calcaratus_maddisoni,
[8] 		9 H._cambridgei,
[9] 		10 H._captiosus,
[10] 		11 H._chamela,
[11] 		12 H._clypeatus,
[12] 		13 H._conjunctus,
[13] 		14 H._decorus,
[14] 		15 H._empyrus,
[15] 		16 H._festus,
[16] 		17 H._geronimoi,
[17] 		18 H._gilaensis,
[18] 		19 H._hallani,
[19] 		20 H._hirsutus,
[20] 		21 H._icenoglei,
[21] 		22 H._jucundus,
[22] 		23 H._luminosus,
[23] 		24 H._mexicanus,
[24] 		25 H._ophrys,
[25] 		26 H._oregonensis,
[26] 		27 H._paratus,
[27] 		28 H._pugillis,
[28] 		29 H._pyrrithrix,
[29] 		30 H._roberti,
[30] 		31 H._sansoni,
[31] 		32 H._signatus,
[32] 		33 H._tarsalis,
[33] 		t34t H._ustulatus,
[34] 		34 H._virgulatus,
[35] 		35 H._zapotecanus;
	TREE ML_tree_from_Subset_1_of_1877_primary_loci = (1:0.12763967204669244,((13:0.031958287879700814,(20:0.021982017669491594,(32:0.0031259766935877766,t34t:0.0029743888068554645):0.02440315925867664):0.008772972374754379):0.0016409094232287503,(2:0.041672885720191795,(17:0.02357424089987789,((3:0.010527217113110545,((5:0.0018128251787780751,31:0.0008525328913226664):0.0035353047589739865,(25:0.0041516586794411855,33:0.004472351737210547):0.0013592319793321783):0.001583212854848727):0.01307972916466962,(((4:0.01648808059686095,14:0.017585351272923468):0.0018145161861929798,(11:0.015017275304430061,35:0.023736553767010147):0.0038891254408612054):0.0014689490325728667,(21:0.017754894280218918,((9:0.017671321586817213,26:0.013660604130991101):0.001975638729676968,((19:0.013516527528952124,(28:0.005007932243416047,23:0.007290402722465498):0.008235715255341098):0.0026132408651562797,(30:0.010412570367222611,((22:0.006967312838836361,8:0.007144415770260867):0.0030507788908971517,((6:0.006986942882186612,(12:0.0026274899590404523,18:0.002747063864927778):0.002368965357017254):0.004290478409545706,(24:0.010026574401141993,((15:0.004682476635627964,29:0.00374841766248987):0.002057166164737097,(34:0.006282912046023679,(16:0.007280944438731552,(7:0.0035229607877385986,10:0.0026066114252298713):0.0025446241928023827):0.0019229507339119049):0.001061133034172421):0.0016456704621302465):0.00256176976175133):0.001952418147154634):0.0019501065342190668):0.005373196169329851):0.0015244605785973047):0.0009011278527109907):0.0018881831676444785):0.003011843273674269):0.005601963988351422):0.012176930256463925):0.0006210896765514556):0.12763967204669244);
	TREE ML_tree_from_Subset_2_of_1877_primary_loci = (1:0.12798780920976732,((13:0.031530575308430855,(20:0.022440140230633555,(32:0.002909503675330678,t34t:0.0033806653469059486):0.022818236974877112):0.010755328845801193):0.0019609612651825497,(2:0.04312816162530826,(17:0.023849534161991752,((3:0.010843231868514,((5:0.0019100369192621767,31:0.0011088032677061706):0.002929294595672628,(25:0.0034856136012836776,33:0.0043234801148393336):0.001011451634628889):0.002128166278941875):0.011820655969786382,(((4:0.016331284373597262,14:0.016892587886136123):0.0022615413090990074,(11:0.015619559965626455,35:0.022935659880887575):0.004084987935831031):0.0012768782068056244,(9:0.01898405005497734,((21:0.016696899632185902,26:0.014132499268340443):0.001967583683508195,((19:0.013307173800458524,(28:0.005579838894705253,23:0.007770151211699765):0.007776727771788022):0.003167292792185962,(30:0.01043982036463835,((22:0.006480572934657405,8:0.007794399244214516):0.0033404961762043108,((6:0.006800272981667541,(12:0.0028228648771791496,18:0.002539645837153941):0.0025732764969357232):0.003953239675649483,(24:0.008898134725518035,((15:0.003881519105313988,29:0.0037311425252261935):0.002078948586953399,(34:0.0059244039298777754,(16:0.007225254470694987,(7:0.003966235851692184,10:0.002924778420209583):0.0021674107909368883):0.0022560584070960062):0.0009324476920484396):0.0018667067568241907):0.0028622699151360036):0.001999920058177864):0.001788733530201631):0.005779565563789676):0.0014081422912925051):0.0012338785570382813):0.0019172100788183376):0.002593998993619399):0.005574101522786069):0.013842623323222343):0.0007052977269463051):0.12798780920976732);
	TREE ML_tree_from_Subset_3_of_1877_primary_loci = (1:0.13664316901491233,((13:0.034527583402083915,(2:0.047559963169198013,(20:0.024115209205721733,(32:0.003055274147202417,t34t:0.003973113675370322):0.025358204719585054):0.010264002712647161):0.002314249944761624):0.004000397261303192,(17:0.02615571763463942,((3:0.011995743937274986,(33:0.004894501898225534,(25:0.004832779406401409,(5:0.0020949270800540197,31:0.0013253554895663756):0.0036992994442321047):0.001192685352620549):0.003216883705796539):0.0137255627695566,(((4:0.0167875317771977,14:0.018836689464363322):0.0027746157035660503,(11:0.017280583028220386,35:0.026222523852368982):0.004004787350098345):0.0011598524129833106,(9:0.02285303233337338,((21:0.018203194738452562,26:0.01475347925986095):0.0019550330601445366,((19:0.015870587267359768,(28:0.005741290926538831,23:0.007862967869877334):0.008793629486326763):0.003495399574742423,((22:0.007580588181644428,8:0.008235182391829087):0.003277487455922957,((30:0.012949526808955577,(6:0.007448257344833504,(12:0.0036276203243998458,18:0.0032719208725797005):0.002131118860041111):0.0037017872623212192):0.001995272056537173,(24:0.009465089077048057,(34:0.007073794577747834,((15:0.00578327371160093,29:0.004992519881907679):0.0012732937414385108,(16:0.009063241371537502,(7:0.003173266185038349,10:0.0032440114908195697):0.0037566528044735313):0.0031494565166487716):0.0009234799237372164):0.002260945678228883):0.0036479541387576353):0.0032161395348815863):0.007025080985285688):0.0015613103660900203):0.0016235921756374962):0.0019040879469641907):0.0026738198635525):0.006994776625439078):0.011440720886656621):0.13664316901491233);
	TREE ML_tree_from_Subset_4_of_1877_primary_loci = (1:0.12718117343144245,((13:0.0335614547763067,(2:0.046208296381399054,(20:0.021425464248426625,(32:0.002832898011460129,t34t:0.003618860607476867):0.025146126412415103):0.010816790781538542):0.0028472293356521655):0.0030351069954173537,(17:0.025670186882586724,((3:0.011244676706144078,(33:0.0052436869151792865,(25:0.0048902089753953635,(5:0.0014224170874373866,31:0.0012559376498645395):0.0033933082986499575):0.0010180393372658347):0.0018918489472142177):0.013566631041623955,(4:0.018306398702754627,(14:0.01911851273442539,((11:0.016288611697398144,35:0.0241869480636506):0.004185374574299867,((9:0.019114003928932515,26:0.014349336922012942):0.0020397810958350947,((19:0.014591454932029681,(28:0.006036869933404085,23:0.008146705972242181):0.007933816114147684):0.0032100347571793197,(21:0.017676311434373274,((22:0.007008803387349819,8:0.007031539482062146):0.0038391497745040772,((30:0.01084158810686685,(6:0.007246882166841168,(12:0.0032955835246027444,18:0.0024310404188839854):0.002610345040805881):0.003616231777027787):0.0018650487217100474,(24:0.011163656720466712,((15:0.004991544855893325,29:0.004878212557741733):0.0022140815454792327,(34:0.0071172351479251135,(16:0.006790182685664157,(7:0.0034433456443991963,10:0.0026630936967277563):0.00305291936251401):0.0030684878032355384):0.0011809376772201167):0.0025279036533213018):0.0030233139150587177):0.001684069404731989):0.005492291028421184):0.0017343563365425673):0.001233400070148089):0.0025461803171717653):0.0010214382933867313):0.0015118804605912773):0.0018350346309920548):0.006901241497945361):0.01104286648885005):0.12718117343144245);
	TREE ML_tree_from_Subset_5_of_1877_primary_loci = (1:0.1204904183016987,((2:0.04327725282396602,(13:0.030850230596986283,(20:0.0214602715094742,(32:0.00314308660987157,t34t:0.0034048434023875238):0.02274243179239108):0.00860942471938663):0.00256497608322843):0.002715810514766631,(17:0.024582197817158494,((3:0.009917726584182012,((5:0.0015262759898151733,31:0.0009802617825151003):0.004213186171149404,(25:0.003235176039840091,33:0.0035565114219212627):0.0016754410180527398):0.001739602272902332):0.011773285072686006,(((4:0.015748923282562766,14:0.016205130321083967):0.0022796296267540376,(11:0.014779027419229773,35:0.023035906717452342):0.0037558670628411385):0.0011954839111676177,(9:0.018574834042875073,((21:0.015882793079389047,26:0.0136812703471226):0.0018686104825401241,((19:0.012903990723364858,(23:0.007616379612865082,28:0.005495007558401966):0.007038938460342854):0.0024783658511138332,(30:0.01116012776102453,((8:0.00725957642815832,22:0.007258462082993454):0.003718757317466776,((6:0.006231139281369512,(18:0.0026118629818716603,12:0.002890983759105747):0.0020457381888697394):0.004003469383654153,(24:0.009721287954541068,((16:0.00690149029932914,(7:0.002804401880794116,10:0.003488985860473866):0.0027199800984330906):0.0026304006252473784,(34:0.006066580815029439,(15:0.00485547815035029,29:0.003909533500434694):0.0018766491531579817):0.0009317297006765746):0.0017219166798761374):0.0028939747628256626):0.002003062989744857):0.0014250921876541767):0.004668935167564947):0.00118275124473742):0.0012393863132757674):0.0018754029178640723):0.0023747876363204973):0.006028963634775107):0.010372968853161718):0.1204904183016987);
	TREE ML_tree_from_Subset_6_of_1877_primary_loci = (1:0.12834502603086134,((2:0.04383023160420462,(13:0.031793984192445716,(20:0.02275857462111591,(32:0.0029081300765629514,t34t:0.003533155324433636):0.025033785167387804):0.009387683108564297):0.0020168242419342374):0.0026530036395080304,(17:0.026121887206170213,((3:0.009832865661251836,((5:0.0014054483378101595,31:0.0007081918321247618):0.003774174191547962,(25:0.004198804347593088,33:0.004145999641272508):0.001073146463533869):0.0018750372878271469):0.011711392180850983,(((4:0.016091166776272293,14:0.01580458072338869):0.0017992802944885701,(11:0.015287588693388515,35:0.023070881256295334):0.004106089792631176):0.0012800515449665861,(21:0.01751567087802513,((9:0.017918120185130854,26:0.013292633613082281):0.0016123641774665437,((19:0.012806414848308356,(28:0.005720815071987733,23:0.007597323044180871):0.007720246009764715):0.0025678157298066086,(30:0.009249231896449588,((22:0.007425661339400479,8:0.007463370916663265):0.002966091463000362,((6:0.0059841997717259895,(12:0.0024920583384991733,18:0.002433915358680288):0.0017434815845830814):0.005333558991621805,(24:0.009190536851014236,((15:0.0045206029848754384,29:0.0041558933543631715):0.0017859270261703485,(34:0.006571210699382677,(16:0.006594660949060387,(7:0.0038157672001289797,10:0.0031104982155769705):0.0024980362729788265):0.0023762132058704013):0.0012136147491986497):0.0018171846707453524):0.0027155011796132274):0.0018689810077143127):0.0014648745329710385):0.004773998095147346):0.0012196471200722934):0.0011485183327702103):0.001998259419616122):0.0025479215782837966):0.00617088260793065):0.01141654775916731):0.12834502603086134);
	TREE ML_tree_from_Subset_7_of_1877_primary_loci = (1:0.12589645880406614,((2:0.042800653248217004,(13:0.031448934771200206,(20:0.02291843731015577,(32:0.0032147439025863814,t34t:0.00410568552970478):0.022658756462086545):0.008690120089130223):0.002213532761818023):0.0024148633471308433,(17:0.023478009720726493,((3:0.009345298456820087,((5:0.0016935510443482275,31:0.0009032376484572047):0.0031127701881165748,(25:0.0040332821997382225,33:0.004691956577193582):0.0014933958285125231):0.0015714805347662852):0.012001869513163312,((4:0.01590181724733381,14:0.015415996202092006):0.0018548340156776823,((11:0.014624415965122524,35:0.02197935277648023):0.003669779946097377,(9:0.019047210725438194,((26:0.014567285213991487,(19:0.01231784949965572,(28:0.004591604389608863,23:0.007001515356894655):0.007245683712506189):0.0032598138874186298):0.0007661482099145687,(21:0.01682169883900994,(30:0.009806437103992195,((22:0.006153263708942776,8:0.006956160439685633):0.002737918936006453,((6:0.006603860604152729,(12:0.002664627488584145,18:0.002437577781468633):0.0025888246297023723):0.003903924441101311,(24:0.0085549950201546,((16:0.0067413114735650126,(7:0.0029654268623082684,10:0.0026143751814981693):0.002327409955914641):0.0023248447076593772,(34:0.005411204756678478,(15:0.004191967130945672,29:0.0034656604081287805):0.002006133835006229):0.0008401373636985789):0.0023047544320374757):0.0023347373985752712):0.0016567832704515219):0.0017516607774626795):0.004634113637506902):0.0013745239025246426):0.0012577301066679445):0.0015082456916290757):0.0009291286473917943):0.002432829153185833):0.0060712322259770055):0.010794053763346627):0.12589645880406614);
	TREE ML_tree_from_Subset_8_of_1877_primary_loci = (1:0.1201366999758759,(2:0.041362779705104796,((13:0.03340698441161396,(20:0.021865765792088324,(32:0.0030400134968206205,t34t:0.003268148911817161):0.023985222591935335):0.010512139242178267):0.0022066331432203383,(17:0.024233188596651828,((3:0.009952771986088325,((5:0.0015341448320205467,31:0.0007563827866408575):0.00370076527857873,(25:0.0038585465219649487,33:0.004300225955036164):0.0010222498859507442):0.002668478422437179):0.01253946055202061,(((4:0.01682866974677007,14:0.018227131246866722):0.0019972189277923788,(11:0.016967524822626267,35:0.024168185110228457):0.004113347033816887):0.0013979436046693532,(9:0.01885453542447556,(26:0.014745080389279451,((19:0.012332582501264577,(28:0.004940579483028372,23:0.00678478072897379):0.007406035025055289):0.0034308348107898816,(21:0.01584096639114482,((22:0.007119530330055734,8:0.006662869987104029):0.003203175472165395,((30:0.009978303198283934,(6:0.0054912988778940295,(12:0.0022418020603028276,18:0.0018701386213199876):0.0024895487146218273):0.0030924131760977107):0.0014733571303957064,(24:0.009290973135868128,((15:0.0048949299934776475,29:0.0035858064186657028):0.0018312804581422921,(34:0.005203434100668333,(16:0.006499048179547314,(7:0.0033892173232936257,10:0.0022679456951534):0.0030066038787434097):0.0022528190059372907):0.000899029620037354):0.0021401772031875324):0.0036947944068156644):0.0023227212460771333):0.005963770454333987):0.001360868491274924):0.0008248881151018549):0.0018713055174662985):0.002501377140019083):0.0027394437772789034):0.0066503913439061755):0.01350265042918212):0.0017021030775915965):0.1201366999758759);

END;


BEGIN LABELS;
	TAXAGROUPLABEL outgroups COLOR = (RGB 0.6 0.6 0.6) ;
	TAXAGROUPLABEL paratus COLOR = (RGB 1 0.6 0.33333333) ;
	TAXAGROUPLABEL americanus COLOR = (RGB 1 0.03529412 0.03529412) ;
	TAXAGROUPLABEL clypeatus COLOR = (RGB 0.83529412 0.50980392 0.02745098) ;
	TAXAGROUPLABEL viridipes COLOR = (RGB 0.22745098 1 0.03529412) ;
	TAXAGROUPLABEL coecatus COLOR = (RGB 1 0.8745098 0.01176471) ;
	TAXAGROUPLABEL roberti COLOR = (RGB 0.03529412 1 1) ;
	TAXAGROUPLABEL DTB_clade COLOR = (RGB 1 0.03529412 1) ;
	TAXAGROUPLABEL AAT_clade COLOR = (RGB 0.06666667 0.62745098 1) ;
	TAXAGROUPLABEL Other COLOR = (RGB 0.66666667 0.66666667 0.66666667) ;


END;

BEGIN SETS;
	TAXPARTITION * UNTITLED  =  outgroups :  1 -  2, americanus :  3 5 25 31 33, DTB_clade :  4 11 14 36, clypeatus :  6 12 18, coecatus :  7 10 15 -  16 24 29 35, viridipes :  8 22, Other :  9 17 19 21 23 26 -  28, AAT_clade :  13 20 32 34, roberti :  30;

END;

BEGIN NOTES;

	ALTTAXNAMES * UNTITLED  =  Evarcha_proszynskii Pellenes_cf._levii H._ESTU H._altanus H._americanus H._aztecanus H._borealis H._calcaratus_maddisoni H._cambridgei H._captiosus H._CHMLA H._clypeatus H._conjunctus H._decorus H._BLNDI H._festus H._geronimoi H._SLCTY H._hallani H._hirsutus H._icenoglei H._jucundus H._SUNGL H._mexicanus H._ophrys H._oregonensis H._paratus H._pugillis H._pyrrithrix H._ROBRT H._sansoni H._signatus H._tarsalis H._ustulatus H._virgulatus H._zapotecanus;

END;

Begin MESQUITE;
		MESQUITESCRIPTVERSION 2;
		TITLE AUTO;
		tell ProjectCoordinator;
		timeSaved 1491348748459;
		getEmployee #mesquite.minimal.ManageTaxa.ManageTaxa;
		tell It;
			setID 0 190348617379001914;
			tell It;
				setDefaultOrder  4 22 26 23 0 1 25 29 32 30 33 2 9 12 21 7 14 3 20 27 34 11 10 6 8 16 18 31 35 13 24 15 17 5 19 28;
				attachments ;
			endTell;
		endTell;
		getWindow;
		tell It;
			suppress;
			setResourcesState false false 181;
			setPopoutState 400;
			setExplanationSize 0;
			setAnnotationSize 0;
			setFontIncAnnot 0;
			setFontIncExp 0;
			setSize 787 817;
			setLocation 43 23;
			setFont SanSerif;
			setFontSize 10;
			getToolPalette;
			tell It;
			endTell;
			desuppress;
		endTell;
		getEmployee  #mesquite.trees.ManageTrees.ManageTrees;
		tell It;
			getTreeBlock 0;
			tell It;
				setSelected  1;
				attachments ;
			endTell;
		endTell;
		getEmployee  #mesquite.trees.BasicTreeWindowCoord.BasicTreeWindowCoord;
		tell It;
			makeTreeWindow #190348617379001914  #mesquite.trees.BasicTreeWindowMaker.BasicTreeWindowMaker;
			tell It;
				suppressEPCResponse;
				setTreeSource  #mesquite.trees.StoredTrees.StoredTrees;
				tell It;
					setTreeBlock 1;
					setTreeBlockID WM15526e1fc8b11;
					toggleUseWeights off;
				endTell;
				setAssignedID 1777.1491348735330.5244401764977213371;
				getTreeWindow;
				tell It;
					setExplanationSize 30;
					setAnnotationSize 20;
					setFontIncAnnot 0;
					setFontIncExp 0;
					setSize 606 745;
					setLocation 43 23;
					setFont SanSerif;
					setFontSize 10;
					getToolPalette;
					tell It;
						setTool mesquite.trees.BasicTreeWindowMaker.BasicTreeWindow.arrow;
					endTell;
					setActive;
					getTreeDrawCoordinator #mesquite.trees.BasicTreeDrawCoordinator.BasicTreeDrawCoordinator;
				tell It;
					suppress;
					setTreeDrawer  #mesquite.trees.SquareLineTree.SquareLineTree;
					tell It;
						setNodeLocs #mesquite.trees.NodeLocsStandard.NodeLocsStandard;
						tell It;
							branchLengthsToggle on;
							toggleScale on;
							toggleBroadScale off;
							toggleCenter on;
							toggleEven on;
							setFixedTaxonDistance 0;
						endTell;
						setEdgeWidth 4;
						showEdgeLines off;
						orientRight;
					endTell;
					setBackground White;
					setBranchColor Black;
					showNodeNumbers off;
					showBranchColors on;
					labelBranchLengths off;
					centerBrLenLabels on;
					showBrLensUnspecified on;
					showBrLenLabelsOnTerminals on;
					setBrLenLabelColor 0 0 255;
					setNumBrLenDecimals 6;
					desuppress;
					getEmployee #mesquite.trees.BasicDrawTaxonNames.BasicDrawTaxonNames;
					tell It;
						setColor Black;
						toggleColorPartition off;
						toggleColorAssigned on;
						toggleShadePartition off;
						toggleShowFootnotes on;
						toggleNodeLabels on;
						toggleCenterNodeNames off;
						toggleShowNames on;
						namesAngle ?;
					endTell;
				endTell;
					setTreeNumber 1;
					setDrawingSizeMode 0;
					toggleLegendFloat on;
					scale 0;
					toggleTextOnTree off;
					togglePrintName on;
					showWindow;
				endTell;
				desuppressEPCResponse;
				getEmployee #mesquite.trees.ColorBranches.ColorBranches;
				tell It;
					setColor Red;
					removeColor off;
				endTell;
				getEmployee #mesquite.ornamental.BranchNotes.BranchNotes;
				tell It;
					setAlwaysOn off;
				endTell;
				getEmployee #mesquite.ornamental.ColorTreeByPartition.ColorTreeByPartition;
				tell It;
					colorByPartition on;
				endTell;
				getEmployee #mesquite.ornamental.DrawTreeAssocDoubles.DrawTreeAssocDoubles;
				tell It;
					setOn on;
					setDigits 4;
					setThreshold ?;
					writeAsPercentage off;
					toggleCentred off;
					toggleHorizontal on;
					toggleWhiteEdges on;
					toggleShowOnTerminals on;
					setFontSize 10;
					setOffset 0  0;
				endTell;
				getEmployee #mesquite.ornamental.DrawTreeAssocStrings.DrawTreeAssocStrings;
				tell It;
					setOn on;
					toggleCentred on;
					toggleHorizontal on;
					setFontSize 10;
					setOffset 0  0;
					toggleShowOnTerminals on;
				endTell;
				getEmployee #mesquite.trees.TreeInfoValues.TreeInfoValues;
				tell It;
					panelOpen false;
				endTell;
			endTell;
		endTell;
		endTell;
end;
